# Supplementary material for: Crystal structures of two new divalent transition-metal salts of carb­oxy­benzene­sulfonate anions
Source: Acta Crystallogr E Crystallogr Commun. 2022 Aug 31;78(Pt 9):961–5. doi: 10.1107/S2056989022008295 (PMC9443801; doi:10.1107/S2056989022008295)
Supplement: Supplementary file 1 [file e-78-00961-sup1.cif]

##############################################################################
#                                                                            #
# This CIF contains the data in a paper accepted for publication in          #
# Acta Crystallographica Section E. It conforms to the requirements of       #
# Notes for Authors for Acta Crystallographica Section E, and has been       #
# peer reviewed under the auspices of the IUCr Commission on Journals.       #
#                                                                            #
# Full details of the Crystallographic Information File format               #
# are given in the paper "The Crystallographic Information File (CIF):       #
# a New Standard Archive File for Crystallography" by S. R. Hall, F. H.      #
# Allen and I. D. Brown [Acta Cryst. (1991), A47, 655-685].                  #
#                                                                            #
# The current version of the core CIF dictionary is obtainable from          #
# ftp://ftp.iucr.org/pub/cif_core.dic.                                       #
#                                                                            #
# Software is freely available for graphical display of the structure(s)     #
# in this CIF. For information consult the CIF software page                 #
# http://www.iucr.org/resources/cif/software.                                #
#                                                                            #
# This file may be used for bona fide research purposes within the           #
# scientific community so long as proper attribution is given to the journal # 
# article from which it was obtained.                                        #
#                                                                            #
##############################################################################
data_I
_audit_creation_method     'SHELXL-2018/3'
_chemical_name_systematic     ?
_chemical_name_common
;
Hexaaquanickel(II) bis(3-carboxy-4-hydroxybenzenesulfonate) dihydrate
;
_chemical_formula_moiety     'H12 Ni O6 2+, 2(C7 H5 O6 S -), 2(H2 O)'
_chemical_formula_sum     'C14 H26 Ni O20 S2'
_chemical_formula_iupac     '[Ni (H2 O1)6] (C7 H5 O6 S)2, 2H2 O'
_chemical_formula_weight     637.18
_chemical_melting_point     ?
_space_group_crystal_system     triclinic
_space_group_name_H-M_alt     'P -1'
_space_group_name_Hall     '-P 1'
loop_
    _space_group_symop_operation_xyz
    'x, y, z'
    '-x, -y, -z'
_cell_length_a     6.5986(7)
_cell_length_b     7.4183(8)
_cell_length_c     13.2847(14)
_cell_angle_alpha     74.1712(14)
_cell_angle_beta     88.6035(14)
_cell_angle_gamma     77.9200(13)
_cell_volume     611.41(11)
_cell_formula_units_Z     1
_cell_measurement_reflns_used     4943
_cell_measurement_theta_min     2.92
_cell_measurement_theta_max     28.31
_cell_measurement_temperature     150(2)
_exptl_crystal_description     'block'
_exptl_crystal_colour     'green'
_exptl_crystal_size_max     0.220
_exptl_crystal_size_mid     0.160
_exptl_crystal_size_min     0.100
_exptl_crystal_density_diffrn     1.731
_exptl_crystal_density_meas     ?
_exptl_crystal_density_method     ?
_exptl_crystal_F_000     330
_exptl_absorpt_coefficient_mu     1.057
_exptl_absorpt_correction_type     multi-scan
_exptl_absorpt_process_details     '(SADABS; Krause et al., 2015)'
_exptl_absorpt_correction_T_min     0.6699
_exptl_absorpt_correction_T_max     0.7457
_diffrn_ambient_temperature     150(2)
_diffrn_source     'fine-focus sealed tube'
_diffrn_radiation_type     MoK\a
_diffrn_radiation_wavelength     0.71073
_diffrn_measurement_device_type     'Bruker Duo with APEXII CCD'
_diffrn_measurement_method     '\w scans'
_diffrn_detector_area_resol_mean     ?
_diffrn_reflns_number     8656
_diffrn_reflns_av_R_equivalents     0.0193
_diffrn_reflns_av_unetI/netI     0.0209
_diffrn_reflns_theta_min     2.919
_diffrn_reflns_theta_max     28.403
_diffrn_reflns_theta_full     26.000
_diffrn_measured_fraction_theta_max     0.997
_diffrn_measured_fraction_theta_full     1.000
_diffrn_reflns_limit_h_min     -8
_diffrn_reflns_limit_h_max     8
_diffrn_reflns_limit_k_min     -9
_diffrn_reflns_limit_k_max     9
_diffrn_reflns_limit_l_min     -17
_diffrn_reflns_limit_l_max     17
_refine_special_details     ?
_reflns_number_total     3047
_reflns_number_gt     2779
_reflns_threshold_expression     'I > 2\s(I)'
_refine_ls_structure_factor_coef     Fsqd
_refine_ls_matrix_type     full
_refine_ls_R_factor_all     0.0259
_refine_ls_R_factor_gt     0.0228
_refine_ls_wR_factor_gt     0.0578
_refine_ls_wR_factor_ref     0.0592
_refine_ls_goodness_of_fit_ref     1.082
_refine_ls_restrained_S_all     1.081
_refine_ls_number_reflns     3047
_refine_ls_number_parameters     209
_refine_ls_number_restraints     10
_refine_ls_hydrogen_treatment     mixed
_refine_ls_weighting_scheme     calc
_refine_ls_weighting_details
              'w=1/[\s^2^(Fo^2^)+(0.0284P)^2^+0.2223P] where P=(Fo^2^+2Fc^2^)/3'
_atom_sites_solution_hydrogens     difmap
_atom_sites_solution_primary     dual
_atom_sites_solution_secondary     difmap
_refine_ls_shift/su_max     0.000
_refine_ls_shift/su_mean     0.000
_refine_diff_density_max     0.326
_refine_diff_density_min     -0.413
_refine_ls_extinction_method     none
_refine_ls_extinction_coef     .
loop_
    _atom_type_symbol
    _atom_type_description
    _atom_type_scat_dispersion_real
    _atom_type_scat_dispersion_imag
    _atom_type_scat_source
    'C' 'C' 0.0033 0.0016
                         'International Tables Vol C Tables 4.2.6.8 and 6.1.1.4'
    'H' 'H' 0.0000 0.0000
                         'International Tables Vol C Tables 4.2.6.8 and 6.1.1.4'
    'Ni' 'Ni' 0.3393 1.1124
                         'International Tables Vol C Tables 4.2.6.8 and 6.1.1.4'
    'O' 'O' 0.0106 0.0060
                         'International Tables Vol C Tables 4.2.6.8 and 6.1.1.4'
    'S' 'S' 0.1246 0.1234
                         'International Tables Vol C Tables 4.2.6.8 and 6.1.1.4'
_computing_data_collection     'APEX3 (Bruker, 2015)'
_computing_cell_refinement     'SAINT (Bruker, 2015)'
_computing_data_reduction     'SAINT (Bruker, 2015)'
_computing_structure_solution     '<i>SHELXT2014/5</i> (Sheldrick, 2015a)'
_computing_structure_refinement     '<i>SHELXL2018/3</i> (Sheldrick, 2015b)'
_computing_molecular_graphics     'CrystalMaker (Palmer, 2014)'
_computing_publication_material     ?
loop_
    _atom_site_type_symbol
    _atom_site_label
    _atom_site_fract_x
    _atom_site_fract_y
    _atom_site_fract_z
    _atom_site_U_iso_or_equiv
    _atom_site_adp_type
    _atom_site_calc_flag
    _atom_site_occupancy
    _atom_site_disorder_assembly
    _atom_site_disorder_group
    Ni Ni1 0.500000 1.000000 0.000000 0.01105(7) Uani d 1 . .
    O O1W 0.40237(15) 0.99422(14) 0.14733(7) 0.0161(2) Uani d 1 . .
    H H11 0.342(3) 1.095(2) 0.1600(16) 0.039(6) Uiso d 1 . .
    H H12 0.488(3) 0.939(3) 0.1966(12) 0.041(6) Uiso d 1 . .
    O O2W 0.66270(15) 0.72230(14) 0.05040(8) 0.0171(2) Uani d 1 . .
    H H22 0.596(3) 0.642(3) 0.0846(16) 0.048(6) Uiso d 1 . .
    H H21 0.7789(19) 0.701(3) 0.0795(15) 0.037(6) Uiso d 1 . .
    O O3W 0.23500(15) 0.91381(15) -0.02663(8) 0.0168(2) Uani d 1 . .
    H H32 0.220(3) 0.884(3) -0.0816(11) 0.037(6) Uiso d 1 . .
    H H31 0.182(3) 0.840(2) 0.0200(12) 0.033(5) Uiso d 1 . .
    S S1 0.78200(5) 0.52327(5) 0.79824(2) 0.01278(8) Uani d 1 . .
    O O1 0.84194(15) 0.70694(14) 0.78658(8) 0.0177(2) Uani d 1 . .
    O O2 0.56747(14) 0.52970(14) 0.83170(8) 0.0176(2) Uani d 1 . .
    O O3 0.92577(15) 0.35961(14) 0.86440(8) 0.0181(2) Uani d 1 . .
    O O6 0.73062(17) 0.39614(16) 0.38141(8) 0.0211(2) Uani d 1 . .
    H H6A 0.704(4) 0.503(2) 0.3355(14) 0.051(7) Uiso d 1 . .
    O O5 0.68377(16) 0.76283(15) 0.30157(8) 0.0204(2) Uani d 1 . .
    O O4 0.72336(17) 0.94807(15) 0.40456(8) 0.0213(2) Uani d 1 . .
    H H4 0.727(3) 1.025(3) 0.3454(10) 0.042(6) Uiso d 1 . .
    C C1 0.78448(19) 0.48905(19) 0.67154(10) 0.0135(2) Uani d 1 . .
    C C6 0.8006(2) 0.30381(19) 0.66125(11) 0.0159(3) Uani d 1 . .
    H H6 0.823672 0.197124 0.721651 0.019 Uiso calc 1 . .
    C C5 0.7830(2) 0.2757(2) 0.56350(11) 0.0171(3) Uani d 1 . .
    H H5 0.793317 0.149826 0.556807 0.021 Uiso calc 1 . .
    C C4 0.7498(2) 0.4327(2) 0.47420(11) 0.0159(3) Uani d 1 . .
    C C3 0.7387(2) 0.61877(19) 0.48438(10) 0.0141(3) Uani d 1 . .
    C C7 0.7129(2) 0.7820(2) 0.38932(11) 0.0160(3) Uani d 1 . .
    C C2 0.7559(2) 0.64496(19) 0.58405(10) 0.0140(2) Uani d 1 . .
    H H2 0.747996 0.769976 0.591539 0.017 Uiso calc 1 . .
    O O4W 0.77781(16) 1.17956(14) 0.21815(8) 0.0167(2) Uani d 1 . .
    H H42 0.674(2) 1.269(2) 0.2040(16) 0.035(6) Uiso d 1 . .
    H H41 0.879(2) 1.230(3) 0.2199(17) 0.039(6) Uiso d 1 . .
loop_
    _atom_site_aniso_label
    _atom_site_aniso_U_11
    _atom_site_aniso_U_22
    _atom_site_aniso_U_33
    _atom_site_aniso_U_12
    _atom_site_aniso_U_13
    _atom_site_aniso_U_23
    Ni1 0.01121(12) 0.01190(12) 0.00927(12) -0.00301(8) -0.00053(8) -0.00113(8)
    O1W 0.0184(5) 0.0172(5) 0.0110(4) -0.0021(4) -0.0004(4) -0.0025(4)
    O2W 0.0140(5) 0.0145(5) 0.0199(5) -0.0035(4) -0.0020(4) 0.0005(4)
    O3W 0.0168(5) 0.0226(5) 0.0129(5) -0.0095(4) 0.0003(4) -0.0043(4)
    S1 0.01103(15) 0.01454(16) 0.01148(15) -0.00312(11) 0.00037(11) -0.00112(12)
    O1 0.0193(5) 0.0183(5) 0.0175(5) -0.0079(4) 0.0035(4) -0.0054(4)
    O2 0.0122(4) 0.0205(5) 0.0172(5) -0.0030(4) 0.0032(4) -0.0009(4)
    O3 0.0150(5) 0.0208(5) 0.0147(5) -0.0010(4) -0.0024(4) 0.0001(4)
    O6 0.0239(5) 0.0249(6) 0.0174(5) -0.0068(4) -0.0005(4) -0.0093(4)
    O5 0.0211(5) 0.0251(5) 0.0132(5) -0.0040(4) -0.0028(4) -0.0024(4)
    O4 0.0306(6) 0.0159(5) 0.0142(5) -0.0040(4) -0.0003(4) 0.0007(4)
    C1 0.0103(6) 0.0161(6) 0.0132(6) -0.0030(5) -0.0002(4) -0.0021(5)
    C6 0.0130(6) 0.0153(6) 0.0174(6) -0.0038(5) 0.0008(5) -0.0005(5)
    C5 0.0157(6) 0.0154(6) 0.0215(7) -0.0050(5) 0.0015(5) -0.0058(5)
    C4 0.0101(6) 0.0219(7) 0.0166(6) -0.0042(5) 0.0004(5) -0.0062(5)
    C3 0.0104(6) 0.0169(6) 0.0134(6) -0.0027(5) 0.0002(5) -0.0015(5)
    C7 0.0112(6) 0.0192(7) 0.0149(6) -0.0012(5) 0.0001(5) -0.0014(5)
    C2 0.0124(6) 0.0141(6) 0.0145(6) -0.0029(5) 0.0004(5) -0.0024(5)
    O4W 0.0160(5) 0.0164(5) 0.0178(5) -0.0044(4) -0.0009(4) -0.0039(4)
_geom_special_details
;
 All esds (except the esd in the dihedral angle between two l.s. planes)
 are estimated using the full covariance matrix.  The cell esds are taken
 into account individually in the estimation of esds in distances, angles
 and torsion angles; correlations between esds in cell parameters are only
 used when they are defined by crystal symmetry.  An approximate (isotropic)
 treatment of cell esds is used for estimating esds involving l.s. planes.
;
loop_
    _geom_bond_atom_site_label_1
    _geom_bond_atom_site_label_2
    _geom_bond_site_symmetry_2
    _geom_bond_distance
    _geom_bond_publ_flag
    Ni1 O1W 2_675 2.0376(10) ?
    Ni1 O1W . 2.0376(10) ?
    Ni1 O2W 2_675 2.0498(10) ?
    Ni1 O2W . 2.0498(10) ?
    Ni1 O3W . 2.0526(10) ?
    Ni1 O3W 2_675 2.0526(10) ?
    O1W H11 . 0.829(9) ?
    O1W H12 . 0.832(10) ?
    O2W H22 . 0.838(10) ?
    O2W H21 . 0.832(9) ?
    O3W H32 . 0.833(9) ?
    O3W H31 . 0.831(9) ?
    S1 O3 . 1.4570(10) ?
    S1 O1 . 1.4644(10) ?
    S1 O2 . 1.4685(10) ?
    S1 C1 . 1.7685(14) ?
    O6 C4 . 1.3466(17) ?
    O6 H6A . 0.843(10) ?
    O5 C7 . 1.2364(17) ?
    O4 C7 . 1.3179(18) ?
    O4 H4 . 0.839(9) ?
    C1 C2 . 1.3821(18) ?
    C1 C6 . 1.3996(19) ?
    C6 C5 . 1.3816(19) ?
    C6 H6 . 0.9500 ?
    C5 C4 . 1.4016(19) ?
    C5 H5 . 0.9500 ?
    C4 C3 . 1.4098(19) ?
    C3 C2 . 1.4003(18) ?
    C3 C7 . 1.4762(19) ?
    C2 H2 . 0.9500 ?
    O4W H42 . 0.832(9) ?
    O4W H41 . 0.834(10) ?
loop_
    _geom_angle_atom_site_label_1
    _geom_angle_atom_site_label_2
    _geom_angle_atom_site_label_3
    _geom_angle_site_symmetry_1
    _geom_angle_site_symmetry_3
    _geom_angle
    _geom_angle_publ_flag
    O1W Ni1 O1W 2_675 . 180.0 ?
    O1W Ni1 O2W 2_675 2_675 91.26(4) ?
    O1W Ni1 O2W . 2_675 88.74(4) ?
    O1W Ni1 O2W 2_675 . 88.74(4) ?
    O1W Ni1 O2W . . 91.26(4) ?
    O2W Ni1 O2W 2_675 . 180.0 ?
    O1W Ni1 O3W 2_675 . 92.03(4) ?
    O1W Ni1 O3W . . 87.97(4) ?
    O2W Ni1 O3W 2_675 . 88.06(4) ?
    O2W Ni1 O3W . . 91.94(4) ?
    O1W Ni1 O3W 2_675 2_675 87.97(4) ?
    O1W Ni1 O3W . 2_675 92.03(4) ?
    O2W Ni1 O3W 2_675 2_675 91.94(4) ?
    O2W Ni1 O3W . 2_675 88.06(4) ?
    O3W Ni1 O3W . 2_675 180.0 ?
    Ni1 O1W H11 . . 119.4(15) ?
    Ni1 O1W H12 . . 117.2(15) ?
    H11 O1W H12 . . 106(2) ?
    Ni1 O2W H22 . . 116.1(16) ?
    Ni1 O2W H21 . . 118.9(15) ?
    H22 O2W H21 . . 109(2) ?
    Ni1 O3W H32 . . 119.8(15) ?
    Ni1 O3W H31 . . 122.3(14) ?
    H32 O3W H31 . . 106(2) ?
    O3 S1 O1 . . 113.84(6) ?
    O3 S1 O2 . . 111.87(6) ?
    O1 S1 O2 . . 111.57(6) ?
    O3 S1 C1 . . 106.97(6) ?
    O1 S1 C1 . . 106.29(6) ?
    O2 S1 C1 . . 105.69(6) ?
    C4 O6 H6A . . 107.2(16) ?
    C7 O4 H4 . . 107.2(15) ?
    C2 C1 C6 . . 120.45(12) ?
    C2 C1 S1 . . 120.22(10) ?
    C6 C1 S1 . . 119.17(10) ?
    C5 C6 C1 . . 120.19(12) ?
    C5 C6 H6 . . 119.9 ?
    C1 C6 H6 . . 119.9 ?
    C6 C5 C4 . . 120.03(13) ?
    C6 C5 H5 . . 120.0 ?
    C4 C5 H5 . . 120.0 ?
    O6 C4 C5 . . 117.16(13) ?
    O6 C4 C3 . . 123.10(12) ?
    C5 C4 C3 . . 119.74(12) ?
    C2 C3 C4 . . 119.51(12) ?
    C2 C3 C7 . . 121.27(12) ?
    C4 C3 C7 . . 119.21(12) ?
    O5 C7 O4 . . 122.61(13) ?
    O5 C7 C3 . . 121.89(13) ?
    O4 C7 C3 . . 115.49(12) ?
    C1 C2 C3 . . 120.05(12) ?
    C1 C2 H2 . . 120.0 ?
    C3 C2 H2 . . 120.0 ?
    H42 O4W H41 . . 106(2) ?
loop_
    _geom_torsion_atom_site_label_1
    _geom_torsion_atom_site_label_2
    _geom_torsion_atom_site_label_3
    _geom_torsion_atom_site_label_4
    _geom_torsion_site_symmetry_1
    _geom_torsion_site_symmetry_2
    _geom_torsion_site_symmetry_3
    _geom_torsion_site_symmetry_4
    _geom_torsion
    _geom_torsion_publ_flag
    O3 S1 C1 C2 . . . . -147.25(11) ?
    O1 S1 C1 C2 . . . . -25.29(12) ?
    O2 S1 C1 C2 . . . . 93.39(11) ?
    O3 S1 C1 C6 . . . . 37.34(12) ?
    O1 S1 C1 C6 . . . . 159.30(10) ?
    O2 S1 C1 C6 . . . . -82.02(11) ?
    C2 C1 C6 C5 . . . . -1.6(2) ?
    S1 C1 C6 C5 . . . . 173.82(10) ?
    C1 C6 C5 C4 . . . . 0.3(2) ?
    C6 C5 C4 O6 . . . . -178.94(12) ?
    C6 C5 C4 C3 . . . . 1.3(2) ?
    O6 C4 C3 C2 . . . . 178.67(12) ?
    C5 C4 C3 C2 . . . . -1.56(19) ?
    O6 C4 C3 C7 . . . . -2.41(19) ?
    C5 C4 C3 C7 . . . . 177.36(12) ?
    C2 C3 C7 O5 . . . . -175.12(12) ?
    C4 C3 C7 O5 . . . . 5.97(19) ?
    C2 C3 C7 O4 . . . . 5.01(18) ?
    C4 C3 C7 O4 . . . . -173.89(12) ?
    C6 C1 C2 C3 . . . . 1.29(19) ?
    S1 C1 C2 C3 . . . . -174.06(10) ?
    C4 C3 C2 C1 . . . . 0.28(19) ?
    C7 C3 C2 C1 . . . . -178.62(12) ?
loop_
    _geom_hbond_atom_site_label_D
    _geom_hbond_atom_site_label_H
    _geom_hbond_atom_site_label_A
    _geom_hbond_site_symmetry_A
    _geom_hbond_distance_DH
    _geom_hbond_distance_HA
    _geom_hbond_distance_DA
    _geom_hbond_angle_DHA
    _geom_hbond_publ_flag
    O1W H11 O1 2_676 0.829(9) 1.979(11) 2.7895(14) 165(2) yes
    O1W H12 O5 . 0.832(10) 1.924(11) 2.7432(14) 168(2) yes
    O2W H22 O2 2_666 0.838(10) 1.944(10) 2.7802(14) 176(2) yes
    O2W H21 O3 2_766 0.832(9) 2.020(10) 2.8476(14) 174(2) yes
    O3W H32 O4W 2_675 0.833(9) 1.993(10) 2.8208(14) 172(2) yes
    O3W H31 O3 2_666 0.831(9) 2.050(10) 2.8790(14) 175(2) yes
    O6 H6A O5 . 0.843(10) 1.836(15) 2.5904(16) 148(2) yes
    O4 H4 O4W . 0.839(9) 1.833(10) 2.6656(14) 171(2) yes
    O4W H42 O2 2_676 0.832(9) 1.910(10) 2.7420(14) 178(2) yes
    O4W H41 O1 2_776 0.834(10) 1.988(11) 2.8029(14) 165(2) yes
_shelx_space_group_comment
;
The symmetry employed for this shelxl refinement is uniquely defined
by the following loop, which should always be used as a source of
symmetry information in preference to the above space-group names.
They are only intended as comments.
;
_shelx_estimated_absorpt_T_min     ?
_shelx_estimated_absorpt_T_max     ?
_shelx_hkl_file
;
  -1   0   0 1195.08   19.70
  -1   0   0 1205.78   19.90
   1   0   0 1211.58   19.90
   1   0   0 1205.48   19.80
  -2   0   0 9976.80  163.78
   2   0   0 9779.92  167.38
   2   0   0 9999.00  165.48
  -3   0   0  886.31   16.30
  -3   0   0  873.71   17.20
   3   0   0  882.51   17.00
   3   0   0  831.02   16.70
  -4   0   0 3285.37   54.29
  -4   0   0 3279.27   55.89
   4   0   0 3250.87   55.39
   4   0   0 3191.28   55.09
  -5   0   0   12.10    2.20
  -5   0   0    9.80    2.50
   5   0   0   10.50    2.50
   5   0   0   15.30    2.80
  -6   0   0  132.89    7.10
   6   0   0  130.29    6.70
   6   0   0  122.99    6.50
  -7   0   0  475.55   15.20
   7   0   0  469.25   14.40
  -8   0   0   55.29    6.90
   8   0   0   69.69    7.00
   8  -1   0  233.18   10.80
  -8   1   0  220.88   10.80
   7  -1   0   43.20    5.30
  -7   1   0   48.30    5.70
   6  -1   0   45.70    4.80
   6  -1   0   35.10    4.20
  -6   1   0   45.80    4.70
  -6   1   0   51.39    5.20
   5  -1   0 1363.86   27.10
   5  -1   0 1314.07   26.40
  -5   1   0 1330.97   27.20
  -5   1   0 1322.57   26.70
   4  -1   0  209.48    7.10
   4  -1   0  208.18    6.90
  -4   1   0  210.88    7.10
  -4   1   0  207.08    7.10
   3  -1   0    3.50    1.50
   3  -1   0    2.40    1.30
  -3   1   0    3.30    1.30
  -3   1   0    1.90    1.30
   2  -1   0  106.49    3.60
   2  -1   0  101.29    3.80
  -2   1   0  106.89    3.60
  -2   1   0  109.89    4.20
   1  -1   0  872.01   15.40
   1  -1   0  888.91   15.20
  -1   1   0  854.31   15.90
  -1   1   0  899.51   14.90
   0  -1   0  849.02   14.40
   0  -1   0  876.61   14.00
   0   1   0  837.52   14.60
   0   1   0  851.81   14.40
  -1  -1   0 2492.65   41.40
   1   1   0 2477.25   39.50
   1   1   0 2405.06   40.10
  -2  -1   0 6575.34  102.99
  -2  -1   0 6575.04  112.39
   2   1   0 6117.89  108.89
   2   1   0 6654.83  109.29
  -3  -1   0   27.90    1.50
  -3  -1   0   41.00    3.00
   3   1   0   27.70    2.70
   3   1   0   29.50    2.40
  -4  -1   0  290.77    6.60
  -4  -1   0  289.97    8.70
   4   1   0  278.97    8.00
   4   1   0  272.77    8.50
  -5  -1   0   71.79    3.30
  -5  -1   0   69.49    4.90
   5   1   0   69.89    4.40
   5   1   0   73.89    4.80
  -6  -1   0 1168.48   26.50
   6   1   0 1218.38   25.60
   6   1   0 1252.97   26.70
  -7  -1   0   24.20    4.40
   7   1   0   31.90    4.40
   7   1   0   23.20    4.30
  -8  -1   0    8.20    3.60
   8   1   0   14.30    3.60
   8  -2   0  216.78   10.70
  -8   2   0  215.78   10.70
   7  -2   0   78.89    7.30
  -7   2   0   89.69    6.80
   6  -2   0  242.88    9.80
  -6   2   0  238.28    9.60
  -6   2   0  238.58    9.80
   5  -2   0   16.80    3.20
   5  -2   0   20.90    3.10
  -5   2   0   13.70    3.00
  -5   2   0   17.80    3.10
   4  -2   0 2359.56   42.20
   4  -2   0 2327.17   41.20
  -4   2   0 2289.67   41.40
  -4   2   0 2363.16   43.10
   3  -2   0  348.17    8.90
   3  -2   0  356.86    9.50
  -3   2   0  354.06   10.30
  -3   2   0  362.76    8.90
   2  -2   0  522.25   10.90
   2  -2   0  521.15   11.40
  -2   2   0  530.15   10.50
  -2   2   0  495.65   12.10
   1  -2   0 2828.62   45.80
   1  -2   0 2804.12   44.80
  -1   2   0 2753.32   45.10
  -1   2   0 2677.13   46.50
   0  -2   0  990.60   16.30
   0  -2   0  999.20   17.90
   0   2   0 1011.20   17.80
   0   2   0 1001.70   18.20
  -1  -2   0  722.43   13.50
  -1  -2   0  707.93   12.70
   1   2   0  730.93   12.80
   1   2   0  699.93   14.00
  -2  -2   0  840.52   15.60
   2   2   0  832.92   15.50
   2   2   0  855.51   16.80
   2   2   0  751.72   13.60
  -3  -2   0 1817.62   32.80
   3   2   0 1871.41   32.50
   3   2   0 1861.81   33.80
  -4  -2   0  119.49    5.40
   4   2   0  115.99    5.00
   4   2   0  113.39    5.70
  -5  -2   0   37.40    4.00
   5   2   0   36.80    4.10
   5   2   0   40.90    3.80
  -6  -2   0   12.10    3.00
   6   2   0   18.30    3.20
   6   2   0   15.60    3.30
  -7  -2   0  270.37   11.20
   7   2   0  276.67   10.40
   7   2   0  268.57   11.10
  -8  -2   0   56.79    6.70
   8   2   0   48.10    6.20
   8   2   0   71.39    6.70
   7  -3   0    9.80    3.60
  -7   3   0    9.80    3.60
   6  -3   0  319.27   11.80
  -6   3   0  301.07   11.00
  -6   3   0  301.87   12.20
   5  -3   0  239.68    9.50
  -5   3   0  248.78    8.80
  -5   3   0  250.17   10.30
   4  -3   0  310.17   10.10
   4  -3   0  299.67    8.90
  -4   3   0  286.97   10.60
  -4   3   0  287.97    8.70
   3  -3   0   16.20    2.40
   3  -3   0   13.00    2.50
  -3   3   0   12.80    2.60
  -3   3   0   16.80    2.10
   2  -3   0 1244.88   23.10
   2  -3   0 1223.08   23.80
  -2   3   0 1223.68   21.70
  -2   3   0 1257.07   25.30
   1  -3   0 1101.59   21.00
   1  -3   0 1077.29   18.40
  -1   3   0 1115.39   20.30
  -1   3   0 1084.69   21.90
   0  -3   0  731.23   12.60
   0  -3   0  759.52   15.10
   0   3   0  754.32   15.40
   0   3   0  727.23   14.80
  -1  -3   0    4.00    1.40
  -1  -3   0    3.20    1.00
   1   3   0    4.90    1.40
   1   3   0    3.20    1.50
  -2  -3   0  608.94   13.10
  -2  -3   0  618.64   12.40
   2   3   0  588.64   11.30
   2   3   0  600.74   14.00
  -3  -3   0   15.70    2.20
   3   3   0   17.70    2.30
   3   3   0   16.00    2.60
  -4  -3   0  398.86   10.80
   4   3   0  378.76   10.40
   4   3   0  390.46   11.80
  -5  -3   0 1196.28   25.20
   5   3   0 1186.08   26.30
   5   3   0 1192.58   24.50
  -6  -3   0   30.30    4.20
   6   3   0   24.50    4.10
   6   3   0   30.60    4.00
  -7  -3   0    4.30    2.80
   7   3   0    1.20    2.60
   7   3   0    6.70    2.80
  -8  -3   0  215.08   10.80
   8   3   0  221.08   10.00
   7  -4   0  155.88    9.30
  -7   4   0  131.99    9.30
   6  -4   0   59.99    6.50
  -6   4   0   49.70    6.40
   5  -4   0    2.00    2.40
  -5   4   0    2.90    2.80
   4  -4   0  212.38    8.80
  -4   4   0  230.18   10.10
   3  -4   0  397.36   10.80
   3  -4   0  417.66   11.90
  -3   4   0  400.06   10.40
  -3   4   0  379.16   12.90
   2  -4   0   16.90    2.80
  -2   4   0   12.70    2.20
  -2   4   0    8.50    2.60
  -2   4   0   15.60    1.70
   1  -4   0  771.02   13.30
  -1   4   0  721.93   17.60
  -1   4   0  775.32   16.00
   0  -4   0 2221.08   38.60
   0  -4   0 2126.49   34.90
   0   4   0 2206.38   38.30
   0   4   0 2115.99   39.10
  -1  -4   0 1563.34   29.70
  -1  -4   0 1642.64   27.20
   1   4   0 1608.14   29.50
   1   4   0 1635.24   30.30
  -2  -4   0   24.80    2.40
  -2  -4   0   26.20    3.10
   2   4   0   24.30    2.40
   2   4   0   24.50    3.20
  -3  -4   0  163.48    6.40
  -3  -4   0  165.18    5.90
   3   4   0  157.18    7.00
   3   4   0  161.18    4.20
  -4  -4   0    2.20    1.70
   4   4   0    4.40    2.00
   4   4   0    3.10    2.00
  -5  -4   0  110.49    6.00
   5   4   0  114.09    5.90
   5   4   0  105.59    6.80
  -6  -4   0  702.83   18.50
   6   4   0  698.33   19.60
   6   4   0  698.43   17.70
  -7  -4   0  145.89    8.40
   7   4   0  142.69    8.80
   7   4   0  162.98    8.10
  -8  -4   0   61.99    7.10
   8   4   0   66.09    7.90
   8   4   0   65.29    6.70
   6  -5   0    5.60    3.10
  -6   5   0    0.80    3.30
   5  -5   0  407.56   14.50
  -5   5   0  437.96   16.40
   4  -5   0  119.39    7.30
  -4   5   0  125.09    8.40
   3  -5   0   22.90    3.80
   3  -5   0   24.30    3.50
  -3   5   0   16.40    3.70
   2  -5   0  357.16   11.50
  -2   5   0  375.16   13.00
  -2   5   0  379.46   10.40
   1  -5   0    6.30    2.20
  -1   5   0    8.10    2.70
  -1   5   0    3.80    1.80
   0  -5   0   16.10    2.90
   0  -5   0   13.90    1.50
   0   5   0   15.30    2.70
   0   5   0   10.70    2.60
  -1  -5   0 1801.22   33.50
  -1  -5   0 1768.22   29.70
   1   5   0 1731.33   33.20
   1   5   0 1734.73   33.70
  -2  -5   0  808.52   16.10
  -2  -5   0  794.72   18.40
   2   5   0  833.82   19.40
   2   5   0  821.22   17.20
  -3  -5   0   16.80    2.50
  -3  -5   0   13.10    2.60
   3   5   0   16.50    3.30
  -4  -5   0   48.90    4.00
  -4  -5   0   44.70    4.50
   4   5   0   38.70    4.70
  -5  -5   0  780.42   18.80
  -5  -5   0  799.22   19.40
   5   5   0  774.12   20.90
  -6  -5   0    6.20    2.70
   6   5   0    2.80    2.60
   6   5   0    3.40    2.80
  -7  -5   0   11.40    3.70
   7   5   0    5.80    3.70
   7   5   0    4.60    2.80
  -8  -5   0  277.27   12.30
   8   5   0  252.67   12.70
   8   5   0  260.07   11.30
   5  -6   0   52.09    6.50
  -5   6   0   61.29    7.70
   4  -6   0  215.98   10.20
  -4   6   0  205.38   11.40
   3  -6   0  890.01   22.30
  -3   6   0  876.71   24.30
   2  -6   0   80.79    6.10
  -2   6   0   87.29    6.90
  -2   6   0   90.89    5.40
   1  -6   0  152.18    7.50
  -1   6   0  125.59    7.70
  -1   6   0  136.49    6.60
   0  -6   0  380.36   12.00
   0   6   0  364.46   11.40
   0   6   0  375.76   12.50
  -1  -6   0   29.00    4.00
   1   6   0   42.30    4.50
   1   6   0   37.60    4.30
  -2  -6   0  406.46   12.60
  -2  -6   0  444.46   13.20
   2   6   0  453.45   13.70
   2   6   0  434.26   11.70
  -3  -6   0  173.68    8.00
  -3  -6   0  180.08    6.50
   3   6   0  171.58    8.50
  -4  -6   0   10.20    3.10
  -4  -6   0    5.70    2.30
   4   6   0    4.10    2.90
  -5  -6   0    7.80    2.70
  -5  -6   0    9.60    3.00
   5   6   0   11.00    3.30
  -6  -6   0   79.69    6.10
  -6  -6   0   76.39    6.30
   6   6   0   99.59    7.90
  -7  -6   0  165.38    9.00
  -7  -6   0  162.78    9.10
   7   6   0  155.78   10.00
   4  -7   0   67.09    7.40
  -4   7   0   95.79   10.10
   3  -7   0  126.69    8.20
  -3   7   0  127.09    9.30
   2  -7   0  307.67   12.30
  -2   7   0  345.27   14.00
   1  -7   0   55.39    6.10
  -1   7   0   53.19    6.30
  -1   7   0   46.40    5.10
   0  -7   0    8.40    3.10
   0   7   0    2.40    2.80
   0   7   0    4.00    2.40
  -1  -7   0  435.56   14.00
   1   7   0  467.85   14.40
   1   7   0  464.85   14.10
  -2  -7   0  257.37   10.30
   2   7   0  242.98    9.10
   2   7   0  238.28   10.40
  -3  -7   0   41.70    5.20
   3   7   0   49.00    6.10
  -4  -7   0    9.60    3.10
   4   7   0   12.80    3.70
  -5  -7   0  190.08    9.50
  -5  -7   0  193.88    8.50
   5   7   0  210.48   11.00
  -6  -7   0  257.27   11.40
  -6  -7   0  239.88   10.30
   6   7   0  261.77   12.70
  -7  -7   0    0.30    2.70
  -7  -7   0    2.60    3.00
   7   7   0   -0.70    2.70
   3  -8   0   20.20    4.70
  -3   8   0   18.20    5.20
   2  -8   0   52.69    6.20
  -2   8   0   51.39    7.30
   1  -8   0  398.66   14.70
  -1   8   0  418.16   13.70
  -1   8   0  392.26   15.50
   0  -8   0  196.08    9.90
   0   8   0  201.38    9.60
   0   8   0  200.38   10.30
  -1  -8   0    0.50    2.50
   1   8   0    0.30    2.50
   1   8   0    0.20    2.30
  -2  -8   0   57.49    6.30
   2   8   0   53.19    6.20
  -3  -8   0  229.58   10.70
   3   8   0  242.58   11.50
  -4  -8   0    3.20    3.00
   4   8   0   -0.70    2.30
  -5  -8   0   13.20    4.00
   5   8   0   13.20    4.20
  -6  -8   0   70.69    7.60
   6   8   0   61.39    8.20
   1  -9   0   21.70    4.70
  -1   9   0   13.10    4.60
   0  -9   0    5.30    3.60
   0   9   0    0.20    2.70
   0   9   0    4.10    3.60
   1   9   0  596.64   18.90
   1   9   0  593.34   22.60
  -2  -9   0  278.77   12.80
   2   9   0  314.57   13.50
  -3  -9   0  117.09    8.50
   3   9   0  150.58    9.80
  -4  -9   0   86.39    8.50
   4   9   0   97.29    9.70
   4   9  -1  436.86   17.60
  -4  -9   1  448.86   16.60
   3   9  -1  123.39    9.20
  -3  -9   1  106.59    8.40
   2   9  -1    1.70    3.20
  -2  -9   1    2.90    3.50
   1   9  -1   86.29    8.60
  -1  -9   1   60.79    6.90
   0   9  -1  114.89    8.70
   0   9  -1  116.89    8.50
   0  -9   1  135.89    9.20
  -6  -8   1  295.27   13.10
   5   8  -1   72.79    8.10
  -5  -8   1   82.29    8.00
   4   8  -1   77.99    8.30
  -4  -8   1   68.59    7.00
   3   8  -1    2.50    3.00
  -3  -8   1    7.00    3.40
   2   8  -1  299.97   12.60
  -2  -8   1  268.77   11.80
   1   8  -1   62.19    6.90
   1   8  -1   58.89    6.40
  -1  -8   1   37.30    5.40
   0   8  -1   17.80    4.00
   0   8  -1   11.30    3.70
   0  -8   1   16.60    4.10
  -1   8  -1   35.30    5.10
  -1   8  -1   19.90    4.70
   1  -8   1   36.80    5.70
  -2   8  -1  137.49   10.00
   2  -8   1  150.78    9.40
   7   7  -1   16.40    4.60
  -7  -7   1    9.20    3.60
  -7  -7   1   11.10    3.80
   6   7  -1    1.90    3.30
  -6  -7   1    3.70    2.70
  -6  -7   1    0.70    2.70
   5   7  -1  290.97   13.00
  -5  -7   1  299.97   12.20
   4   7  -1  213.38   10.90
  -4  -7   1  227.88   10.30
   3   7  -1    6.20    2.80
  -3  -7   1    7.80    3.20
   2   7  -1   13.00    3.30
   2   7  -1   10.20    3.40
  -2  -7   1   10.20    3.40
   1   7  -1  415.06   13.60
   1   7  -1  378.86   12.90
  -1  -7   1  386.76   13.20
   0   7  -1  549.85   16.20
   0   7  -1  572.84   17.20
   0  -7   1  569.54   16.60
  -1   7  -1  123.59    8.20
  -1   7  -1  123.09    7.10
   1  -7   1  113.99    7.40
  -2   7  -1   35.40    5.60
  -2   7  -1   47.30    5.40
   2  -7   1   35.70    5.00
  -3   7  -1   76.89    8.30
   3  -7   1   86.59    7.10
  -4   7  -1   17.40    5.20
   4  -7   1   16.20    4.30
   7   6  -1   95.39    9.50
  -7  -6   1   69.99    7.20
  -7  -6   1   87.89    7.20
   6   6  -1  182.88   10.30
  -6  -6   1  166.38    9.10
  -6  -6   1  176.88    8.50
   5   6  -1    3.70    3.00
  -5  -6   1    3.60    2.20
  -5  -6   1    7.00    3.10
   4   6  -1   90.69    6.70
  -4  -6   1   87.79    5.10
  -4  -6   1   91.09    6.30
   3   6  -1  469.75   15.00
  -3  -6   1  469.35   11.50
  -3  -6   1  441.56   13.70
   2   6  -1   96.19    5.30
   2   6  -1   97.39    6.40
  -2  -6   1   81.49    5.50
   1   6  -1  707.13   18.00
   1   6  -1  718.73   17.50
  -1  -6   1  661.53   17.40
   0   6  -1   22.10    3.90
   0   6  -1   18.10    3.40
   0  -6   1   14.90    3.10
  -1   6  -1 2488.45   48.20
  -1   6  -1 2458.75   46.00
   1  -6   1 2456.85   46.70
  -2   6  -1  225.58    8.60
  -2   6  -1  204.08   10.10
   2  -6   1  208.48    9.30
  -3   6  -1   33.80    5.80
   3  -6   1   31.00    4.70
  -4   6  -1  104.19    8.60
   4  -6   1  114.79    7.70
  -5   6  -1  347.67   15.60
   5  -6   1  328.97   13.50
   8   5  -1  178.98    9.60
   8   5  -1  178.38   10.70
  -8  -5   1  174.68   10.00
   7   5  -1  218.58   11.20
   7   5  -1  223.88   10.10
  -7  -5   1  230.18   10.50
   6   5  -1   22.40    4.10
   6   5  -1   20.70    4.30
  -6  -5   1   25.10    4.10
   5   5  -1   91.89    6.80
  -5  -5   1  104.89    6.00
  -5  -5   1   95.59    6.20
   4   5  -1  374.16   13.00
  -4  -5   1  380.06   10.90
  -4  -5   1  388.46   12.10
   3   5  -1   76.89    5.70
  -3  -5   1   68.89    3.90
  -3  -5   1   66.09    4.90
   2   5  -1  499.85   14.10
   2   5  -1  502.95   12.00
  -2  -5   1  484.95   10.80
  -2  -5   1  499.75   13.50
   1   5  -1 1799.12   34.00
   1   5  -1 1861.01   35.20
  -1  -5   1 1814.02   30.10
  -1  -5   1 1799.02   34.50
   0   5  -1    1.40    1.70
   0   5  -1    3.70    1.90
   0  -5   1    2.40    1.80
  -1   5  -1  702.83   18.30
  -1   5  -1  739.33   17.00
   1  -5   1  735.23   17.50
  -2   5  -1 1894.81   38.60
  -2   5  -1 1917.81   35.50
   2  -5   1 1837.12   36.60
  -3   5  -1 1650.03   36.70
   3  -5   1 1771.22   34.20
   3  -5   1 1719.63   34.70
  -4   5  -1  140.89    8.90
   4  -5   1  125.19    7.40
  -5   5  -1  166.38   10.20
   5  -5   1  152.98    8.80
  -6   5  -1  234.08   12.50
   6  -5   1  221.18   10.90
   8   4  -1   73.89    8.00
   8   4  -1   81.19    7.50
  -8  -4   1   69.19    7.10
   7   4  -1   79.29    6.80
   7   4  -1   75.09    6.00
  -7  -4   1   81.89    6.50
   6   4  -1  912.31   23.10
   6   4  -1  864.41   21.10
  -6  -4   1  882.21   21.60
   5   4  -1   15.30    3.10
   5   4  -1   21.90    3.90
  -5  -4   1   19.90    3.50
   4   4  -1  918.31   21.70
   4   4  -1  902.61   20.00
  -4  -4   1  918.01   19.60
   3   4  -1  625.54   11.80
   3   4  -1  646.64   16.20
  -3  -4   1  651.83   14.10
  -3  -4   1  617.44   15.00
   2   4  -1  925.81   17.70
   2   4  -1  921.71   20.30
  -2  -4   1  920.61   19.50
  -2  -4   1  926.51   17.40
   1   4  -1    5.70    1.90
   1   4  -1    3.40    1.40
  -1  -4   1    4.40    1.00
  -1  -4   1    2.70    1.60
   0   4  -1   15.20    2.70
   0   4  -1   12.00    2.30
   0  -4   1   10.50    2.20
  -1   4  -1 2382.46   42.10
  -1   4  -1 2388.06   43.90
   1  -4   1 2389.86   42.60
  -2   4  -1  288.87   10.20
  -2   4  -1  284.67    8.60
   2  -4   1  277.17    9.10
  -3   4  -1   66.99    5.30
   3  -4   1   62.39    4.60
   3  -4   1   58.99    4.40
  -4   4  -1  610.24   18.10
   4  -4   1  641.94   16.80
   4  -4   1  644.84   16.00
  -5   4  -1 1034.50   26.40
   5  -4   1 1035.70   24.50
  -6   4  -1    2.00    3.20
   6  -4   1    6.90    3.10
   8   3  -1   37.90    5.30
   8   3  -1   34.40    5.40
  -8  -3   1   50.49    6.60
   7   3  -1  142.69    7.80
   7   3  -1  160.28    8.80
  -7  -3   1  141.39    8.30
   6   3  -1  253.37    9.50
   6   3  -1  264.57   10.60
  -6  -3   1  248.28   10.00
   5   3  -1  580.84   14.90
   5   3  -1  587.74   16.00
  -5  -3   1  575.14   15.10
   4   3  -1  259.67    8.40
   4   3  -1  249.68    9.20
  -4  -3   1  269.17    8.50
   3   3  -1   44.20    3.40
   3   3  -1   56.89    4.00
  -3  -3   1   49.80    3.30
   2   3  -1  903.81   16.10
   2   3  -1  904.01   19.00
  -2  -3   1  923.31   18.20
  -2  -3   1  881.11   16.90
   1   3  -1  228.08    6.40
   1   3  -1  253.17    7.40
  -1  -3   1  239.18    6.90
  -1  -3   1  247.08    5.40
   0   3  -1 1114.39   22.10
   0   3  -1 1173.18   21.90
   0  -3   1 1193.38   21.90
   0  -3   1 1166.68   18.50
  -1   3  -1 2029.30   32.20
  -1   3  -1 2034.10   36.90
  -1   3  -1 1999.70   35.30
   1  -3   1 2025.60   35.60
  -2   3  -1   65.69    2.60
  -2   3  -1   60.19    4.40
   2  -3   1   56.69    3.70
   2  -3   1   58.19    3.60
  -3   3  -1   99.89    5.80
  -3   3  -1   96.89    4.00
   3  -3   1   96.99    4.80
   3  -3   1   95.29    5.00
  -4   3  -1    1.80    1.60
  -4   3  -1    3.10    2.40
   4  -3   1    5.60    2.10
   4  -3   1    3.00    1.90
  -5   3  -1   40.60    5.30
  -5   3  -1   50.49    4.50
   5  -3   1   33.20    4.30
   5  -3   1   45.80    5.30
  -6   3  -1  112.49    7.60
   6  -3   1  113.69    7.10
  -7   3  -1   77.99    7.90
   7  -3   1   65.89    6.90
   8   2  -1   78.99    7.30
  -8  -2   1   76.19    7.50
   7   2  -1  384.96   12.90
   7   2  -1  420.06   14.00
  -7  -2   1  412.16   14.10
   6   2  -1  278.77    9.90
   6   2  -1  288.97   10.70
  -6  -2   1  290.27   10.70
   5   2  -1  201.08    7.50
   5   2  -1  195.98    8.10
  -5  -2   1  189.08    7.80
   4   2  -1    5.00    1.70
   4   2  -1    1.20    1.70
  -4  -2   1    0.00    1.30
   3   2  -1 2914.81   50.79
   3   2  -1 3089.29   52.29
  -3  -2   1 3052.59   51.09
   2   2  -1    1.30    0.60
   2   2  -1    2.10    1.10
   2   2  -1    1.70    1.50
  -2  -2   1    1.00    1.10
   1   2  -1 2392.46   39.00
   1   2  -1 2371.86   40.40
  -1  -2   1 2463.25   40.00
  -1  -2   1 2348.47   38.60
   0   2  -1  553.04   11.20
   0   2  -1  552.34   11.30
   0  -2   1  546.85   11.00
  -1   2  -1 5359.16   84.19
  -1   2  -1 5384.66   88.29
  -1   2  -1 5168.38   86.99
   1  -2   1 4989.40   87.49
  -2   2  -1 3436.96   55.59
  -2   2  -1 3455.95   58.39
   2  -2   1 3443.76   57.09
   2  -2   1 3435.16   57.09
  -3   2  -1   35.50    3.70
  -3   2  -1   40.30    2.80
   3  -2   1   34.30    3.10
   3  -2   1   44.50    3.20
  -4   2  -1  809.02   17.00
  -4   2  -1  761.62   18.40
   4  -2   1  782.02   17.50
   4  -2   1  782.32   17.40
  -5   2  -1  136.39    7.20
  -5   2  -1  149.29    6.70
   5  -2   1  147.39    6.90
   5  -2   1  143.99    6.70
  -6   2  -1   21.40    3.80
  -6   2  -1   30.00    4.60
   6  -2   1   21.80    3.80
  -7   2  -1  214.48    9.90
  -7   2  -1  227.08   10.50
   7  -2   1  222.18   10.00
   8   1  -1 1547.15   33.80
  -8  -1   1 1534.25   35.20
   7   1  -1  220.08    9.50
   7   1  -1  235.38    9.90
  -7  -1   1  221.98   10.10
   6   1  -1  276.77   10.00
   6   1  -1  307.37   10.60
  -6  -1   1  316.27   11.10
   5   1  -1    7.90    2.10
   5   1  -1    4.60    2.00
  -5  -1   1    5.30    2.10
   4   1  -1 3641.14   62.99
   4   1  -1 3720.73   62.49
  -4  -1   1 3753.22   63.19
  -4  -1   1 3743.63   59.59
   3   1  -1  843.62   17.00
   3   1  -1  879.31   17.60
  -3  -1   1  880.41   17.50
  -3  -1   1  891.01   14.90
   2   1  -1  995.60   18.50
   2   1  -1  975.20   17.90
  -2  -1   1  998.40   18.10
  -2  -1   1  992.30   16.20
   1   1  -1 4242.78   68.19
   1   1  -1 4339.47   71.59
   1   1  -1 4053.39   71.89
  -1  -1   1 4166.78   71.29
   0   1  -1 1971.20   32.70
   0   1  -1 2011.00   32.70
   0  -1   1 2037.20   32.50
  -1   1  -1  595.24   11.70
  -1   1  -1  600.34   10.30
   1  -1   1  588.64   11.00
   1  -1   1  599.34   11.40
  -2   1  -1   80.59    3.70
  -2   1  -1   78.89    3.10
   2  -1   1   82.19    3.30
   2  -1   1   76.59    3.40
  -3   1  -1 3053.99   51.59
  -3   1  -1 3093.79   52.49
   3  -1   1 3060.59   51.59
   3  -1   1 3120.19   51.99
  -4   1  -1   44.60    3.40
  -4   1  -1   44.90    3.60
   4  -1   1   53.79    3.70
   4  -1   1   52.39    3.60
  -5   1  -1   30.90    3.80
  -5   1  -1   32.70    3.80
   5  -1   1   26.60    3.50
   5  -1   1   37.00    4.00
  -6   1  -1  289.37   10.30
  -6   1  -1  297.87   10.70
   6  -1   1  303.37   10.40
   6  -1   1  309.17   10.70
  -7   1  -1   11.20    3.50
   7  -1   1    9.90    3.10
  -8   1  -1   16.10    4.10
   8  -1   1   18.10    4.20
   8   0  -1   52.19    6.20
  -8   0   1   35.90    5.40
   7   0  -1  344.37   12.10
  -7   0   1  341.67   12.80
   6   0  -1 1306.77   27.70
   6   0  -1 1338.87   27.40
  -6   0   1 1297.97   28.50
   5   0  -1   12.40    2.50
   5   0  -1   18.30    2.80
  -5   0   1   14.70    2.20
  -5   0   1   12.00    2.60
   4   0  -1 2491.25   44.90
   4   0  -1 2614.54   45.50
  -4   0   1 2725.03   44.40
   3   0  -1    2.40    1.40
   3   0  -1    1.70    1.20
  -3   0   1    2.60    1.10
  -3   0   1    4.50    1.60
   2   0  -1 9523.85  160.58
   2   0  -1 9780.22  162.28
  -2   0   1 9859.51  164.48
  -2   0   1 9355.96  158.98
   1   0  -1  142.59    3.50
   1   0  -1  138.09    3.20
  -1   0   1  134.49    3.20
  -1   0   1  144.09    3.50
  -1   0  -1 2366.16   39.90
  -1   0  -1 2377.36   40.30
   1   0   1 2476.55   39.90
   1   0   1 2383.96   39.90
  -2   0  -1 1406.06   24.30
  -2   0  -1 1388.36   24.00
   2   0   1 1403.96   23.80
   2   0   1 1403.06   24.60
  -3   0  -1 2221.18   38.20
  -3   0  -1 2214.98   37.50
   3   0   1 2202.18   38.40
   3   0   1 2210.68   37.60
  -4   0  -1  810.52   17.60
  -4   0  -1  830.72   16.70
   4   0   1  816.62   16.90
   4   0   1  827.62   17.70
  -5   0  -1  112.99    5.90
  -5   0  -1  107.79    5.10
   5   0   1  100.69    5.70
   5   0   1  103.09    5.20
  -6   0  -1   14.90    3.30
  -6   0  -1    9.50    2.40
   6   0   1   10.90    2.80
   6   0   1    7.30    2.70
  -7   0  -1  255.67   10.70
   7   0   1  253.57   10.00
   7   0   1  262.17   10.70
  -8   0  -1  100.49    7.50
   8   0   1  114.39    7.30
   8  -1  -1  317.07   12.80
  -8   1   1  308.07   13.00
   7  -1  -1   48.10    5.70
  -7   1   1   47.30    5.60
   6  -1  -1   -1.90    1.80
  -6   1   1    0.70    2.00
  -6   1   1    5.70    2.50
   5  -1  -1 1767.52   33.80
   5  -1  -1 1726.73   32.40
  -5   1   1 1732.43   33.80
  -5   1   1 1769.52   33.20
   4  -1  -1 1017.60   20.70
   4  -1  -1 1007.70   19.60
  -4   1   1  973.00   20.50
  -4   1   1 1012.90   20.60
   3  -1  -1  535.95   12.10
   3  -1  -1  540.05   11.20
  -3   1   1  538.45   12.20
  -3   1   1  531.55   12.00
   2  -1  -1  623.04   11.40
   2  -1  -1  606.74   12.30
  -2   1   1  616.64   12.60
  -2   1   1  610.24   12.10
   1  -1  -1 6523.85  104.99
   1  -1  -1 6474.75  100.49
   1  -1  -1 6286.17  104.39
  -1   1   1 5645.94  105.59
   0  -1  -1 2843.12   44.60
   0  -1  -1 2956.10   47.20
   0   1   1 2528.25   44.80
   0   1   1 2579.34   46.30
  -1  -1  -1  302.47    5.70
  -1  -1  -1  312.57    6.30
   1   1   1  319.97    6.70
   1   1   1  302.37    5.90
  -2  -1  -1  929.41   16.90
  -2  -1  -1  918.11   15.40
   2   1   1  890.91   16.10
  -3  -1  -1  710.23   14.70
  -3  -1  -1  695.33   12.90
   3   1   1  699.03   13.80
   3   1   1  722.03   15.10
  -4  -1  -1  270.07    8.30
  -4  -1  -1  255.27    6.40
   4   1   1  252.97    7.30
   4   1   1  259.87    8.30
  -5  -1  -1   41.20    4.20
  -5  -1  -1   44.30    2.90
   5   1   1   42.80    3.50
   5   1   1   43.30    4.50
  -6  -1  -1  223.48    9.00
   6   1   1  215.48    9.10
   6   1   1  221.48    8.20
  -7  -1  -1  235.28   10.20
   7   1   1  240.28   10.40
   7   1   1  234.08    9.30
  -8  -1  -1    4.40    3.00
   8   1   1    3.20    2.60
   8  -2  -1    0.20    2.80
  -8   2   1   -1.00    2.90
  -7   2   1   13.00    3.60
   6  -2  -1  190.18    8.80
  -6   2   1  191.48    8.70
  -6   2   1  182.18    8.50
   5  -2  -1   21.70    3.40
  -5   2   1   14.90    3.00
  -5   2   1   13.80    2.90
   4  -2  -1  317.97    8.60
   4  -2  -1  334.17    9.90
  -4   2   1  326.97   10.30
  -4   2   1  321.17    9.40
   3  -2  -1  196.28    5.70
   3  -2  -1  207.48    6.90
  -3   2   1  199.18    6.20
  -3   2   1  184.28    6.90
   2  -2  -1   16.00    1.70
   2  -2  -1   15.30    2.20
  -2   2   1   16.30    2.60
  -2   2   1   19.10    2.00
   1  -2  -1 1410.06   23.70
   1  -2  -1 1433.06   24.90
  -1   2   1 1427.46   23.60
  -1   2   1 1396.16   25.70
   0  -2  -1 1772.12   28.90
   0  -2  -1 1776.62   29.80
   0   2   1 1796.72   29.60
  -1  -2  -1 2059.89   33.60
  -1  -2  -1 2116.39   33.90
   1   2   1 2022.40   33.60
   1   2   1 1981.20   34.60
  -2  -2  -1 1028.80   18.90
   2   2   1 1058.89   17.30
   2   2   1 1034.40   18.50
   2   2   1 1007.50   19.90
  -3  -2  -1 2267.27   39.10
   3   2   1 2265.47   38.20
   3   2   1 2205.28   39.90
  -4  -2  -1  791.02   13.50
  -4  -2  -1  798.52   17.30
   4   2   1  775.62   17.80
   4   2   1  741.83   16.00
  -5  -2  -1  132.69    6.40
   5   2   1  126.49    5.60
   5   2   1  132.99    6.70
  -6  -2  -1   12.70    3.10
   6   2   1   14.50    2.90
   6   2   1   16.20    3.70
  -7  -2  -1    5.80    2.90
   7   2   1    9.00    2.80
   7   2   1    5.40    2.90
  -8  -2  -1  286.77   12.40
   8   2   1  299.37   11.50
   8   2   1  289.77   12.70
   7  -3  -1   13.10    3.80
  -7   3   1   27.10    5.00
   6  -3  -1   44.40    5.40
  -6   3   1   44.70    5.20
  -6   3   1   48.50    5.90
   5  -3  -1  520.65   15.00
  -5   3   1  543.75   14.30
  -5   3   1  538.85   15.90
   4  -3  -1    5.30    1.90
   4  -3  -1    6.30    2.30
  -4   3   1    4.10    2.10
  -4   3   1    5.40    1.90
   3  -3  -1    2.00    1.60
   3  -3  -1    0.90    1.20
  -3   3   1    3.00    1.90
  -3   3   1    1.80    1.30
   2  -3  -1 2482.05   44.50
   2  -3  -1 2640.84   43.20
  -2   3   1 2648.14   42.90
  -2   3   1 2510.05   46.00
   1  -3  -1  439.66   10.40
   1  -3  -1  438.76    8.70
  -1   3   1  427.86   11.20
  -1   3   1  454.05    9.50
   0  -3  -1   69.09    3.40
   0  -3  -1   70.29    2.50
   0   3   1   68.69    3.20
   0   3   1   62.99    3.60
  -1  -3  -1   64.49    2.70
   1   3   1   67.39    3.20
   1   3   1   66.89    3.60
  -2  -3  -1 3173.08   52.39
  -2  -3  -1 3154.58   51.99
   2   3   1 3186.58   53.89
   2   3   1 3051.39   50.79
  -3  -3  -1 1167.08   22.50
   3   3   1 1166.08   22.10
   3   3   1 1166.88   24.00
   3   3   1 1189.48   19.30
  -4  -3  -1  405.96   11.10
   4   3   1  408.16   10.50
   4   3   1  413.56   12.10
  -5  -3  -1  178.18    7.50
   5   3   1  179.08    8.10
   5   3   1  190.58    7.10
  -6  -3  -1  803.82   20.10
   6   3   1  824.72   18.80
   6   3   1  767.02   20.60
  -7  -3  -1   32.70    4.80
   7   3   1   40.50    5.60
   7   3   1   42.20    4.80
  -8  -3  -1   24.70    4.60
   8   3   1   21.90    4.00
   8   3   1   24.90    5.00
   7  -4  -1   63.39    7.30
  -7   4   1   82.09    8.50
   6  -4  -1   88.29    7.00
  -6   4   1   96.59    7.60
   5  -4  -1    7.50    3.10
  -5   4   1    4.50    3.00
   4  -4  -1    2.90    2.00
  -4   4   1    0.60    1.50
  -4   4   1   -0.70    2.20
   3  -4  -1  260.17    7.90
   3  -4  -1  277.67    9.50
  -3   4   1  266.87    7.70
  -3   4   1  288.37   10.70
   2  -4  -1   26.90    3.20
  -2   4   1   27.40    3.80
  -2   4   1   32.20    2.90
  -2   4   1   30.60    2.30
   1  -4  -1  529.45   12.70
   1  -4  -1  523.65   10.20
  -1   4   1  516.65   13.70
  -1   4   1  524.45   11.70
   0  -4  -1 2484.35   40.30
   0  -4  -1 2456.05   43.00
   0   4   1 2436.16   43.80
   0   4   1 2488.85   42.60
  -1  -4  -1 1831.72   30.60
  -1  -4  -1 1801.62   32.60
   1   4   1 1840.12   32.60
   1   4   1 1763.62   33.00
  -2  -4  -1   11.60    2.20
  -2  -4  -1    8.50    1.70
   2   4   1    9.20    2.10
   2   4   1   14.10    2.00
  -3  -4  -1  278.67    8.20
  -3  -4  -1  279.87    8.50
   3   4   1  305.57   10.00
   3   4   1  287.07    6.50
  -4  -4  -1 3149.98   54.39
   4   4   1 3137.49   53.99
   4   4   1 3058.89   56.69
  -5  -4  -1   30.70    3.90
   5   4   1   39.60    4.00
   5   4   1   26.50    4.00
  -6  -4  -1  222.08    9.40
   6   4   1  242.68    9.00
   6   4   1  245.88   10.80
  -7  -4  -1  351.76   13.00
   7   4   1  346.47   13.90
   7   4   1  335.77   11.70
  -8  -4  -1  206.28   10.70
   8   4   1  212.28   11.50
   8   4   1  226.28   10.10
   6  -5  -1  152.28    9.20
  -6   5   1  138.79    9.70
   5  -5  -1  109.69    7.50
  -5   5   1  101.89    8.10
   4  -5  -1  121.99    7.20
  -4   5   1  109.29    7.90
   3  -5  -1   72.89    5.50
   2  -5  -1  165.18    7.30
  -2   5   1  189.88    8.90
  -2   5   1  171.98    6.30
   1  -5  -1 1198.48   20.90
   1  -5  -1 1194.68   24.70
  -1   5   1 1182.68   26.00
  -1   5   1 1196.38   23.50
   0  -5  -1   11.40    2.40
   0  -5  -1   12.60    1.50
   0   5   1    6.70    2.20
   0   5   1   14.70    2.50
  -1  -5  -1   13.20    1.80
  -1  -5  -1    8.90    2.30
   1   5   1   12.70    2.60
   1   5   1    9.10    2.30
  -2  -5  -1 1039.50   22.00
  -2  -5  -1 1068.39   20.20
   2   5   1 1079.59   21.00
   2   5   1 1042.10   23.00
  -3  -5  -1 1001.60   20.00
  -3  -5  -1  967.00   21.00
   3   5   1  953.00   18.40
   3   5   1  959.60   22.40
  -4  -5  -1   51.89    4.80
  -4  -5  -1   40.30    4.00
   4   5   1   40.00    4.80
  -5  -5  -1  124.09    6.50
  -5  -5  -1  116.99    6.40
   5   5   1  111.99    7.20
  -6  -5  -1  326.67   11.80
   6   5   1  338.77   13.40
   6   5   1  314.17   11.00
  -7  -5  -1    5.30    2.90
   7   5   1    7.00    2.90
   7   5   1    1.30    3.00
  -8  -5  -1   19.60    4.60
   8   5   1   28.20    6.10
   8   5   1   18.60    4.10
   5  -6  -1   54.29    6.40
  -5   6   1   56.19    7.30
   4  -6  -1   46.30    5.70
  -4   6   1   72.29    8.10
   3  -6  -1   49.20    5.40
  -3   6   1   36.60    5.50
   2  -6  -1   29.80    4.30
  -2   6   1   44.50    4.30
  -2   6   1   25.10    4.70
   1  -6  -1  254.07    9.60
  -1   6   1  271.67    9.00
  -1   6   1  265.77   10.70
   0  -6  -1 1256.67   26.80
   0   6   1 1286.07   27.90
   0   6   1 1276.27   26.10
  -1  -6  -1  114.49    6.20
   1   6   1  107.39    6.00
   1   6   1  109.69    6.00
  -2  -6  -1  124.79    6.50
  -2  -6  -1  129.39    5.00
   2   6   1  120.89    6.80
   2   6   1  140.89    6.10
  -3  -6  -1  364.66   10.00
  -3  -6  -1  348.37   11.40
   3   6   1  348.77   12.30
  -4  -6  -1  235.38    8.40
  -4  -6  -1  221.08    9.00
   4   6   1  210.28    9.80
  -5  -6  -1   83.49    5.90
  -5  -6  -1   75.49    5.60
   5   6   1   80.89    6.50
  -6  -6  -1    1.00    2.20
  -6  -6  -1    3.00    2.50
   6   6   1    1.00    2.70
  -7  -6  -1    2.20    2.70
  -7  -6  -1   12.40    3.80
   7   6   1    8.60    4.10
   4  -7  -1    0.30    2.60
  -4   7   1    6.50    3.60
   3  -7  -1   11.60    3.40
  -3   7   1   16.00    4.40
   2  -7  -1  153.38    8.50
  -2   7   1  139.89    9.20
   1  -7  -1  164.78    8.40
  -1   7   1  164.58    9.30
  -1   7   1  171.68    7.70
   0  -7  -1    0.00    2.20
   0   7   1    1.40    2.10
   0   7   1    3.40    2.40
  -1  -7  -1  391.56   13.00
   1   7   1  385.76   12.70
   1   7   1  391.46   13.00
  -2  -7  -1  310.27   11.20
   2   7   1  309.17   10.50
   2   7   1  282.67   11.30
  -3  -7  -1    0.40    2.40
   3   7   1    4.20    2.70
  -4  -7  -1   36.00    4.10
  -4  -7  -1   41.90    5.30
   4   7   1   43.90    6.00
  -5  -7  -1  315.87   11.10
  -5  -7  -1  293.27   11.60
   5   7   1  292.57   12.80
  -6  -7  -1  329.87   12.10
  -6  -7  -1  319.57   12.60
   6   7   1  320.37   14.00
  -7  -7  -1    6.80    3.40
  -7  -7  -1   12.50    3.80
   7   7   1   10.00    4.10
   3  -8  -1  203.28   11.00
  -3   8   1  251.37   13.40
   2  -8  -1   40.30    5.80
  -2   8   1   29.50    5.70
   1  -8  -1    7.30    3.10
  -1   8   1    9.40    4.00
   0  -8  -1  266.57   11.40
   0   8   1  288.97   12.40
   0   8   1  262.57   10.70
  -1  -8  -1  684.23   19.50
   1   8   1  672.73   19.20
   1   8   1  714.73   19.40
  -2  -8  -1   29.90    4.70
   2   8   1   49.60    6.10
  -3  -8  -1   12.30    3.60
   3   8   1   17.00    4.30
  -4  -8  -1  121.59    8.00
   4   8   1  110.59    8.30
  -5  -8  -1   38.10    5.50
   5   8   1   46.10    6.70
  -6  -8  -1   27.60    5.00
   6   8   1   21.90    4.90
   1  -9  -1   57.09    7.40
  -1   9   1   51.19    7.20
   0  -9  -1   30.00    5.20
   0   9   1   31.80    5.40
   0   9   1   31.90    7.40
  -1  -9  -1   11.80    4.20
   1   9   1   13.60    4.00
   1   9   1    6.40    3.50
  -2  -9  -1  229.88   11.10
   2   9   1  202.78   10.70
  -3  -9  -1   50.59    6.50
   3   9   1   52.19    6.90
  -4  -9  -1   48.40    6.60
   4   9   1   43.70    6.60
   3   9  -2  147.19   10.20
  -3  -9   2  151.58    9.80
   2   9  -2    0.50    3.10
  -2  -9   2    4.00    3.60
   1   9  -2    0.40    3.00
  -1  -9   2    4.90    3.50
   5   8  -2  147.49   10.20
  -5  -8   2  151.78    9.50
   4   8  -2   26.20    5.40
  -4  -8   2   16.00    4.20
   3   8  -2   15.10    4.40
  -3  -8   2   10.40    3.50
   2   8  -2  287.47   12.70
  -2  -8   2  270.77   12.00
   1   8  -2   62.09    6.40
   1   8  -2   49.60    6.20
  -1  -8   2   57.59    6.40
   0   8  -2    2.90    2.70
   0   8  -2    2.10    2.80
   0  -8   2    2.80    3.10
  -1   8  -2   15.50    4.60
  -1   8  -2   16.00    4.00
   1  -8   2   14.80    4.20
  -2   8  -2   87.49    9.30
   2  -8   2   69.09    7.50
   6   7  -2   24.50    5.60
  -6  -7   2   15.90    4.30
   5   7  -2   -2.50    2.50
  -5  -7   2    5.80    3.20
   4   7  -2   57.29    6.70
  -4  -7   2   79.69    6.60
   3   7  -2   96.79    7.50
  -3  -7   2   93.29    6.60
   2   7  -2    3.40    2.70
  -2  -7   2   -1.80    2.20
   1   7  -2  217.28    9.40
   1   7  -2  192.28    9.50
  -1  -7   2  211.38    9.70
   0   7  -2  662.53   18.50
   0   7  -2  656.93   18.90
   0  -7   2  674.53   18.80
  -1   7  -2   43.40    6.00
  -1   7  -2   39.80    5.20
   1  -7   2   41.60    5.50
  -2   7  -2   12.10    3.50
  -2   7  -2    6.90    3.90
   2  -7   2    0.20    2.50
  -3   7  -2  127.79    9.50
   3  -7   2  127.39    8.40
   4  -7   2  414.16   15.60
   7   6  -2  179.58   10.70
  -7  -6   2  194.98    9.70
  -7  -6   2  179.38   10.00
   6   6  -2  574.54   19.10
  -6  -6   2  603.54   16.80
  -6  -6   2  573.14   17.90
   5   6  -2 1991.60   42.30
  -5  -6   2 1968.70   40.40
  -5  -6   2 1946.11   38.00
   4   6  -2    4.90    3.00
  -4  -6   2    8.10    2.30
  -4  -6   2    5.20    2.80
   3   6  -2  947.71   23.80
  -3  -6   2  942.61   22.60
   2   6  -2  384.96   13.10
   2   6  -2  391.06   11.20
  -2  -6   2  381.96   12.40
   1   6  -2 1289.87   27.20
   1   6  -2 1273.17   28.00
  -1  -6   2 1279.47   27.60
   0   6  -2  373.86   12.40
   0   6  -2  385.26   12.80
   0  -6   2  389.96   12.50
  -1   6  -2    3.00    2.70
  -1   6  -2    1.60    2.10
   1  -6   2    1.30    2.50
  -2   6  -2  970.60   25.10
  -2   6  -2  914.71   22.00
   2  -6   2  958.00   23.10
  -3   6  -2   96.69    8.00
   3  -6   2  116.69    7.30
   3  -6   2  112.69    7.30
   4  -6   2   47.80    5.90
  -5   6  -2  193.98   12.00
   5  -6   2  196.18   10.30
   8   5  -2    3.70    3.30
   8   5  -2    0.30    3.10
  -8  -5   2   -0.50    2.80
   7   5  -2  241.38   10.80
   7   5  -2  227.88   11.50
  -7  -5   2  247.68   10.80
   6   5  -2   47.50    5.70
   6   5  -2   44.30    5.90
  -6  -5   2   37.30    4.90
   5   5  -2   53.79    6.00
  -5  -5   2   66.19    6.10
  -5  -5   2   50.29    4.90
   4   5  -2  480.85   15.40
  -4  -5   2  500.05   12.90
  -4  -5   2  509.95   14.60
   3   5  -2 1710.33   35.50
  -3  -5   2 1757.42   31.40
  -3  -5   2 1731.73   34.30
   2   5  -2   12.60    2.80
   2   5  -2   17.40    2.60
  -2  -5   2   15.90    2.00
  -2  -5   2   20.90    3.20
   1   5  -2  575.14   15.10
   1   5  -2  559.44   14.20
  -1  -5   2  556.44   14.60
   0   5  -2 1912.11   36.80
   0   5  -2 1927.01   37.40
   0  -5   2 1962.30   36.90
  -1   5  -2 1256.67   25.90
  -1   5  -2 1227.98   27.20
   1  -5   2 1217.58   25.90
  -2   5  -2    0.90    1.80
  -2   5  -2    1.90    2.40
   2  -5   2    2.30    2.20
  -3   5  -2   52.79    6.30
   3  -5   2   52.59    5.40
   3  -5   2   44.00    5.10
  -4   5  -2  515.95   17.40
   4  -5   2  500.85   15.30
  -5   5  -2  214.08   11.60
   5  -5   2  198.48    9.80
  -6   5  -2   36.60    6.30
   6  -5   2   32.30    5.30
   8   4  -2  179.78   10.30
   8   4  -2  179.98    9.70
  -8  -4   2  191.58   10.20
   7   4  -2   32.20    5.10
   7   4  -2   25.40    4.50
  -7  -4   2   29.10    4.90
   6   4  -2  396.56   12.90
   6   4  -2  396.16   14.00
  -6  -4   2  398.76   13.00
   5   4  -2  536.35   14.70
   5   4  -2  554.44   16.10
  -5  -4   2  512.45   14.30
   4   4  -2  138.39    7.20
   4   4  -2  138.59    6.40
  -4  -4   2  140.59    6.10
   3   4  -2   90.29    3.20
   3   4  -2   85.29    5.40
  -3  -4   2   92.89    5.30
  -3  -4   2  100.99    4.50
   2   4  -2  774.72   18.10
   2   4  -2  779.92   15.70
  -2  -4   2  788.42   15.10
   1   4  -2   34.60    3.90
   1   4  -2   35.80    3.10
  -1  -4   2   34.00    1.80
  -1  -4   2   39.80    3.70
   0   4  -2  222.98    7.70
   0   4  -2  227.48    7.90
   0  -4   2  229.48    7.70
  -1   4  -2  253.67    9.20
  -1   4  -2  268.57    8.50
   1  -4   2  258.77    8.40
  -2   4  -2  696.63   18.10
  -2   4  -2  717.03   16.50
   2  -4   2  701.53   16.80
   2  -4   2  719.63   16.70
  -3   4  -2   46.50    5.60
   3  -4   2   45.10    4.70
   3  -4   2   38.80    4.20
  -4   4  -2  177.68    9.30
   4  -4   2  178.18    8.00
   4  -4   2  179.98    8.10
  -5   4  -2  281.07   12.30
   5  -4   2  288.57   11.10
  -6   4  -2  309.37   13.70
   6  -4   2  322.27   12.30
   8   3  -2   44.50    5.70
   8   3  -2   54.09    6.50
  -8  -3   2   46.80    6.20
   7   3  -2  857.71   21.90
   7   3  -2  866.91   22.80
  -7  -3   2  897.71   23.00
   6   3  -2   81.39    6.10
   6   3  -2   87.69    5.90
  -6  -3   2   79.59    5.90
   5   3  -2   70.19    4.90
   5   3  -2   65.69    5.10
  -5  -3   2   59.49    4.70
   4   3  -2 1162.88   24.60
   4   3  -2 1156.28   23.50
  -4  -3   2 1102.99   23.10
   3   3  -2  252.27    7.90
   3   3  -2  255.67    5.00
   3   3  -2  267.17    8.80
  -3  -3   2  241.38    7.30
   2   3  -2    2.00    1.00
   2   3  -2    3.30    1.60
  -2  -3   2    2.80    1.10
  -2  -3   2    2.70    1.60
   1   3  -2  586.34   12.30
   1   3  -2  565.54   13.20
  -1  -3   2  579.54   10.60
  -1  -3   2  573.54   12.80
   0   3  -2 1449.46   27.30
   0   3  -2 1480.95   27.20
   0  -3   2 1478.05   26.90
  -1   3  -2 1258.07   24.70
  -1   3  -2 1226.28   23.50
   1  -3   2 1211.98   23.30
  -2   3  -2    8.50    1.10
  -2   3  -2   11.20    2.60
   2  -3   2   15.10    2.60
   2  -3   2    9.90    2.10
  -3   3  -2  552.44   11.50
  -3   3  -2  546.15   15.10
   3  -3   2  560.64   13.90
   3  -3   2  541.95   13.40
  -4   3  -2  591.54   16.50
  -4   3  -2  563.94   13.20
   4  -3   2  582.04   15.10
   4  -3   2  579.94   14.80
  -5   3  -2    4.40    2.60
   5  -3   2    1.40    2.50
   5  -3   2    2.10    2.20
  -6   3  -2    0.20    2.70
   6  -3   2   -2.60    2.10
  -7   3  -2  167.28   10.10
   7  -3   2  174.58    9.20
   8   2  -2   77.39    7.20
  -8  -2   2   71.79    7.60
   7   2  -2   38.70    5.20
   7   2  -2   31.40    4.70
  -7  -2   2   19.60    4.10
   6   2  -2  232.18    9.30
   6   2  -2  213.08    8.80
  -6  -2   2  222.08    9.40
   5   2  -2  706.93   16.90
   5   2  -2  719.93   17.40
  -5  -2   2  693.03   17.30
   4   2  -2  254.97    8.60
   4   2  -2  234.18    7.80
  -4  -2   2  242.88    8.00
   3   2  -2   53.39    3.40
   3   2  -2   45.10    3.50
  -3  -2   2   55.59    3.40
   2   2  -2  595.14   10.50
   2   2  -2  579.84   12.90
   2   2  -2  580.34   12.40
  -2  -2   2  581.04   11.90
   1   2  -2  920.01   16.60
   1   2  -2  897.81   17.60
  -1  -2   2  926.41   17.30
  -1  -2   2  923.21   15.90
   0   2  -2 2419.06   41.30
   0   2  -2 2464.15   41.40
   0  -2   2 2479.15   41.00
  -1   2  -2 1197.28   22.10
  -1   2  -2 1230.58   23.00
  -1   2  -2 1202.58   19.40
   1  -2   2 1190.48   21.70
  -2   2  -2  402.56    8.20
  -2   2  -2  399.56   10.70
   2  -2   2  400.86    9.50
   2  -2   2  400.96   10.10
  -3   2  -2    2.00    1.80
  -3   2  -2    3.20    1.30
   3  -2   2    5.30    1.90
   3  -2   2    2.60    1.40
  -4   2  -2  702.73   15.60
  -4   2  -2  722.03   17.70
   4  -2   2  727.63   16.50
   4  -2   2  721.73   16.80
  -5   2  -2 1806.72   34.40
  -5   2  -2 1752.42   36.30
   5  -2   2 1851.51   35.70
   5  -2   2 1847.52   35.10
  -6   2  -2    1.90    2.40
  -6   2  -2    0.80    2.10
   6  -2   2    0.30    2.00
   6  -2   2    1.60    2.30
  -7   2  -2   39.20    5.50
   7  -2   2   32.10    4.70
   8   1  -2   48.50    5.80
  -8  -1   2   59.29    7.00
   7   1  -2  186.18    8.90
  -7  -1   2  202.68    9.70
   6   1  -2  114.09    6.40
   6   1  -2  112.59    6.40
  -6  -1   2  133.99    7.30
   5   1  -2   55.09    4.30
   5   1  -2   66.29    4.50
  -5  -1   2   55.39    4.40
   4   1  -2  773.72   16.60
   4   1  -2  736.73   16.40
  -4  -1   2  750.52   13.80
  -4  -1   2  753.92   16.90
   3   1  -2 2019.00   35.20
   3   1  -2 1925.61   34.90
  -3  -1   2 2033.80   32.60
  -3  -1   2 2007.50   35.20
   2   1  -2  400.66    9.10
  -2  -1   2  405.26    7.50
  -2  -1   2  399.76    8.90
   1   1  -2  576.34   11.40
   1   1  -2  607.14   10.70
   1   1  -2  594.64   11.30
  -1  -1   2  594.14   10.90
   0   1  -2 4250.17   67.99
   0   1  -2 4101.29   69.59
   0   1  -2 4174.78   71.09
   0  -1   2 4276.67   69.29
  -1   1  -2  203.18    4.20
  -1   1  -2  199.28    5.70
   1  -1   2  204.28    4.90
   1  -1   2  200.98    5.60
  -2   1  -2   24.80    1.90
  -2   1  -2   24.00    2.60
   2  -1   2   23.30    2.40
   2  -1   2   20.50    2.00
  -3   1  -2 2104.99   35.80
  -3   1  -2 2064.79   37.00
   3  -1   2 2027.30   36.70
   3  -1   2 2073.19   35.90
  -4   1  -2  846.62   17.80
  -4   1  -2  842.62   18.50
   4  -1   2  828.22   17.50
   4  -1   2  837.62   18.50
  -5   1  -2  264.97    9.00
  -5   1  -2  247.78    9.10
   5  -1   2  250.97    9.20
   5  -1   2  269.27    8.80
  -6   1  -2  280.57   10.30
  -6   1  -2  283.07   10.20
   6  -1   2  268.67   10.40
   6  -1   2  301.57   10.20
  -7   1  -2  270.17   11.00
   7  -1   2  270.37   10.50
  -8   1  -2   43.80    5.90
   8  -1   2   46.00    5.70
   8   0  -2  669.73   19.50
  -8   0   2  638.74   19.90
   7   0  -2   38.10    5.00
  -7   0   2   31.70    4.80
   6   0  -2   33.70    4.00
   6   0  -2   31.00    4.30
  -6   0   2   33.60    4.60
   5   0  -2  314.57   10.00
   5   0  -2  312.97    9.40
  -5   0   2  309.87    8.60
   4   0  -2 1331.77   26.30
   4   0  -2 1390.26   25.70
  -4   0   2 1394.16   24.90
  -4   0   2 1357.86   26.60
   3   0  -2  391.86    8.90
   3   0  -2  376.16    9.40
  -3   0   2  387.06    8.70
  -3   0   2  375.66    9.60
   2   0  -2   60.39    2.60
   2   0  -2   61.09    3.00
  -2   0   2   60.09    2.70
  -2   0   2   57.39    3.00
   1   0  -2   13.90    1.30
   1   0  -2   14.30    1.20
   1   0  -2   17.70    1.40
  -1   0   2   16.90    1.50
   0   0  -2   20.90    1.00
   0   0  -2   21.50    1.20
   0   0  -2   21.10    1.50
   0   0  -2   21.50    1.30
  -1   0  -2 4331.97   72.09
   1   0   2 4275.27   70.39
  -2   0  -2 1278.07   22.20
  -2   0  -2 1252.57   22.40
   2   0   2 1278.97   23.00
   2   0   2 1251.67   21.50
  -3   0  -2   86.69    3.90
  -3   0  -2   88.19    3.90
   3   0   2   86.39    3.50
   3   0   2   88.49    4.40
  -4   0  -2  172.98    6.10
  -4   0  -2  163.08    6.30
   4   0   2  179.78    6.90
   4   0   2  172.08    5.80
  -5   0  -2 1635.84   31.40
  -5   0  -2 1669.93   32.50
   5   0   2 1721.83   31.60
   5   0   2 1692.03   33.10
  -6   0  -2  303.67   10.60
  -6   0  -2  289.27    9.50
   6   0   2  303.77   10.00
   6   0   2  287.17   10.90
  -7   0  -2    5.50    2.80
   7   0   2   -1.40    2.30
   7   0   2    2.70    2.30
  -8   0  -2   66.79    7.20
   8   0   2   64.89    6.50
   8  -1  -2   84.29    7.90
  -8   1   2   79.09    7.80
   7  -1  -2  453.75   14.70
  -7   1   2  421.66   14.60
   6  -1  -2   22.10    3.90
  -6   1   2   21.50    3.30
  -6   1   2   29.60    4.30
   5  -1  -2  196.88    6.80
   5  -1  -2  193.38    7.90
  -5   1   2  194.38    7.50
  -5   1   2  197.18    7.90
   4  -1  -2  676.43   14.30
   4  -1  -2  721.63   16.10
  -4   1   2  695.93   16.00
  -4   1   2  705.53   15.60
   3  -1  -2  589.14   13.00
   3  -1  -2  595.34   11.50
  -3   1   2  571.44   12.90
  -3   1   2  576.04   13.00
   2  -1  -2   62.59    3.10
   2  -1  -2   66.09    2.20
   2  -1  -2   62.49    3.00
  -2   1   2   65.69    3.30
   1  -1  -2  423.86    8.40
  -1   1   2  412.96    9.00
   0  -1  -2  820.82   13.70
   0  -1  -2  826.72   14.10
   0   1   2  804.62   13.70
  -1  -1  -2   63.59    2.50
  -1  -1  -2   62.19    2.30
   1   1   2   66.49    2.80
   1   1   2   61.59    1.70
  -2  -1  -2 3413.66   56.29
  -2  -1  -2 3404.36   56.09
   2   1   2 3459.45   56.79
   2   1   2 3489.55   56.79
  -3  -1  -2  586.74   11.40
   3   1   2  579.54   11.60
   3   1   2  578.04   13.20
  -4  -1  -2   70.19    3.30
  -4  -1  -2   68.99    4.20
   4   1   2   66.79    3.40
   4   1   2   64.39    4.40
  -5  -1  -2    3.90    2.10
  -5  -1  -2    2.80    1.40
   5   1   2    3.60    2.10
   5   1   2    2.20    1.50
  -6  -1  -2   18.90    3.40
   6   1   2   26.40    4.10
   6   1   2   24.40    3.40
  -7  -1  -2  291.67   11.60
   7   1   2  333.07   12.50
   7   1   2  316.47   10.90
  -8  -1  -2    9.50    3.70
   8   1   2   17.00    4.50
   8   1   2    7.20    2.90
   8  -2  -2    5.70    3.40
  -8   2   2    2.10    3.00
   7  -2  -2    7.60    3.20
  -7   2   2    7.10    3.20
   6  -2  -2  955.80   23.30
  -6   2   2 1007.10   23.30
  -6   2   2  983.60   23.00
   5  -2  -2   21.00    3.50
  -5   2   2   12.00    2.70
  -5   2   2   29.20    4.10
   4  -2  -2  408.26   11.50
   4  -2  -2  416.46    9.60
  -4   2   2  397.06   11.10
  -4   2   2  434.46   12.00
   3  -2  -2  869.91   18.40
   3  -2  -2  903.71   16.30
  -3   2   2  891.01   19.20
  -3   2   2  901.01   18.10
   2  -2  -2  672.43   11.90
   2  -2  -2  673.73   13.30
   2  -2  -2  656.93   13.90
  -2   2   2  652.23   14.70
   1  -2  -2  282.97    6.60
   1  -2  -2  304.17    7.20
  -1   2   2  296.07    5.70
  -1   2   2  304.07    8.00
   0  -2  -2  378.26    7.60
   0  -2  -2  363.86    7.70
   0   2   2  371.56    7.60
   0   2   2  382.16    8.70
  -1  -2  -2 2873.51   46.00
  -1  -2  -2 2933.71   46.40
   1   2   2 2794.82   46.50
   1   2   2 2793.72   47.00
  -2  -2  -2 2044.20   35.00
   2   2   2 2061.99   35.90
   2   2   2 2044.20   34.00
   2   2   2 2076.59   33.80
  -3  -2  -2 1048.30   17.80
  -3  -2  -2  985.90   19.90
   3   2   2 1036.80   20.90
   3   2   2 1019.90   18.80
  -4  -2  -2  880.61   18.60
  -4  -2  -2  847.42   15.40
   4   2   2  851.41   17.00
   4   2   2  845.32   19.20
  -5  -2  -2  602.64   15.40
   5   2   2  594.14   13.80
   5   2   2  599.94   16.00
  -6  -2  -2  205.38    8.80
   6   2   2  208.58    7.70
   6   2   2  190.68    9.00
  -7  -2  -2   13.60    3.60
   7   2   2   14.20    3.80
   7   2   2   18.80    3.60
  -8  -2  -2  157.68    9.40
   8   2   2  161.68    8.30
   8   2   2  160.68    9.70
   7  -3  -2  236.88   11.10
  -7   3   2  235.48   10.80
  -7   3   2  240.58   11.30
   6  -3  -2   28.40    4.50
  -6   3   2   44.70    5.70
  -6   3   2   38.30    4.70
   5  -3  -2  196.98    8.60
  -5   3   2  198.38    8.00
  -5   3   2  189.58    9.10
   4  -3  -2 1865.01   36.10
  -4   3   2 1876.61   35.00
  -4   3   2 1886.21   37.30
   3  -3  -2   -1.70    1.30
   3  -3  -2    0.70    1.00
  -3   3   2    2.70    1.40
  -3   3   2    0.40    1.80
   2  -3  -2   47.50    2.50
   2  -3  -2   44.10    3.30
   2  -3  -2   48.10    2.80
  -2   3   2   55.99    4.20
   1  -3  -2  718.03   14.60
   1  -3  -2  701.33   13.20
  -1   3   2  696.33   13.00
  -1   3   2  666.03   15.40
   0  -3  -2 4374.06   72.29
   0  -3  -2 4394.26   70.99
   0   3   2 4344.37   72.19
   0   3   2 4367.06   70.59
  -1  -3  -2   30.70    2.60
  -1  -3  -2   26.70    2.20
   1   3   2   20.90    2.40
   1   3   2   27.90    2.40
  -2  -3  -2  622.14   12.60
  -2  -3  -2  607.24   12.80
   2   3   2  598.94   13.90
   2   3   2  630.14   12.10
  -3  -3  -2 1592.94   29.70
   3   3   2 1627.74   28.90
   3   3   2 1647.74   31.30
   3   3   2 1655.53   27.30
  -4  -3  -2  485.85   12.50
   4   3   2  480.95   11.40
   4   3   2  478.55    9.10
   4   3   2  475.05   13.40
  -5  -3  -2    1.40    1.80
   5   3   2    0.10    1.40
   5   3   2   -0.80    2.00
  -6  -3  -2  174.28    8.30
   6   3   2  158.68    6.90
   6   3   2  167.68    8.80
  -7  -3  -2  328.37   12.60
   7   3   2  344.37   11.30
   7   3   2  338.57   13.40
  -8  -3  -2   30.30    5.10
   8   3   2   47.50    5.40
   8   3   2   36.00    5.70
   7  -4  -2   73.29    7.70
  -7   4   2   84.59    8.60
   6  -4  -2  148.29    8.70
  -6   4   2  151.78    9.20
   5  -4  -2  103.69    6.80
  -5   4   2  111.19    6.20
  -5   4   2  105.89    7.60
   4  -4  -2   32.30    4.20
  -4   4   2   41.90    4.00
  -4   4   2   39.50    5.30
   3  -4  -2   31.80    3.90
  -3   4   2   33.10    3.20
  -3   4   2   34.00    4.60
   2  -4  -2  293.07    9.30
   2  -4  -2  326.07    8.00
  -2   4   2  317.87    7.70
  -2   4   2  332.37   10.90
   1  -4  -2   99.89    4.80
   1  -4  -2   91.79    3.50
  -1   4   2   92.29    3.80
  -1   4   2   90.29    5.20
   0  -4  -2  100.59    4.60
   0  -4  -2  100.59    3.50
   0   4   2  101.99    5.10
   0   4   2   99.49    4.20
  -1  -4  -2 1275.07   22.70
  -1  -4  -2 1263.67   23.90
   1   4   2 1266.07   24.30
   1   4   2 1282.27   24.50
  -2  -4  -2 5815.42   92.39
  -2  -4  -2 5642.04   92.89
   2   4   2 5566.14   94.49
   2   4   2 5817.82   94.79
  -3  -4  -2   10.30    2.10
  -3  -4  -2   16.10    2.40
   3   4   2   12.60    1.60
   3   4   2    6.70    2.40
  -4  -4  -2   26.30    3.40
  -4  -4  -2   30.00    3.30
   4   4   2   33.20    3.50
   4   4   2   21.00    3.50
  -5  -4  -2  637.14   16.30
   5   4   2  627.64   15.10
   5   4   2  637.24   17.80
  -6  -4  -2  253.27   10.20
   6   4   2  257.47    9.10
   6   4   2  277.47   11.60
  -7  -4  -2   67.09    6.90
   7   4   2   64.09    5.80
   7   4   2   74.29    7.90
  -8  -4  -2    9.60    3.90
   8   4   2   13.40    4.30
   8   4   2   13.30    3.50
   6  -5  -2   34.90    5.60
  -6   5   2   40.00    6.50
   5  -5  -2  137.39    8.20
  -5   5   2  134.99    9.10
   4  -5  -2  383.86   13.00
  -4   5   2  370.46   14.30
   3  -5  -2  116.29    6.70
  -3   5   2  125.69    7.80
   2  -5  -2   36.50    4.10
   2  -5  -2   44.10    2.80
  -2   5   2   36.60    3.00
  -2   5   2   40.60    5.20
   1  -5  -2  322.17   10.10
   1  -5  -2  322.17    7.70
  -1   5   2  325.57    8.80
  -1   5   2  323.47   11.10
   0  -5  -2   13.40    2.50
   0  -5  -2   21.30    2.10
   0   5   2   21.40    3.30
   0   5   2   21.00    2.70
  -1  -5  -2   45.10    3.70
  -1  -5  -2   45.40    2.80
   1   5   2   47.30    4.40
   1   5   2   50.49    3.80
  -2  -5  -2 1226.28   23.20
  -2  -5  -2 1264.97   24.70
   2   5   2 1212.98   23.70
   2   5   2 1228.48   25.80
  -3  -5  -2 1211.68   24.30
  -3  -5  -2 1189.28   23.70
   3   5   2 1237.08   26.30
   3   5   2 1171.08   22.20
  -4  -5  -2   88.69    5.20
  -4  -5  -2   86.79    5.20
   4   5   2   77.29    5.90
  -5  -5  -2   11.10    3.00
  -5  -5  -2   15.30    3.00
   5   5   2   11.10    3.10
  -6  -5  -2  555.44   16.20
   6   5   2  558.94   18.00
   6   5   2  550.64   15.10
  -7  -5  -2   58.99    6.30
   7   5   2   49.99    6.60
   7   5   2   69.59    5.50
  -8  -5  -2    1.80    3.10
   8   5   2   -0.60    3.30
   8   5   2    1.90    2.50
   5  -6  -2    3.00    2.80
  -5   6   2    4.30    3.70
   4  -6  -2  107.79    7.40
  -4   6   2  101.79    8.50
   3  -6  -2  195.68    9.20
  -3   6   2  192.48   10.40
   2  -6  -2  894.31   21.60
  -2   6   2  893.01   23.50
   1  -6  -2   38.70    4.50
  -1   6   2   34.80    3.70
  -1   6   2   37.10    4.80
   0  -6  -2   30.70    3.90
   0   6   2   30.20    4.20
   0   6   2   36.70    3.90
  -1  -6  -2  667.43   13.80
  -1  -6  -2  652.93   16.50
   1   6   2  673.43   16.70
   1   6   2  675.43   16.80
  -2  -6  -2  412.36   10.50
  -2  -6  -2  411.36   12.10
   2   6   2  429.26   12.90
   2   6   2  412.96   11.50
  -3  -6  -2  329.97   10.70
  -3  -6  -2  325.47    9.50
   3   6   2  321.57   11.60
  -4  -6  -2  406.76   11.90
  -4  -6  -2  413.16   12.50
   4   6   2  413.46   14.10
  -5  -6  -2  434.06   13.40
  -5  -6  -2  449.76   13.40
   5   6   2  431.26   15.10
  -6  -6  -2    1.30    2.40
  -6  -6  -2   -2.50    2.20
   6   6   2    5.50    3.20
  -7  -6  -2    4.50    3.00
  -7  -6  -2    0.80    2.40
   7   6   2    3.10    3.30
   4  -7  -2    6.90    3.50
  -4   7   2    1.50    3.30
   3  -7  -2   -2.00    2.40
  -3   7   2   -0.10    2.60
   2  -7  -2  110.59    7.30
  -2   7   2  129.89    8.80
   1  -7  -2  359.96   12.60
  -1   7   2  369.06   11.20
   0  -7  -2    2.50    2.60
   0   7   2    4.80    2.90
   0   7   2    3.80    2.20
  -1  -7  -2   22.80    4.00
   1   7   2   20.50    3.70
   1   7   2   22.90    3.80
  -2  -7  -2  343.97   11.80
   2   7   2  344.87   11.20
   2   7   2  336.17   12.10
  -3  -7  -2   30.90    4.20
  -3  -7  -2   35.50    3.70
   3   7   2   25.20    4.30
  -4  -7  -2   84.59    5.40
  -4  -7  -2   74.39    5.80
   4   7   2   77.69    6.40
  -5  -7  -2   88.59    6.10
  -5  -7  -2   89.89    6.50
   5   7   2   95.29    7.60
  -6  -7  -2  165.68    8.90
  -6  -7  -2  157.18    8.60
   6   7   2  157.38   10.00
  -7  -7  -2   63.09    7.00
  -7  -7  -2   55.29    6.40
   7   7   2   61.09    8.00
   3  -8  -2   46.40    6.20
  -3   8   2   58.99    7.80
   2  -8  -2    0.60    2.60
  -2   8   2   -1.40    2.70
   1  -8  -2   -1.30    2.60
  -1   8   2    0.70    2.70
   0  -8  -2  206.98    9.90
   0   8   2  192.48   10.20
   0   8   2  193.98    8.90
  -1  -8  -2  653.33   18.60
   1   8   2  685.33   19.30
   1   8   2  647.44   18.20
  -2  -8  -2   77.19    7.20
   2   8   2   86.39    6.60
  -3  -8  -2   28.00    4.50
   3   8   2   38.00    5.60
  -4  -8  -2  176.18    9.20
   4   8   2  184.08   10.30
  -5  -8  -2  154.48    8.80
   5   8   2  148.69    9.50
  -6  -8  -2   -0.10    2.60
  -6  -8  -2    4.30    3.10
   6   8   2   -0.30    3.00
   1  -9  -2    0.40    3.10
  -1   9   2    5.10    3.70
   0  -9  -2   30.50    5.20
   0   9   2   50.09    6.90
  -1  -9  -2   -2.20    2.50
   1   9   2    2.10    2.80
   1   9   2   -2.60    2.50
  -2  -9  -2  119.59    8.30
   2   9   2  131.49    8.60
  -3  -9  -2  320.27   13.20
   3   9   2  347.37   14.20
  -4  -9  -2   23.80    4.90
   4   9   2   15.70    4.80
  -5  -9  -2    7.20    3.60
   5   9   2    5.00    3.70
   5   8  -3  258.47   13.50
  -5  -8   3  268.47   12.80
   4   8  -3  435.26   17.20
  -4  -8   3  459.65   16.50
   3   8  -3    4.20    3.20
  -3  -8   3    0.80    2.50
   2   8  -3   89.89    7.70
  -2  -8   3   78.49    7.80
   1   8  -3  162.28    9.20
   1   8  -3  150.48    9.40
  -1  -8   3  137.89    8.90
   0   8  -3   -0.60    2.90
   0   8  -3    0.30    2.80
   0  -8   3    6.10    3.50
  -1   8  -3    1.80    2.90
  -1   8  -3   -0.60    3.10
   1  -8   3   -0.70    3.00
  -2   8  -3   58.79    8.20
   2  -8   3   57.49    7.30
   6   7  -3  363.36   15.60
  -6  -7   3  378.36   14.90
   5   7  -3   62.79    7.50
  -5  -7   3   48.00    6.10
   4   7  -3  105.29    8.10
  -4  -7   3  109.79    7.80
   3   7  -3  137.69    8.60
  -3  -7   3  135.99    8.10
   2   7  -3  598.34   18.30
  -2  -7   3  575.14   17.40
   1   7  -3    0.00    2.20
   1   7  -3    4.30    2.50
  -1  -7   3    5.00    3.00
   0   7  -3   14.40    3.90
   0   7  -3   17.00    4.00
   0  -7   3   11.50    3.60
  -1   7  -3  196.68   10.40
  -1   7  -3  194.78    9.60
   1  -7   3  195.78    9.70
  -2   7  -3  332.27   14.30
  -2   7  -3  304.77   12.30
   2  -7   3  320.77   12.90
   2  -7   3  326.07   12.90
  -3   7  -3    0.90    3.20
   3  -7   3    3.80    3.00
   7   6  -3  322.17   14.50
  -7  -6   3  340.97   14.00
  -7  -6   3  347.17   13.20
   6   6  -3   68.89    7.90
  -6  -6   3   76.39    6.80
  -6  -6   3   61.99    6.80
   5   6  -3   17.00    4.00
  -5  -6   3   19.40    4.30
  -5  -6   3   13.80    3.10
   4   6  -3  562.04   17.70
  -4  -6   3  543.75   16.60
   3   6  -3  488.35   15.90
  -3  -6   3  512.35   15.30
   2   6  -3    0.60    2.00
   2   6  -3    1.00    1.70
  -2  -6   3   -0.50    2.20
   1   6  -3  176.28    8.00
   1   6  -3  169.48    8.50
  -1  -6   3  168.98    8.20
   0   6  -3    9.40    3.00
   0   6  -3   10.30    3.20
   0  -6   3    9.40    2.90
  -1   6  -3   -0.10    2.40
  -1   6  -3    0.10    2.10
   1  -6   3    1.00    2.20
  -2   6  -3  227.28    9.70
  -2   6  -3  248.78   11.50
   2  -6   3  244.58   10.10
  -3   6  -3  180.08   10.30
   3  -6   3  193.88    9.50
   3  -6   3  194.98    9.40
  -4   6  -3   16.90    4.90
   4  -6   3   16.60    4.30
   7   5  -3    2.60    3.10
   7   5  -3    1.60    2.70
  -7  -5   3   10.90    3.50
   6   5  -3  914.21   24.20
   6   5  -3  864.11   22.30
  -6  -5   3  871.51   21.60
   5   5  -3  136.29    8.20
  -5  -5   3  128.09    6.70
  -5  -5   3  129.39    7.50
   4   5  -3  183.88    9.20
  -4  -5   3  196.78    7.30
  -4  -5   3  199.68    8.80
   3   5  -3  136.69    7.50
  -3  -5   3  140.89    5.40
  -3  -5   3  119.99    6.70
   2   5  -3 1651.03   31.00
   2   5  -3 1677.53   33.90
  -2  -5   3 1622.54   32.70
   1   5  -3   13.80    2.80
   1   5  -3   12.90    2.90
  -1  -5   3   14.80    3.10
   0   5  -3    3.20    2.00
   0   5  -3    5.50    2.50
   0  -5   3    2.00    1.80
  -1   5  -3  477.15   13.60
  -1   5  -3  465.05   14.40
   1  -5   3  482.45   13.50
  -2   5  -3  129.39    7.80
  -2   5  -3  139.49    7.00
   2  -5   3  135.19    7.10
  -3   5  -3  187.38    9.90
   3  -5   3  195.98    8.70
   3  -5   3  209.38    9.20
  -4   5  -3  305.87   13.40
   4  -5   3  319.67   11.90
   4  -5   3  325.57   12.20
  -5   5  -3  269.27   13.20
   5  -5   3  246.38   10.90
   8   4  -3  203.38   10.50
   8   4  -3  203.88   10.80
  -8  -4   3  213.88   11.00
   7   4  -3  269.07   11.30
   7   4  -3  254.77   11.60
  -7  -4   3  269.17   11.40
   6   4  -3   39.10    5.00
   6   4  -3   32.10    4.80
  -6  -4   3   43.20    5.20
   5   4  -3  544.75   15.40
   5   4  -3  560.24   16.50
  -5  -4   3  586.34   15.30
   4   4  -3  350.66   12.00
   4   4  -3  355.96   11.30
  -4  -4   3  378.86   10.60
   3   4  -3  211.28    8.60
   3   4  -3  206.78    6.50
  -3  -4   3  197.08    7.90
  -3  -4   3  201.58    6.60
   2   4  -3  225.58    8.50
   2   4  -3  232.18    7.00
  -2  -4   3  240.08    6.30
  -2  -4   3  253.87    8.50
   1   4  -3  191.18    7.40
   1   4  -3  170.68    6.50
  -1  -4   3  177.68    6.90
  -1  -4   3  177.08    4.20
   0   4  -3   15.70    2.80
   0   4  -3   16.40    2.90
   0  -4   3   14.10    2.40
  -1   4  -3    2.20    2.00
  -1   4  -3    3.00    1.80
   1  -4   3    2.60    1.90
  -2   4  -3  175.78    8.00
   2  -4   3  162.88    7.40
   2  -4   3  166.38    7.00
  -3   4  -3   15.60    3.40
   3  -4   3   18.60    3.20
   3  -4   3   17.20    3.30
  -4   4  -3  187.38    9.70
   4  -4   3  188.68    8.70
   4  -4   3  185.18    8.20
  -5   4  -3  125.49    8.70
   5  -4   3  137.69    7.60
   5  -4   3  134.59    8.80
  -6   4  -3  157.28   10.00
   6  -4   3  158.88    8.80
   8   3  -3    3.20    3.00
  -8  -3   3    6.50    3.60
   7   3  -3  393.16   14.00
   7   3  -3  419.36   14.10
  -7  -3   3  401.56   14.20
   6   3  -3  352.36   12.40
   6   3  -3  333.67   11.80
  -6  -3   3  345.47   12.10
   5   3  -3  208.98    8.80
  -5  -3   3  201.78    8.30
   4   3  -3  689.23   17.20
   4   3  -3  681.43   16.40
  -4  -3   3  698.43   16.10
   3   3  -3 1929.31   35.60
   3   3  -3 1966.60   32.10
   3   3  -3 1980.00   36.70
  -3  -3   3 1891.21   34.50
   2   3  -3  339.67    9.90
   2   3  -3  326.47    7.80
  -2  -3   3  324.37    9.20
  -2  -3   3  341.77    8.00
   1   3  -3   21.70    2.40
   1   3  -3   18.60    2.60
  -1  -3   3   22.90    2.80
  -1  -3   3   19.00    1.40
   0   3  -3 1392.06   26.70
   0   3  -3 1413.06   26.80
   0  -3   3 1399.96   26.10
  -1   3  -3 2176.78   40.10
  -1   3  -3 2240.48   39.50
   1  -3   3 2188.68   38.70
  -2   3  -3   12.20    2.70
  -2   3  -3    8.20    1.00
   2  -3   3    7.80    2.30
   2  -3   3    9.50    2.10
  -3   3  -3   94.49    6.00
   3  -3   3   81.99    5.20
   3  -3   3   90.99    4.90
  -4   3  -3  748.03   19.60
   4  -3   3  745.13   17.60
   4  -3   3  735.43   18.30
  -5   3  -3  189.08    9.50
   5  -3   3  194.78    8.90
   5  -3   3  193.98    8.40
  -6   3  -3    5.00    3.20
   6  -3   3    8.20    3.10
  -7   3  -3   70.19    7.80
   7  -3   3   59.19    6.40
   8   2  -3  262.97   11.50
  -8  -2   3  217.18   11.20
   7   2  -3   70.29    5.90
   7   2  -3   78.49    6.30
  -7  -2   3   80.89    6.50
   6   2  -3  145.29    7.40
   6   2  -3  154.18    7.50
  -6  -2   3  133.99    7.50
   5   2  -3 1311.57   26.90
   5   2  -3 1260.97   26.40
  -5  -2   3 1268.77   26.70
   4   2  -3  496.65   12.70
   4   2  -3  509.25   13.20
  -4  -2   3  503.85   12.90
   3   2  -3   63.49    3.80
   3   2  -3   69.29    4.00
  -3  -2   3   65.29    3.70
  -3  -2   3   64.39    2.30
   2   2  -3 1041.20   19.90
   2   2  -3 1057.79   18.20
   2   2  -3 1011.20   20.30
  -2  -2   3 1018.10   19.10
   1   2  -3  901.81   17.50
   1   2  -3  884.41   16.60
  -1  -2   3  874.61   17.10
  -1  -2   3  873.91   15.60
   0   2  -3  236.98    6.90
   0   2  -3  227.98    6.70
   0  -2   3  233.78    6.40
  -1   2  -3 2461.15   43.00
  -1   2  -3 2472.15   38.90
  -1   2  -3 2455.45   42.30
   1  -2   3 2445.76   41.40
  -2   2  -3 1500.75   25.50
   2  -2   3 1545.95   27.40
   2  -2   3 1505.95   28.60
  -3   2  -3 3625.24   60.09
  -3   2  -3 3735.23   63.79
   3  -2   3 3628.84   61.49
   3  -2   3 3657.93   62.89
  -4   2  -3  120.19    6.60
  -4   2  -3  121.89    5.10
   4  -2   3  118.39    5.50
   4  -2   3  119.69    6.20
  -5   2  -3   -1.10    2.10
  -5   2  -3    0.70    1.70
   5  -2   3   -0.30    1.70
   5  -2   3    1.50    2.10
  -6   2  -3  594.34   17.30
  -6   2  -3  539.75   15.30
   6  -2   3  564.74   16.60
   6  -2   3  580.14   15.70
  -7   2  -3  237.08   11.00
   7  -2   3  226.18   10.00
   8   1  -3   82.29    7.80
  -8  -1   3   94.19    7.70
   7   1  -3  157.08    8.30
  -7  -1   3  168.78    9.10
   6   1  -3   58.79    4.60
   6   1  -3   53.19    5.30
  -6  -1   3   56.99    5.70
   5   1  -3  146.49    6.80
   5   1  -3  154.58    6.60
  -5  -1   3  153.08    7.10
   4   1  -3   17.70    2.70
   4   1  -3   22.40    3.00
  -4  -1   3   15.00    1.70
  -4  -1   3   11.40    2.20
   3   1  -3 1097.49   21.40
   3   1  -3 1114.99   21.40
  -3  -1   3 1140.99   19.60
  -3  -1   3 1113.79   21.60
   2   1  -3 1011.30   18.90
   2   1  -3  988.60   17.40
   2   1  -3  996.00   18.80
  -2  -1   3 1019.60   18.70
   1   1  -3  171.38    4.50
   1   1  -3  163.78    4.70
   1   1  -3  158.88    4.30
   1   1  -3  167.98    4.90
   0   1  -3  408.66    9.20
   0   1  -3  431.16    7.80
   0   1  -3  436.06    9.30
   0  -1   3  435.96    8.60
  -1   1  -3 1052.09   19.70
  -1   1  -3 1035.80   17.40
   1  -1   3 1017.30   18.10
   1  -1   3 1040.90   19.60
  -2   1  -3   12.90    1.60
  -2   1  -3    8.50    1.90
   2  -1   3   10.60    1.60
   2  -1   3   10.90    2.10
  -3   1  -3   88.89    4.80
  -3   1  -3   97.09    4.00
   3  -1   3   94.19    4.90
   3  -1   3  101.19    4.10
  -4   1  -3 3816.22   65.59
  -4   1  -3 3758.72   63.89
   4  -1   3 3809.92   63.59
   4  -1   3 3786.22   65.69
  -5   1  -3  247.38    9.40
  -5   1  -3  264.97    9.00
   5  -1   3  276.07   10.00
   5  -1   3  269.97    8.70
  -6   1  -3  109.19    6.60
  -6   1  -3  104.89    6.20
   6  -1   3  102.29    6.80
   6  -1   3  102.09    6.00
  -7   1  -3   41.00    5.50
   7  -1   3   36.00    5.40
   7  -1   3   36.30    4.80
  -8   1  -3  124.19    8.30
   8   0  -3   20.10    4.50
  -8   0   3   11.90    3.70
   7   0  -3   36.10    5.00
  -7   0   3   48.20    6.00
   6   0  -3  959.30   22.40
  -6   0   3  949.90   22.80
   5   0  -3  878.81   20.10
   5   0  -3  912.31   19.10
  -5   0   3  894.21   18.20
  -5   0   3  902.91   20.60
   4   0  -3  288.17    8.80
   4   0  -3  289.27    8.00
  -4   0   3  293.07    7.80
  -4   0   3  273.67    8.80
   3   0  -3  611.44   12.50
   3   0  -3  608.44   13.50
  -3   0   3  624.74   13.70
  -3   0   3  618.84   12.70
   2   0  -3   35.20    2.40
   2   0  -3   39.10    2.50
   2   0  -3   36.50    2.10
  -2   0   3   35.60    2.40
   1   0  -3 3313.37   54.19
   1   0  -3 3441.16   56.49
   1   0  -3 3352.46   53.59
   1   0  -3 3329.57   54.19
   0   0  -3   31.00    1.40
   0   0  -3   33.70    1.80
   0   0  -3   32.70    2.20
   0   0   3   32.20    2.10
  -1   0  -3   97.69    3.00
  -1   0  -3   91.09    3.50
   1   0   3   97.19    3.80
   1   0   3   90.99    2.30
  -2   0  -3   39.20    2.70
  -2   0  -3   42.10    2.40
   2   0   3   44.60    2.00
   2   0   3   40.50    3.00
  -3   0  -3  418.06    9.80
  -3   0  -3  425.06   10.10
   3   0   3  379.26   10.40
   3   0   3  394.46    8.80
  -4   0  -3  388.56   10.50
  -4   0  -3  399.96   10.40
   4   0   3  379.96   11.20
   4   0   3  396.76    9.60
  -5   0  -3  760.82   17.90
  -5   0  -3  747.73   17.20
   5   0   3  773.32   18.80
   5   0   3  763.62   16.60
  -6   0  -3  501.25   13.70
  -6   0  -3  500.15   14.40
   6   0   3  485.45   15.10
   6   0   3  502.45   13.40
  -7   0  -3   40.00    5.10
   7   0   3   34.40    5.20
   7   0   3   45.50    4.90
  -8   0  -3   70.19    7.20
   8  -1  -3    3.70    3.00
  -8   1   3    7.10    3.60
   7  -1  -3  215.58   10.00
  -7   1   3  226.88   10.30
   6  -1  -3   94.49    6.20
  -6   1   3  107.79    6.70
  -6   1   3   98.19    6.30
   5  -1  -3   81.39    5.30
  -5   1   3   73.99    4.70
  -5   1   3   76.19    5.20
   4  -1  -3 1063.39   20.20
   4  -1  -3 1126.69   22.70
  -4   1   3 1083.79   22.60
  -4   1   3 1093.49   22.00
   3  -1  -3 1034.60   18.20
   3  -1  -3 1032.30   20.40
  -3   1   3  996.10   20.30
  -3   1   3 1047.20   20.50
   2  -1  -3  356.26    8.40
   2  -1  -3  350.56    6.40
   2  -1  -3  349.67    8.40
  -2   1   3  336.37    8.80
   1  -1  -3  106.29    3.60
   1  -1  -3  103.69    3.40
  -1   1   3  105.89    4.10
   0  -1  -3 8565.14  136.89
   0  -1  -3 8501.45  139.49
   0   1   3 8690.43  138.39
   0   1   3 8017.70  138.19
  -1  -1  -3  483.15    9.70
  -1  -1  -3  483.45    9.50
   1   1   3  464.45    9.90
  -2  -1  -3  114.39    4.20
  -2  -1  -3  120.69    4.00
   2   1   3  122.09    4.70
   2   1   3  122.59    3.10
  -3  -1  -3 1378.36   25.60
  -3  -1  -3 1370.86   24.70
   3   1   3 1378.16   23.90
   3   1   3 1428.56   26.70
  -4  -1  -3  422.16   10.10
  -4  -1  -3  436.26   11.40
   4   1   3  425.16    9.80
   4   1   3  441.86   12.10
  -5  -1  -3   42.60    3.30
  -5  -1  -3   40.70    4.20
   5   1   3   48.50    3.40
   5   1   3   40.90    4.40
  -6  -1  -3    1.80    2.30
   6   1   3    1.90    2.40
   6   1   3    4.20    2.00
  -7  -1  -3  357.66   12.90
   7   1   3  349.87   13.20
   7   1   3  352.56   11.40
  -8  -1  -3  146.99    8.90
   8   1   3  141.19    9.10
   8  -2  -3  632.74   19.90
  -8   2   3  621.54   19.60
   7  -2  -3    4.70    3.00
  -7   2   3    8.70    3.20
   6  -2  -3    1.90    2.50
  -6   2   3    2.50    2.20
  -6   2   3    3.90    2.60
   5  -2  -3 1243.58   27.20
  -5   2   3 1296.77   27.20
  -5   2   3 1311.87   27.40
   4  -2  -3  586.74   14.80
  -4   2   3  574.14   14.50
  -4   2   3  620.14   15.30
   3  -2  -3   25.50    2.80
   3  -2  -3   24.70    1.60
  -3   2   3   24.90    2.80
  -3   2   3   26.70    3.30
   2  -2  -3   46.80    3.20
   2  -2  -3   56.89    3.10
  -2   2   3   51.99    3.50
   1  -2  -3  192.38    5.30
   1  -2  -3  199.68    5.40
  -1   2   3  185.98    3.60
  -1   2   3  191.68    6.40
   0  -2  -3  109.39    3.60
   0  -2  -3  108.99    3.40
   0   2   3  112.59    3.40
  -1  -2  -3  213.98    4.80
  -1  -2  -3  217.58    5.60
   1   2   3  212.88    5.80
   1   2   3  203.38    5.70
  -2  -2  -3  389.16    8.40
  -2  -2  -3  397.36    9.20
   2   2   3  389.96    9.70
   2   2   3  394.26    7.80
  -3  -2  -3 1683.13   30.80
  -3  -2  -3 1706.63   29.10
   3   2   3 1705.43   29.00
   3   2   3 1711.03   31.70
  -4  -2  -3 1266.77   22.80
  -4  -2  -3 1296.77   25.50
   4   2   3 1267.47   26.20
   4   2   3 1304.27   23.50
  -5  -2  -3   58.19    3.20
  -5  -2  -3   60.79    4.70
   5   2   3   68.79    3.90
   5   2   3   59.99    5.00
  -6  -2  -3  411.56   13.20
   6   2   3  437.76   14.20
   6   2   3  422.46   11.60
  -7  -2  -3   68.29    6.50
   7   2   3   80.29    5.40
   7   2   3   84.89    7.00
  -8  -2  -3   17.60    4.20
   8   2   3   14.30    4.10
   7  -3  -3  244.98   11.40
  -7   3   3  240.58   10.90
   6  -3  -3  231.18   10.30
  -6   3   3  205.88    9.40
  -6   3   3  225.98   10.40
   5  -3  -3    1.60    2.20
  -5   3   3    6.60    2.40
  -5   3   3    4.40    2.50
   4  -3  -3  240.48    8.80
  -4   3   3  231.48    9.40
  -4   3   3  242.28    8.40
   3  -3  -3   54.69    4.00
   3  -3  -3   51.59    2.30
  -3   3   3   50.39    3.50
  -3   3   3   50.49    4.40
   2  -3  -3 1313.67   22.00
   2  -3  -3 1300.87   25.10
   2  -3  -3 1314.27   24.20
  -2   3   3 1338.57   26.80
   1  -3  -3 2620.64   43.80
   1  -3  -3 2557.74   42.80
  -1   3   3 2561.34   41.50
  -1   3   3 2542.05   45.40
   0  -3  -3   20.10    2.10
   0  -3  -3   25.00    2.00
   0   3   3   25.30    2.20
   0   3   3   21.50    2.80
  -1  -3  -3   27.00    2.20
  -1  -3  -3   19.00    2.00
   1   3   3   22.00    2.50
   1   3   3   24.40    2.70
  -2  -3  -3    5.50    1.30
  -2  -3  -3    2.30    1.40
   2   3   3    2.70    1.50
   2   3   3    2.60    1.30
  -3  -3  -3 1775.22   31.80
   3   3   3 1702.53   32.90
   3   3   3 1734.23   29.70
   3   3   3 1725.83   30.10
  -4  -3  -3 1040.70   21.70
   4   3   3 1017.50   19.90
   4   3   3 1031.60   18.70
   4   3   3 1037.70   22.90
  -5  -3  -3   62.39    4.80
   5   3   3   49.99    5.20
   5   3   3   52.29    3.70
  -6  -3  -3   13.80    3.40
   6   3   3    9.00    3.30
   6   3   3    9.60    2.50
  -7  -3  -3  145.39    8.40
   7   3   3  151.78    9.10
   7   3   3  150.78    7.20
  -8  -3  -3    9.00    3.70
   8   3   3   11.80    4.00
   7  -4  -3   13.00    4.10
  -7   4   3   14.00    4.30
   6  -4  -3  180.78    9.50
  -6   4   3  170.78    9.40
  -6   4   3  192.48   10.40
   5  -4  -3  764.02   20.10
  -5   4   3  783.32   19.00
  -5   4   3  766.42   21.40
   4  -4  -3   32.20    4.30
  -4   4   3   31.80    3.80
  -4   4   3   28.40    4.60
   3  -4  -3  206.28    8.10
  -3   4   3  207.48    9.20
  -3   4   3  212.28    7.10
   2  -4  -3    2.30    1.70
   2  -4  -3    1.60    1.30
  -2   4   3    2.30    1.00
  -2   4   3    0.20    2.00
   1  -4  -3  515.95   12.60
   1  -4  -3  527.45   11.20
  -1   4   3  531.85   14.00
  -1   4   3  513.55   10.70
   0  -4  -3  481.85   11.20
   0  -4  -3  458.85   10.10
   0   4   3  467.65   12.30
   0   4   3  462.85   10.60
  -1  -4  -3   22.50    2.30
  -1  -4  -3   18.00    2.30
   1   4   3   30.40    3.20
   1   4   3   20.40    2.60
  -2  -4  -3 1102.89   21.30
  -2  -4  -3 1123.89   21.30
   2   4   3 1093.89   22.80
   2   4   3 1129.29   21.40
  -3  -4  -3   53.39    3.80
  -3  -4  -3   51.99    3.30
   3   4   3   59.39    4.50
   3   4   3   55.09    3.00
  -4  -4  -3    0.50    1.70
  -4  -4  -3    3.80    1.70
   4   4   3    3.30    2.20
  -5  -4  -3 1602.84   32.10
   5   4   3 1594.94   30.10
   5   4   3 1552.74   33.60
  -6  -4  -3  739.23   19.10
   6   4   3  694.33   20.10
   6   4   3  716.33   16.90
  -7  -4  -3    3.40    2.60
   7   4   3    4.60    2.40
   7   4   3    6.60    3.30
  -8  -4  -3    8.80    3.80
   8   4   3    0.40    3.00
   6  -5  -3   89.59    7.40
  -6   5   3   87.59    9.10
   5  -5  -3  253.07   11.00
  -5   5   3  231.78   11.80
   4  -5  -3  328.97   12.10
  -4   5   3  352.86   13.70
   3  -5  -3  312.87   10.90
  -3   5   3  317.77    9.40
  -3   5   3  315.67   12.40
   2  -5  -3   11.60    2.80
   2  -5  -3   13.60    2.10
  -2   5   3   11.50    1.90
  -2   5   3   14.30    3.60
   1  -5  -3   41.90    2.70
   1  -5  -3   33.80    3.80
  -1   5   3   43.70    4.80
  -1   5   3   41.10    2.90
   0  -5  -3  497.05   11.00
   0  -5  -3  526.45   12.90
   0   5   3  491.95   11.90
   0   5   3  488.65   13.70
  -1  -5  -3  844.02   16.40
  -1  -5  -3  824.82   17.70
   1   5   3  797.92   17.90
   1   5   3  780.72   18.10
  -2  -5  -3  119.99    5.00
  -2  -5  -3  122.29    5.40
   2   5   3  117.39    6.00
   2   5   3  115.49    5.30
  -3  -5  -3  194.88    7.00
  -3  -5  -3  175.18    6.70
   3   5   3  167.78    7.70
   3   5   3  173.48    6.00
  -4  -5  -3  200.58    7.50
  -4  -5  -3  206.98    7.90
   4   5   3  200.28    9.00
  -5  -5  -3    1.60    1.80
  -5  -5  -3    2.90    2.30
   5   5   3    5.40    2.90
  -6  -5  -3  179.78    8.80
  -6  -5  -3  172.38    7.70
   6   5   3  165.78    9.30
  -7  -5  -3   46.20    5.70
   7   5   3   56.09    5.50
   7   5   3   37.60    5.70
  -8  -5  -3   38.70    6.00
   8   5   3   32.60    6.10
   5  -6  -3   81.59    7.70
  -5   6   3   95.09    9.80
   4  -6  -3    5.00    3.00
  -4   6   3    3.30    3.10
   3  -6  -3   68.19    6.40
  -3   6   3   48.60    6.50
   2  -6  -3  660.43   17.40
  -2   6   3  642.44   19.00
   1  -6  -3  109.79    6.40
  -1   6   3  108.89    5.00
  -1   6   3  112.19    7.20
   0  -6  -3  235.48    6.80
   0  -6  -3  243.28    9.00
   0   6   3  238.08    9.60
   0   6   3  232.38    8.00
  -1  -6  -3  952.80   18.80
  -1  -6  -3  944.61   20.90
   1   6   3  927.31   20.90
   1   6   3  956.80   21.50
  -2  -6  -3  572.64   14.70
  -2  -6  -3  588.64   13.50
   2   6   3  581.64   15.70
   2   6   3  571.04   14.50
  -3  -6  -3   44.60    4.10
  -3  -6  -3   48.20    4.70
   3   6   3   50.19    5.50
   3   6   3   44.40    3.50
  -4  -6  -3  311.97   10.30
  -4  -6  -3  313.57   10.40
   4   6   3  300.37   11.70
  -5  -6  -3  911.71   22.00
  -5  -6  -3  948.11   21.60
   5   6   3  897.01   24.00
  -6  -6  -3   34.10    4.50
  -6  -6  -3   26.20    4.30
   6   6   3   26.70    4.90
  -7  -6  -3    1.60    4.10
  -7  -6  -3    4.10    2.90
   7   6   3    2.40    3.20
   4  -7  -3  225.68   11.10
  -4   7   3  219.18   12.60
   3  -7  -3  237.98   11.00
  -3   7   3  262.37   12.90
   2  -7  -3    1.20    2.60
  -2   7   3   -0.70    2.30
   1  -7  -3  100.09    6.80
  -1   7   3  102.89    7.50
   0  -7  -3  462.75   14.20
   0   7   3  502.45   15.60
   0   7   3  480.35   13.40
  -1  -7  -3    9.20    3.00
   1   7   3    6.70    2.80
   1   7   3    7.90    2.60
  -2  -7  -3   18.10    2.70
  -2  -7  -3   16.30    3.40
   2   7   3   16.80    3.50
   2   7   3   21.60    3.70
  -3  -7  -3   48.10    4.40
  -3  -7  -3   47.00    5.10
   3   7   3   32.60    4.80
  -4  -7  -3  232.88    9.60
  -4  -7  -3  239.98    9.10
   4   7   3  261.67   11.40
  -5  -7  -3  175.78    8.50
  -5  -7  -3  199.58    9.00
   5   7   3  202.98   10.60
  -6  -7  -3   57.99    6.20
  -6  -7  -3   67.29    6.70
   6   7   3   64.69    7.70
  -7  -7  -3   58.09    6.90
   7   7   3   40.70    6.60
   3  -8  -3   59.49    7.20
   2  -8  -3    7.10    3.50
  -2   8   3    4.90    3.50
   1  -8  -3    1.90    2.70
  -1   8   3    6.60    3.20
   0  -8  -3   63.69    6.60
   0   8   3   51.49    6.20
   0   8   3   59.79    5.70
  -1  -8  -3  389.56   13.70
   1   8   3  410.56   13.50
   1   8   3  428.16   14.40
  -2  -8  -3   70.79    6.70
   2   8   3   77.29    6.00
   2   8   3   77.89    6.40
  -3  -8  -3   15.00    3.60
   3   8   3   11.50    3.50
  -4  -8  -3  171.28    9.00
   4   8   3  182.08   10.10
  -5  -8  -3  307.17   11.40
  -5  -8  -3  309.17   12.10
   5   8   3  303.67   13.70
  -6  -8  -3   72.69    7.00
  -6  -8  -3   85.09    6.90
   6   8   3   87.39    9.40
   1  -9  -3    3.50    3.30
  -1   9   3   10.50    4.30
   0  -9  -3  104.69    7.90
   0   9   3   67.69    7.50
  -1  -9  -3   31.50    5.30
   1   9   3   26.70    4.70
   1   9   3   24.80    4.80
  -2  -9  -3   35.00    5.60
   2   9   3   27.20    4.90
  -3  -9  -3  261.37   11.70
   3   9   3  260.07   12.20
  -4  -9  -3   13.20    4.00
   4   9   3   17.50    4.80
  -5  -9  -3    2.60    3.20
   5   9   3    2.60    3.60
   4   8  -4  299.57   14.10
  -4  -8   4  295.87   13.40
   3   8  -4   32.70    6.10
  -3  -8   4   31.10    5.50
   2   8  -4   24.50    5.10
  -2  -8   4   20.20    4.70
   1   8  -4  414.26   15.80
  -1  -8   4  416.76   15.40
   0   8  -4  132.69    8.80
   0   8  -4  137.99    9.30
   0  -8   4  141.09    9.10
  -1   8  -4    7.10    3.80
  -1   8  -4    6.50    3.50
   1  -8   4    7.60    3.80
   6   7  -4  135.29    9.90
  -6  -7   4  137.69    9.30
   5   7  -4  300.97   13.80
  -5  -7   4  266.67   12.40
   4   7  -4    7.30    3.50
  -4  -7   4    2.40    2.80
   3   7  -4   -4.60    2.10
  -3  -7   4    1.70    2.90
   2   7  -4  295.17   12.60
  -2  -7   4  298.47   12.10
   1   7  -4   24.60    4.30
   1   7  -4   19.20    4.20
  -1  -7   4   34.60    5.30
   0   7  -4    1.90    2.70
   0   7  -4    3.20    2.90
   0  -7   4    4.10    2.90
  -1   7  -4  140.09    9.10
  -1   7  -4  139.09    8.40
   1  -7   4  139.89    8.50
  -2   7  -4  242.28   12.50
   2  -7   4  237.28   11.40
   2  -7   4  239.28   11.10
  -3   7  -4   78.59    8.70
   3  -7   4   84.09    8.10
   3  -7   4  121.49   15.20
   7   6  -4    1.40    3.10
  -7  -6   4   -1.00    2.60
  -7  -6   4    3.60    2.90
   6   6  -4  216.18   11.50
  -6  -6   4  196.18   10.50
  -6  -6   4  192.58    8.90
   5   6  -4  243.98   11.80
  -5  -6   4  241.88   11.00
   4   6  -4  184.58   10.00
  -4  -6   4  183.58    9.40
   3   6  -4  625.64   18.70
  -3  -6   4  621.04   17.60
   2   6  -4    6.40    2.40
   2   6  -4    6.10    3.10
  -2  -6   4    3.90    2.50
   1   6  -4   31.40    4.90
   1   6  -4   23.60    3.80
  -1  -6   4   29.00    4.50
   0   6  -4  584.04   16.80
   0   6  -4  553.84   16.60
   0  -6   4  544.25   16.00
  -1   6  -4  191.68    9.80
  -1   6  -4  187.68    9.00
   1  -6   4  198.08    9.10
  -2   6  -4    7.00    3.20
   2  -6   4   11.60    3.60
   2  -6   4    9.00    3.30
  -3   6  -4   26.60    5.30
   3  -6   4   26.70    4.80
   3  -6   4   33.50    5.10
   4  -6   4  156.58    9.00
   7   5  -4  105.29    8.20
   7   5  -4   98.79    7.60
  -7  -5   4   98.69    7.20
   6   5  -4   47.60    5.70
   6   5  -4   39.20    5.60
  -6  -5   4   42.30    5.20
   5   5  -4    1.30    2.50
  -5  -5   4    0.70    2.50
  -5  -5   4   -1.20    1.80
   4   5  -4  227.78   10.40
  -4  -5   4  232.08    8.10
  -4  -5   4  244.58   10.10
   3   5  -4  649.24   17.90
  -3  -5   4  611.44   16.80
  -3  -5   4  637.34   14.10
   2   5  -4  443.76   14.00
   2   5  -4  466.65   12.20
  -2  -5   4  459.15   13.50
   1   5  -4  140.09    6.60
   1   5  -4  128.29    7.10
  -1  -5   4  130.79    6.70
   0   5  -4   61.19    5.10
   0   5  -4   64.19    5.10
   0  -5   4   49.40    4.70
  -1   5  -4  786.82   19.40
  -1   5  -4  780.72   20.30
   1  -5   4  748.13   18.50
  -2   5  -4  141.89    8.40
   2  -5   4  145.09    7.30
   2  -5   4  151.28    8.10
  -3   5  -4   28.10    5.20
   3  -5   4   27.40    4.60
   3  -5   4   28.60    4.20
  -4   5  -4  104.59    8.30
   4  -5   4   97.39    7.20
   4  -5   4   98.59    6.80
  -5   5  -4  270.47   13.50
   5  -5   4  289.07   11.80
   8   4  -4   98.29    7.70
   8   4  -4   90.19    9.40
  -8  -4   4  103.59    8.00
   7   4  -4  646.34   19.50
   7   4  -4  651.73   19.10
  -7  -4   4  622.84   18.70
   6   4  -4   16.90    3.90
   6   4  -4    7.60    3.20
  -6  -4   4   17.70    3.70
   5   4  -4   24.10    3.90
   5   4  -4   22.40    4.30
  -5  -4   4   18.20    3.30
   4   4  -4 1294.07   27.80
   4   4  -4 1337.97   29.10
  -4  -4   4 1350.56   26.60
   3   4  -4  586.34   16.10
  -3  -4   4  584.04   15.40
  -3  -4   4  607.94   13.50
   2   4  -4   48.50    5.00
   2   4  -4   45.10    3.30
  -2  -4   4   40.70    4.10
  -2  -4   4   43.50    2.70
   1   4  -4  780.82   18.20
   1   4  -4  764.12   17.20
  -1  -4   4  769.42   17.60
  -1  -4   4  754.92   14.40
   0   4  -4 1066.69   23.30
   0   4  -4 1086.49   23.30
   0  -4   4 1096.49   22.60
  -1   4  -4  167.88    7.80
  -1   4  -4  164.38    7.20
   1  -4   4  171.48    6.90
  -2   4  -4   16.10    3.50
   2  -4   4    1.70    2.10
   2  -4   4    1.00    1.80
  -3   4  -4  152.68    8.50
   3  -4   4  160.48    7.20
   3  -4   4  149.09    7.70
  -4   4  -4  195.58   10.10
   4  -4   4  190.18    8.30
   4  -4   4  183.48    9.00
  -5   4  -4   62.89    7.40
   5  -4   4   53.59    5.70
   5  -4   4   68.99    6.80
  -6   4  -4   17.50    4.90
   6  -4   4   16.00    3.90
   8   3  -4   -0.60    2.50
  -8  -3   4    0.80    2.80
   7   3  -4   37.50    5.20
   7   3  -4   44.70    5.60
  -7  -3   4   31.50    5.00
   6   3  -4  982.10   23.50
   6   3  -4  921.51   22.90
  -6  -3   4  962.00   23.20
   5   3  -4  636.44   16.70
   5   3  -4  633.14   17.10
  -5  -3   4  645.54   16.50
   4   3  -4  106.29    6.10
   4   3  -4  104.49    5.70
  -4  -3   4  108.59    5.40
   3   3  -4   75.79    4.60
   3   3  -4   71.89    4.80
   3   3  -4   79.49    3.20
  -3  -3   4   74.59    4.00
   2   3  -4  240.88    8.30
   2   3  -4  239.48    6.70
  -2  -3   4  233.08    6.40
  -2  -3   4  232.68    7.80
   1   3  -4  476.75   11.50
   1   3  -4  487.15   12.40
  -1  -3   4  485.05    9.40
  -1  -3   4  467.75   11.70
   0   3  -4   51.39    3.80
   0   3  -4   55.19    3.90
   0  -3   4   56.99    3.60
  -1   3  -4  574.94   14.60
  -1   3  -4  586.34   14.10
   1  -3   4  552.64   13.00
  -2   3  -4  431.16   12.80
   2  -3   4  415.16   11.00
   2  -3   4  435.36   12.50
  -3   3  -4    6.10    2.40
   3  -3   4    7.00    2.10
   3  -3   4   12.80    2.90
  -4   3  -4  106.29    7.10
   4  -3   4   97.19    6.30
   4  -3   4   96.99    5.50
  -5   3  -4  635.74   18.90
   5  -3   4  626.04   17.70
   5  -3   4  611.04   16.40
  -6   3  -4  432.06   15.70
   6  -3   4  414.66   14.90
   6  -3   4  426.16   13.70
  -7   3  -4    0.50    3.00
   8   2  -4  202.58   10.40
  -8  -2   4  197.38   10.60
   7   2  -4  169.18    8.90
  -7  -2   4  168.48    9.00
   6   2  -4    7.90    2.80
   6   2  -4   11.60    3.00
  -6  -2   4    8.50    3.00
   5   2  -4  179.68    7.80
   5   2  -4  186.68    7.80
  -5  -2   4  185.68    8.00
   4   2  -4 3606.44   62.29
   4   2  -4 3603.14   62.39
  -4  -2   4 3592.74   61.99
   3   2  -4 1872.71   34.40
  -3  -2   4 1827.42   31.50
  -3  -2   4 1902.71   33.80
   2   2  -4    6.40    1.70
   2   2  -4    7.10    1.40
   2   2  -4    5.40    1.70
  -2  -2   4    7.60    1.50
   1   2  -4  852.21   16.80
   1   2  -4  860.51   17.60
  -1  -2   4  875.71   17.10
  -1  -2   4  850.41   15.50
   0   2  -4 1026.20   20.40
   0   2  -4 1066.89   20.50
   0   2  -4 1055.29   17.40
   0  -2   4 1001.70   19.40
  -1   2  -4 2286.97   36.90
  -1   2  -4 2280.17   40.50
  -1   2  -4 2346.97   41.30
   1  -2   4 2324.87   39.30
  -2   2  -4   63.19    2.60
  -2   2  -4   72.89    4.70
   2  -2   4   65.49    3.50
   2  -2   4   65.79    4.40
  -3   2  -4   82.89    3.60
  -3   2  -4   77.89    5.30
   3  -2   4   87.49    4.30
   3  -2   4   79.29    5.10
  -4   2  -4   36.30    3.40
  -4   2  -4   26.20    3.90
   4  -2   4   36.50    3.70
   4  -2   4   26.70    3.90
  -5   2  -4   16.90    2.80
  -5   2  -4   15.70    3.70
   5  -2   4   20.90    4.00
   5  -2   4   19.20    3.20
  -6   2  -4  147.39    8.40
   6  -2   4  139.99    7.20
   6  -2   4  158.58    8.70
  -7   2  -4  232.58   11.30
   8   1  -4   -0.50    2.60
  -8  -1   4   -0.10    2.60
   7   1  -4  114.89    7.30
  -7  -1   4  116.39    7.50
   6   1  -4   40.40    4.70
   6   1  -4   45.90    4.70
  -6  -1   4   40.30    5.10
   5   1  -4   35.40    3.80
   5   1  -4   39.70    4.30
  -5  -1   4   25.50    3.70
   4   1  -4   83.69    4.50
   4   1  -4   77.09    4.50
  -4  -1   4   81.19    3.40
  -4  -1   4   87.69    5.00
   3   1  -4 1606.94   28.90
   3   1  -4 1590.74   29.20
  -3  -1   4 1585.24   27.50
  -3  -1   4 1551.54   29.30
   2   1  -4 1668.73   29.40
   2   1  -4 1651.13   29.20
   2   1  -4 1678.23   28.40
  -2  -1   4 1638.44   29.20
   1   1  -4   76.59    3.50
   1   1  -4   79.19    3.10
   1   1  -4   81.79    3.30
   1   1  -4   73.69    3.30
   0   1  -4  278.57    7.30
   0   1  -4  273.47    5.90
   0  -1   4  270.87    6.30
  -1   1  -4  368.46    9.40
  -1   1  -4  367.76    7.40
   1  -1   4  370.66    7.80
   1  -1   4  360.46    9.40
  -2   1  -4 2015.00   36.20
  -2   1  -4 2027.80   33.80
   2  -1   4 1996.80   33.80
   2  -1   4 2003.90   36.30
  -3   1  -4   62.49    3.30
  -3   1  -4   56.39    4.10
   3  -1   4   63.09    4.30
   3  -1   4   64.99    3.30
  -4   1  -4  922.91   19.20
  -4   1  -4  942.41   21.00
   4  -1   4  942.01   19.00
   4  -1   4  957.80   21.50
  -5   1  -4  728.63   17.10
  -5   1  -4  729.73   18.30
   5  -1   4  740.43   16.60
   5  -1   4  711.93   18.60
  -6   1  -4   -0.40    2.10
  -6   1  -4    0.80    2.20
   6  -1   4   -0.20    1.80
   6  -1   4    3.40    2.70
  -7   1  -4   58.09    6.10
  -7   1  -4   46.10    8.20
   7  -1   4   45.60    6.00
   8   0  -4  467.85   16.30
  -8   0   4  486.55   17.20
   7   0  -4  341.87   12.80
  -7   0   4  356.16   13.30
   6   0  -4   78.09    5.80
  -6   0   4   78.09    5.70
   5   0  -4   29.00    3.90
   5   0  -4   31.60    3.30
  -5   0   4   27.20    3.00
  -5   0   4   26.80    3.70
   4   0  -4 1030.40   21.50
   4   0  -4 1034.90   19.90
  -4   0   4 1033.40   20.20
  -4   0   4 1027.80   21.90
   3   0  -4 1665.93   28.80
   3   0  -4 1640.84   30.20
  -3   0   4 1666.13   29.50
  -3   0   4 1652.43   30.50
   2   0  -4  204.78    6.10
   2   0  -4  204.18    5.90
   2   0  -4  207.48    5.20
  -2   0   4  201.78    5.90
   1   0  -4 2857.51   46.60
   1   0  -4 2849.22   46.80
   1   0  -4 2929.31   47.20
   1   0  -4 2836.52   47.30
   0   0  -4   65.99    2.30
   0   0  -4   71.89    2.70
   0   0   4   66.19    3.00
  -1   0  -4  939.61   16.60
  -1   0  -4  919.41   17.70
   1   0   4  934.01   17.80
   1   0   4  912.11   15.30
  -2   0  -4   91.09    3.60
  -2   0  -4   92.99    4.10
   2   0   4   90.09    4.30
   2   0   4   94.99    2.80
  -3   0  -4  680.43   15.00
  -3   0  -4  675.83   14.30
   3   0   4  690.53   15.80
   3   0   4  673.43   13.10
  -4   0  -4  136.39    5.70
  -4   0  -4  141.59    6.00
   4   0   4  133.49    4.90
   4   0   4  128.99    6.30
  -5   0  -4   30.20    3.80
  -5   0  -4   30.30    3.80
   5   0   4   28.80    3.10
   5   0   4   36.70    4.70
  -6   0  -4  628.74   16.30
  -6   0  -4  634.44   16.90
   6   0   4  641.64   18.10
   6   0   4  654.43   15.60
  -7   0  -4  168.58    8.70
   7   0   4  185.88    9.80
  -8   0  -4   19.10    4.20
   8   0   4   11.50    4.10
   8  -1  -4   20.30    4.80
  -8   1   4   19.70    4.80
   7  -1  -4   48.70    5.70
  -7   1   4   48.30    5.90
   6  -1  -4  442.86   14.00
  -6   1   4  461.35   14.30
   5  -1  -4  140.59    6.80
  -5   1   4  142.79    6.50
  -5   1   4  146.59    7.10
   4  -1  -4   64.29    4.40
   4  -1  -4   68.29    3.10
  -4   1   4   60.59    4.20
  -4   1   4   71.99    4.30
   3  -1  -4  157.78    4.10
   3  -1  -4  152.68    5.80
   3  -1  -4  157.68    5.90
  -3   1   4  159.18    6.00
  -3   1   4  162.08    6.00
   2  -1  -4  271.87    7.30
   2  -1  -4  280.57    5.30
   2  -1  -4  282.97    7.60
  -2   1   4  279.67    7.80
   1  -1  -4    6.10    1.30
   1  -1  -4    6.70    1.50
  -1   1   4    7.60    0.90
  -1   1   4    5.90    1.60
   0  -1  -4 4069.19   68.89
   0  -1  -4 4323.27   68.39
   0  -1  -4 4113.49   68.09
   0   1   4 4293.67   70.49
  -1  -1  -4 1424.76   25.00
  -1  -1  -4 1399.16   24.50
  -2  -1  -4   31.90    2.50
  -2  -1  -4   31.10    2.50
   2   1   4   37.00    1.40
   2   1   4   37.30    3.10
  -3  -1  -4  857.81   17.10
  -3  -1  -4  872.31   17.50
   3   1   4  858.91   15.30
   3   1   4  835.02   18.40
  -4  -1  -4  264.87    8.30
  -4  -1  -4  251.47    7.60
   4   1   4  249.48    8.90
   4   1   4  262.27    6.80
  -5  -1  -4  251.07    8.00
  -5  -1  -4  248.78    8.90
   5   1   4  250.57    9.60
   5   1   4  247.88    7.40
  -6  -1  -4  186.98   10.40
  -6  -1  -4  199.58    8.80
   6   1   4  214.88    7.50
   6   1   4  216.48    9.60
  -7  -1  -4  383.96   13.50
   7   1   4  378.36   14.10
  -8  -1  -4   68.79    7.10
   8   1   4   64.49    7.30
   7  -2  -4   39.10    5.70
  -7   2   4   52.19    6.20
   6  -2  -4   -0.80    2.30
  -6   2   4    1.80    2.20
  -6   2   4    3.30    2.40
   5  -2  -4 1411.56   30.00
  -5   2   4 1483.15   30.00
  -5   2   4 1429.06   29.90
   4  -2  -4 1097.09   23.10
  -4   2   4 1050.09   22.70
  -4   2   4 1102.69   23.60
   3  -2  -4   26.90    2.90
   3  -2  -4   26.90    3.10
  -3   2   4   33.80    3.80
   2  -2  -4  267.17    7.40
   2  -2  -4  252.17    7.30
  -2   2   4  257.67    8.30
   1  -2  -4 1351.06   24.00
   1  -2  -4 1361.16   23.80
  -1   2   4 1325.27   25.30
  -1   2   4 1329.87   21.40
   0  -2  -4  781.32   14.80
   0  -2  -4  754.12   13.80
   0   2   4  774.52   14.00
   0   2   4  771.72   15.80
  -1  -2  -4 1209.18   21.50
  -1  -2  -4 1207.48   19.60
   1   2   4 1159.78   21.90
   1   2   4 1157.18   21.50
  -2  -2  -4 2473.75   42.40
  -2  -2  -4 2535.45   40.70
  -2  -2  -4 2559.54   43.00
   2   2   4 2551.74   43.70
  -3  -2  -4  777.72   16.80
  -3  -2  -4  811.12   15.80
   3   2   4  829.72   14.70
   3   2   4  803.52   17.80
  -4  -2  -4    2.60    1.30
  -4  -2  -4    5.20    2.00
   4   2   4    4.70    2.20
   4   2   4    3.70    1.30
  -5  -2  -4   34.10    3.10
  -5  -2  -4   26.50    3.50
   5   2   4   39.20    4.90
   5   2   4   32.40    3.10
  -6  -2  -4  537.55   15.20
   6   2   4  513.25   12.80
   6   2   4  489.05   15.70
  -7  -2  -4  498.35   15.80
   7   2   4  520.55   17.10
  -8  -2  -4    5.80    3.40
   8   2   4   12.10    4.30
   7  -3  -4    5.40    3.40
  -7   3   4    5.60    3.30
   6  -3  -4   67.89    6.80
  -6   3   4   67.69    6.30
  -6   3   4   80.59    6.40
   5  -3  -4    0.00    2.10
  -5   3   4    5.20    2.50
  -5   3   4   -0.60    2.10
   4  -3  -4  227.18    8.70
  -4   3   4  237.88    9.50
  -4   3   4  233.88    8.40
   3  -3  -4  734.63   16.50
   3  -3  -4  777.02   17.40
  -3   3   4  773.72   18.70
   2  -3  -4  987.70   19.40
   2  -3  -4  985.10   20.00
  -2   3   4  985.80   21.60
   1  -3  -4  771.82   15.30
   1  -3  -4  763.12   15.60
  -1   3   4  764.82   13.30
  -1   3   4  780.02   17.40
   0  -3  -4  604.24   12.30
   0  -3  -4  599.04   12.50
   0   3   4  631.04   12.20
   0   3   4  596.64   13.90
  -1  -3  -4  275.17    7.30
  -1  -3  -4  281.87    6.60
   1   3   4  275.37    7.50
   1   3   4  282.47    8.00
  -2  -3  -4 1628.64   27.30
  -2  -3  -4 1605.84   28.90
   2   3   4 1590.34   28.60
   2   3   4 1556.54   29.60
  -3  -3  -4  569.64   11.70
  -3  -3  -4  551.94   13.40
   3   3   4  592.44   14.50
   3   3   4  575.94   12.30
  -4  -3  -4  236.58    6.60
  -4  -3  -4  228.38    8.10
   4   3   4  244.78    9.10
   4   3   4  240.78    6.70
  -5  -3  -4  399.46   12.30
   5   3   4  416.76   10.40
   5   3   4  391.56   13.20
  -6  -3  -4  113.59    6.80
   6   3   4  122.19    5.70
   6   3   4  133.89    8.10
  -7  -3  -4   10.90    3.50
   7   3   4   10.70    3.70
  -8  -3  -4  114.99    8.30
   8   3   4   99.59    8.50
   7  -4  -4   56.49    6.90
  -7   4   4   47.80    6.50
   6  -4  -4  257.87   11.30
  -6   4   4  257.77   10.70
  -6   4   4  246.58   11.90
   5  -4  -4  449.46   14.60
  -5   4   4  446.86   13.70
  -5   4   4  490.15   16.00
   4  -4  -4    0.90    1.80
  -4   4   4    2.10    1.80
  -4   4   4    2.10    2.60
   3  -4  -4    3.20    1.90
   3  -4  -4    2.40    1.50
  -3   4   4    5.70    2.50
   2  -4  -4 1610.04   30.50
   2  -4  -4 1577.64   29.20
  -2   4   4 1585.94   32.60
   1  -4  -4  385.26    9.40
   1  -4  -4  388.36   10.20
  -1   4   4  386.36    8.30
  -1   4   4  401.86   11.80
   0  -4  -4   14.90    2.20
   0  -4  -4   14.50    2.00
   0   4   4   14.50    2.00
   0   4   4   12.90    2.40
  -1  -4  -4  359.26    8.90
  -1  -4  -4  370.36    9.20
   1   4   4  354.36   10.00
   1   4   4  376.36    9.90
  -2  -4  -4  254.27    7.10
  -2  -4  -4  262.47    7.70
   2   4   4  272.97    7.90
   2   4   4  259.77    8.50
  -3  -4  -4  503.15   12.70
  -3  -4  -4  517.75   11.60
   3   4   4  512.95   11.60
   3   4   4  502.35   13.80
  -4  -4  -4   46.90    3.30
  -4  -4  -4   48.20    4.70
   4   4   4   46.30    3.00
   4   4   4   43.10    4.80
  -5  -4  -4  490.25   14.10
   5   4   4  472.45   15.00
   5   4   4  492.55   12.10
  -6  -4  -4  878.21   22.40
   6   4   4  963.80   20.30
   6   4   4  946.01   24.50
  -7  -4  -4   57.89    6.20
   7   4   4   76.19    7.90
  -8  -4  -4    3.70    3.20
   8   4   4    1.30    3.00
   6  -5  -4  276.47   12.30
  -6   5   4  278.07   13.50
   5  -5  -4   36.00    5.30
  -5   5   4   40.50    6.20
   4  -5  -4    9.40    3.10
  -4   5   4    4.90    3.20
  -4   5   4   10.00    2.70
   3  -5  -4  626.24   16.60
   3  -5  -4  629.84   14.70
  -3   5   4  592.14   18.00
   2  -5  -4  359.46   11.20
   2  -5  -4  370.76    9.90
  -2   5   4  400.36   13.20
   1  -5  -4    0.70    1.20
   1  -5  -4   -0.60    1.30
  -1   5   4    2.50    2.10
  -1   5   4    0.60    1.10
   0  -5  -4  186.58    6.10
   0  -5  -4  185.28    6.90
   0   5   4  198.68    6.50
   0   5   4  191.08    8.00
  -1  -5  -4 1211.78   23.80
  -1  -5  -4 1216.08   23.10
   1   5   4 1204.28   25.00
   1   5   4 1211.58   24.20
  -2  -5  -4  164.08    6.20
  -2  -5  -4  158.28    6.10
   2   5   4  184.68    6.80
   2   5   4  166.68    7.10
  -3  -5  -4    1.20    1.50
  -3  -5  -4    2.40    1.70
   3   5   4   -0.20    1.30
   3   5   4    0.20    1.90
  -4  -5  -4  730.83   17.60
  -4  -5  -4  726.03   16.50
   4   5   4  720.43   19.20
  -5  -5  -4   53.49    5.50
  -5  -5  -4   49.70    4.50
   5   5   4   48.70    5.80
  -6  -5  -4   20.90    4.10
  -6  -5  -4   13.10    2.90
   6   5   4   12.80    3.90
  -7  -5  -4  231.18   10.90
   7   5   4  220.38   11.70
  -8  -5  -4  126.39    8.90
   8   5   4  136.99   10.00
   5  -6  -4  194.38   10.30
  -5   6   4  205.18   11.90
   4  -6  -4  251.77   11.10
   3  -6  -4    1.10    2.30
  -3   6   4    3.70    3.10
   2  -6  -4  141.59    7.30
   2  -6  -4  138.19    6.90
  -2   6   4  131.69    8.30
   1  -6  -4  228.58    9.00
   1  -6  -4  233.98    7.10
  -1   6   4  219.08    7.20
  -1   6   4  224.48   10.00
   0  -6  -4  172.78    6.10
   0  -6  -4  188.08    7.70
   0   6   4  175.98    8.40
   0   6   4  178.28    6.70
  -1  -6  -4    5.70    1.80
  -1  -6  -4   12.90    2.70
   1   6   4   14.60    3.10
   1   6   4   10.00    2.50
  -2  -6  -4  428.86   11.30
  -2  -6  -4  424.56   12.00
   2   6   4  432.66   13.00
   2   6   4  449.36   12.50
  -3  -6  -4  217.58    7.90
  -3  -6  -4  218.98    8.00
   3   6   4  210.98    9.30
   3   6   4  212.48    7.60
  -4  -6  -4   15.90    3.00
  -4  -6  -4   10.30    2.70
   4   6   4   13.90    3.40
  -5  -6  -4  301.27   10.10
  -5  -6  -4  283.57   10.70
   5   6   4  292.67   12.50
  -6  -6  -4  228.98   10.40
  -6  -6  -4  265.07   10.00
  -7  -6  -4   44.60    6.10
   7   6   4   39.50    6.50
   4  -7  -4   92.89    7.40
  -4   7   4   88.99    9.40
   3  -7  -4  390.56   14.10
  -3   7   4  385.16   15.80
   2  -7  -4   27.70    4.40
  -2   7   4   28.50    5.40
   1  -7  -4   29.40    4.40
  -1   7   4   34.10    5.60
   0  -7  -4  758.82   19.50
   0   7   4  787.92   18.20
   0   7   4  800.62   21.10
  -1  -7  -4    1.40    2.10
  -1  -7  -4    2.70    1.60
   1   7   4    4.50    2.50
   1   7   4   -1.30    1.70
  -2  -7  -4   46.30    4.20
  -2  -7  -4   44.00    5.00
   2   7   4   52.09    5.20
   2   7   4   40.60    4.80
  -3  -7  -4  397.36   12.40
  -3  -7  -4  406.16   11.80
   3   7   4  409.46   13.90
  -4  -7  -4  747.43   18.70
  -4  -7  -4  734.23   18.20
   4   7   4  709.13   20.50
  -5  -7  -4   28.90    4.20
  -5  -7  -4   38.50    4.90
   5   7   4   28.20    5.20
  -6  -7  -4   56.59    8.60
  -6  -7  -4   69.79    6.90
   6   7   4   51.69    6.60
  -7  -7  -4  152.78    9.20
   7   7   4  158.18   10.70
   3  -8  -4    4.10    3.20
  -3   8   4    2.40    3.30
   2  -8  -4  107.09    7.80
  -2   8   4  114.39    8.70
   1  -8  -4  188.78    9.60
  -1   8   4  179.78   10.40
   0  -8  -4   16.60    3.90
   0   8   4   16.20    4.00
  -1  -8  -4    8.40    3.30
   1   8   4    8.80    3.30
   1   8   4    7.80    3.00
  -2  -8  -4  281.37   11.10
   2   8   4  265.57   11.10
   2   8   4  279.17   10.90
  -3  -8  -4   39.60    5.10
   3   8   4   34.60    5.30
  -4  -8  -4   -0.80    2.30
  -4  -8  -4   -1.40    2.00
   4   8   4    0.60    2.60
  -5  -8  -4  238.38   10.00
  -5  -8  -4  208.58    9.90
   5   8   4  208.58   11.30
  -6  -8  -4  690.63   19.80
   6   8   4  727.13   23.00
   1  -9  -4   14.50    4.30
  -1   9   4    9.60    4.00
   0  -9  -4  126.59    8.50
   0   9   4  128.39    9.10
  -1  -9  -4  193.28   10.00
   1   9   4  185.98   10.10
  -2  -9  -4    3.70    3.20
   2   9   4    7.20    3.30
  -3  -9  -4   30.00    4.90
   3   9   4   27.10    5.10
  -4  -9  -4  251.77   11.40
   4   9   4  251.97   12.40
  -5  -9  -4   38.00    5.40
   5   9   4   30.60    5.40
   4   8  -5   11.10    4.60
  -4  -8   5    7.00    3.70
   3   8  -5  699.43   22.70
  -3  -8   5  726.23   21.90
   2   8  -5  341.67   14.90
  -2  -8   5  372.36   14.70
   1   8  -5    0.20    3.00
  -1  -8   5    9.20    3.70
   0   8  -5    6.80    3.70
   0   8  -5    5.70    3.60
   0  -8   5    4.60    3.50
   5   7  -5  146.39   10.00
  -5  -7   5  144.09    9.50
   4   7  -5   13.20    4.40
  -4  -7   5   11.70    3.90
   3   7  -5    1.00    2.80
  -3  -7   5   -2.30    2.40
   2   7  -5  318.07   13.50
  -2  -7   5  317.17   12.80
   1   7  -5  521.85   16.20
   1   7  -5  492.65   16.90
  -1  -7   5  523.85   16.70
   0   7  -5   61.39    6.70
   0   7  -5   41.80    5.70
   0  -7   5   45.40    5.80
  -1   7  -5  145.89    9.40
  -1   7  -5  134.49    8.60
   1  -7   5  124.69    8.30
  -2   7  -5    5.90    3.90
   2  -7   5    9.50    3.70
   2  -7   5    1.50    3.20
   6   6  -5   94.59    8.00
  -6  -6   5   87.99    8.60
   5   6  -5   29.40    5.40
  -5  -6   5   24.60    4.80
   4   6  -5   11.50    3.80
  -4  -6   5    9.00    3.40
   3   6  -5  371.46   14.10
  -3  -6   5  383.56   13.40
   2   6  -5  183.98    9.40
  -2  -6   5  185.68    9.10
   1   6  -5   34.10    4.60
   1   6  -5   37.40    5.20
  -1  -6   5   25.40    4.20
   0   6  -5  424.76   14.50
   0   6  -5  410.06   14.30
   0  -6   5  445.96   14.00
  -1   6  -5  426.76   14.40
  -1   6  -5  424.96   15.20
   1  -6   5  412.36   13.80
  -2   6  -5   12.60    4.00
   2  -6   5    9.30    3.60
   2  -6   5   13.80    3.60
  -3   6  -5    7.30    3.80
   3  -6   5   10.10    3.50
   3  -6   5   12.10    4.00
  -4   6  -5  154.48   10.70
   4  -6   5  160.38    9.10
   4  -6   5  150.98    9.80
   7   5  -5   27.70    5.40
   7   5  -5   29.40    5.10
  -7  -5   5   31.70    5.10
   6   5  -5   49.10    6.20
   6   5  -5   55.79    6.30
  -6  -5   5   52.59    5.60
   5   5  -5  546.25   17.50
  -5  -5   5  521.95   14.80
  -5  -5   5  553.34   16.80
   4   5  -5  445.86   15.00
  -4  -5   5  466.85   14.80
  -4  -5   5  453.05   12.30
   3   5  -5    0.30    2.40
  -3  -5   5    7.30    2.80
   2   5  -5  110.99    7.00
   2   5  -5  118.29    5.90
  -2  -5   5  127.19    6.90
   1   5  -5  486.15   14.90
   1   5  -5  509.35   14.10
  -1  -5   5  501.75   14.30
   0   5  -5   43.60    5.10
   0   5  -5   37.70    4.90
   0  -5   5   40.20    4.50
  -1   5  -5   33.60    4.60
  -1   5  -5   16.90    3.80
   1  -5   5   29.70    4.10
  -2   5  -5  263.87   11.50
   2  -5   5  247.68   10.60
   2  -5   5  249.48    9.80
  -3   5  -5   92.79    7.70
   3  -5   5  106.59    6.60
   3  -5   5  106.99    7.40
  -4   5  -5   -1.00    2.80
   4  -5   5    1.40    2.90
   4  -5   5    1.50    2.40
  -5   5  -5   24.50    5.50
   5  -5   5   32.10    5.00
   7   4  -5  127.99    8.30
   7   4  -5  127.19    8.50
  -7  -4   5  136.89    8.40
   6   4  -5   77.99    6.30
   6   4  -5   90.39    6.90
  -6  -4   5   77.29    6.10
   5   4  -5   52.49    5.40
   5   4  -5   47.70    5.60
  -5  -4   5   47.00    4.90
   4   4  -5  168.08    7.90
   4   4  -5  158.18    8.20
  -4  -4   5  167.58    6.90
   3   4  -5 1158.78   26.20
  -3  -4   5 1190.18   23.10
  -3  -4   5 1209.08   25.80
   2   4  -5  761.52   19.00
   2   4  -5  798.12   17.20
  -2  -4   5  798.12   18.60
  -2  -4   5  780.82   15.40
   1   4  -5  186.58    8.00
   1   4  -5  197.08    7.50
  -1  -4   5  194.08    7.60
   0   4  -5  708.53   17.40
   0   4  -5  714.83   17.60
   0  -4   5  688.43   16.50
  -1   4  -5   11.50    2.70
  -1   4  -5   13.10    3.00
   1  -4   5   13.10    2.80
  -2   4  -5    5.20    2.60
   2  -4   5    8.20    2.90
   2  -4   5    7.60    2.40
  -3   4  -5  288.97   12.00
   3  -4   5  304.47   10.20
   3  -4   5  299.97   11.50
  -4   4  -5  144.49    9.00
   4  -4   5  151.18    7.60
   4  -4   5  150.08    8.70
  -5   4  -5   72.19    8.10
   5  -4   5   62.59    6.10
   5  -4   5   80.99    7.80
  -6   4  -5   10.90    4.20
   8   3  -5  358.86   14.30
  -8  -3   5  342.87   14.30
   7   3  -5   71.79    7.10
   7   3  -5   79.19    6.60
  -7  -3   5   77.99    7.50
   6   3  -5   65.69    5.70
  -6  -3   5   68.79    6.70
   5   3  -5  388.36   12.60
   5   3  -5  356.06   11.90
  -5  -3   5  370.26   11.80
   4   3  -5    2.00    2.10
   4   3  -5    1.40    1.80
  -4  -3   5    5.20    2.00
   3   3  -5  173.38    7.40
   3   3  -5  169.08    7.00
   3   3  -5  167.98    5.40
  -3  -3   5  165.98    6.10
   2   3  -5  570.14   12.90
   2   3  -5  581.94   14.60
  -2  -3   5  575.84   12.20
  -2  -3   5  568.84   14.00
   1   3  -5  541.85   12.90
   1   3  -5  531.05   13.60
  -1  -3   5  527.45   10.40
  -1  -3   5  523.55   12.90
   0   3  -5  106.59    5.40
   0   3  -5   95.69    5.20
   0  -3   5  106.29    4.90
   0  -3   5  108.79    2.60
  -1   3  -5   38.50    4.10
  -1   3  -5   35.50    4.00
   1  -3   5   36.70    3.40
  -2   3  -5   78.09    5.40
   2  -3   5   74.59    4.40
   2  -3   5   76.89    5.20
  -3   3  -5    4.70    2.40
   3  -3   5    8.00    2.90
   3  -3   5    3.50    1.90
  -4   3  -5  125.69    7.80
   4  -3   5  133.99    6.50
   4  -3   5  138.39    7.70
  -5   3  -5  320.57   12.90
   5  -3   5  288.67   12.00
   5  -3   5  309.27   10.70
  -6   3  -5  307.77   13.40
   6  -3   5  323.07   13.30
   8   2  -5   41.10    6.00
  -8  -2   5   44.30    6.50
   7   2  -5   57.79    6.20
  -7  -2   5   51.19    6.00
   6   2  -5  279.57   10.80
   6   2  -5  270.67   10.10
  -6  -2   5  259.67   10.60
   5   2  -5  170.18    7.60
   5   2  -5  159.88    7.30
  -5  -2   5  167.18    7.60
   4   2  -5  838.82   19.30
   4   2  -5  850.21   19.10
  -4  -2   5  851.71   19.00
   3   2  -5  154.58    6.30
   3   2  -5  147.09    6.20
   3   2  -5  159.28    4.90
  -3  -2   5  149.09    5.80
   2   2  -5  301.97    8.80
   2   2  -5  312.37    7.90
   2   2  -5  305.17    8.60
  -2  -2   5  304.97    7.90
   1   2  -5 1500.55   28.30
   1   2  -5 1520.55   26.00
   1   2  -5 1485.45   27.60
  -1  -2   5 1522.65   27.60
   0   2  -5 1444.56   27.60
   0   2  -5 1470.85   27.60
   0   2  -5 1470.85   24.30
   0  -2   5 1436.76   26.30
  -1   2  -5 1357.66   26.80
  -1   2  -5 1323.67   22.40
  -1   2  -5 1367.96   26.30
   1  -2   5 1332.57   24.50
  -2   2  -5  248.38    8.90
  -2   2  -5  255.27    6.00
   2  -2   5  263.27    7.30
   2  -2   5  234.68    8.60
  -3   2  -5   40.20    4.40
  -3   2  -5   37.20    2.60
   3  -2   5   41.20    4.60
   3  -2   5   38.10    3.10
  -4   2  -5  508.45   12.20
  -4   2  -5  522.05   15.30
   4  -2   5  516.85   15.20
   4  -2   5  533.95   13.00
  -5   2  -5    2.50    2.50
   5  -2   5    0.00    2.30
   5  -2   5    4.10    2.10
  -6   2  -5   13.20    3.90
   6  -2   5    8.60    3.40
  -7   2  -5  235.58   11.60
   7  -2   5  240.98   11.80
   8   1  -5   17.70    4.70
  -8  -1   5   14.60    4.40
   7   1  -5    2.30    2.40
  -7  -1   5    2.80    2.60
   6   1  -5   24.50    4.10
  -6  -1   5   24.70    3.90
   5   1  -5  321.67   10.60
   5   1  -5  313.97    9.70
  -5  -1   5  308.47   10.70
   4   1  -5  678.33   16.10
   4   1  -5  659.43   15.20
  -4  -1   5  693.23   16.40
  -4  -1   5  680.23   14.00
   3   1  -5  365.66   10.00
   3   1  -5  375.66    9.50
  -3  -1   5  368.16   10.00
  -3  -1   5  366.46    8.90
   2   1  -5   85.59    3.90
   2   1  -5   91.39    3.80
   2   1  -5   84.49    4.00
   2   1  -5   94.89    4.10
   1   1  -5    7.10    1.50
   1   1  -5   10.20    1.90
   1   1  -5   11.10    1.60
   1   1  -5    7.10    1.60
   0   1  -5  681.53   14.20
   0   1  -5  645.94   14.20
   0   1  -5  681.73   12.60
   0  -1   5  669.63   12.90
  -1   1  -5    5.70    1.80
  -1   1  -5    3.50    1.00
   1  -1   5    3.20    1.10
   1  -1   5    2.90    1.80
  -2   1  -5  428.06   11.70
  -2   1  -5  446.26    9.50
   2  -1   5  442.56    9.50
   2  -1   5  462.55   12.00
  -3   1  -5  265.47    7.30
  -3   1  -5  259.97    9.00
   3  -1   5  260.37    9.10
   3  -1   5  265.47    7.00
  -4   1  -5  149.49    7.20
  -4   1  -5  151.18    6.00
   4  -1   5  163.18    7.60
   4  -1   5  156.68    5.70
  -5   1  -5  521.05   15.30
  -5   1  -5  558.64   14.00
   5  -1   5  514.45   15.70
   5  -1   5  542.45   13.20
  -6   1  -5   27.40    4.40
  -6   1  -5   39.30    4.60
   6  -1   5   22.80    4.40
  -7   1  -5   66.69    6.80
   7  -1   5   66.79    7.20
   8   0  -5  176.88   10.00
  -8   0   5  173.78   10.10
   7   0  -5  114.29    7.60
  -7   0   5   93.29    7.20
   6   0  -5   27.00    4.20
  -6   0   5   22.40    4.00
   5   0  -5   39.70    4.30
  -5   0   5   46.60    4.80
  -5   0   5   53.49    3.70
   4   0  -5 1649.13   29.30
   4   0  -5 1626.84   31.40
  -4   0   5 1655.93   31.90
  -4   0   5 1609.34   30.00
   3   0  -5 2377.56   39.40
   3   0  -5 2381.06   41.20
  -3   0   5 2364.96   40.70
  -3   0   5 2210.98   41.20
   2   0  -5   49.90    3.00
   2   0  -5   45.90    2.50
   2   0  -5   48.10    3.10
  -2   0   5   42.20    2.90
   1   0  -5 2610.74   43.70
   1   0  -5 2667.73   44.30
   1   0  -5 2654.63   44.80
   1   0  -5 2677.53   43.80
   0   0  -5 5316.17   88.69
   0   0  -5 5368.06   87.79
   0   0  -5 5459.65   92.19
   0   0   5 5567.64   91.89
  -1   0  -5  196.28    6.30
  -1   0  -5  187.58    5.20
   1   0   5  194.88    4.20
   1   0   5  194.48    6.30
  -2   0  -5  997.00   20.10
  -2   0  -5 1004.30   18.80
   2   0   5 1006.60   20.50
   2   0   5 1009.50   17.10
  -3   0  -5  597.94   14.20
  -3   0  -5  617.94   13.40
   3   0   5  604.44   14.90
   3   0   5  605.84   11.80
  -4   0  -5 1030.70   21.90
  -4   0  -5 1032.30   21.20
   4   0   5 1046.40   23.10
   4   0   5 1013.10   19.40
  -5   0  -5   63.59    4.60
  -5   0  -5   67.79    4.80
   5   0   5   63.79    3.80
   5   0   5   59.59    5.10
  -6   0  -5   82.89    5.60
  -6   0  -5   86.69    6.00
   6   0   5   79.69    6.60
  -7   0  -5  209.48    9.80
   7   0   5  205.38   10.60
  -8   0  -5   26.70    4.80
   8   0   5   17.40    4.80
   8  -1  -5  119.09    8.50
  -8   1   5  127.89    8.90
   7  -1  -5   11.30    3.50
  -7   1   5    2.90    3.00
   6  -1  -5  135.19    7.60
  -6   1   5  123.29    7.40
   5  -1  -5  601.44   16.20
  -5   1   5  639.74   15.60
  -5   1   5  616.44   16.50
   4  -1  -5   80.09    4.80
  -4   1   5   75.49    4.70
  -4   1   5   80.59    4.90
   3  -1  -5  316.67    9.10
   3  -1  -5  301.57    8.80
   3  -1  -5  308.67    6.40
  -3   1   5  302.77    9.00
   2  -1  -5 1425.16   25.90
   2  -1  -5 1448.26   26.50
   2  -1  -5 1442.66   23.50
  -2   1   5 1399.46   26.80
   1  -1  -5 1692.93   29.50
   1  -1  -5 1689.53   28.60
  -1   1   5 1670.33   30.30
  -1   1   5 1662.73   27.80
   0  -1  -5  131.09    4.80
   0  -1  -5  129.79    3.30
   0  -1  -5  130.49    4.40
   0   1   5  119.89    4.10
  -1  -1  -5  852.11   16.20
  -1  -1  -5  845.72   16.90
   1   1   5  857.91   16.80
  -2  -1  -5    7.20    1.70
  -2  -1  -5    3.80    1.50
   2   1   5    5.80    1.80
   2   1   5    8.80    0.60
  -3  -1  -5   79.29    4.20
  -3  -1  -5   96.99    4.50
   3   1   5   98.99    2.90
   3   1   5   99.59    5.30
  -4  -1  -5  233.68    8.00
  -4  -1  -5  231.98    7.70
   4   1   5  236.68    6.20
   4   1   5  244.18    9.10
  -5  -1  -5  805.72   18.00
  -5  -1  -5  789.32   18.80
   5   1   5  802.82   16.30
   5   1   5  796.72   20.30
  -6  -1  -5  343.77   11.80
  -6  -1  -5  346.77   10.80
   6   1   5  333.17   12.80
  -7  -1  -5   32.90    5.00
   7   1   5   33.00    5.20
  -8  -1  -5  115.49    8.30
   8   1   5  111.79    8.80
   7  -2  -5  114.69    7.80
  -7   2   5  119.69    8.10
   6  -2  -5    7.70    3.10
  -6   2   5    6.00    2.80
  -6   2   5   10.10    3.10
   5  -2  -5  397.16   12.60
  -5   2   5  393.46   12.40
  -5   2   5  385.46   12.60
   4  -2  -5 1708.43   33.10
  -4   2   5 1710.83   33.10
  -4   2   5 1656.33   33.40
   3  -2  -5  358.76   10.10
   3  -2  -5  371.56   10.20
  -3   2   5  354.96   10.70
   2  -2  -5   90.29    4.10
   2  -2  -5   82.39    4.10
  -2   2   5   78.49    4.60
   1  -2  -5 1596.84   28.10
   1  -2  -5 1576.54   27.50
  -1   2   5 1556.24   29.40
  -1   2   5 1553.54   25.40
   0  -2  -5 1145.79   19.70
   0  -2  -5 1130.09   21.00
   0   2   5 1139.99   20.10
   0   2   5 1133.49   22.10
  -1  -2  -5  117.99    4.40
  -1  -2  -5  120.79    2.90
  -1  -2  -5  115.49    4.60
   1   2   5  112.49    4.50
  -2  -2  -5 1180.68   18.80
  -2  -2  -5 1155.08   21.70
  -2  -2  -5 1149.48   21.80
   2   2   5 1106.29   22.40
  -3  -2  -5  135.89    5.20
  -3  -2  -5  146.49    5.70
   3   2   5  148.99    3.80
   3   2   5  143.09    6.30
  -4  -2  -5  140.09    6.20
  -4  -2  -5  143.69    5.40
   4   2   5  142.09    4.50
   4   2   5  145.59    6.90
  -5  -2  -5    4.50    2.30
  -5  -2  -5    1.90    1.40
   5   2   5    4.60    2.50
   5   2   5    1.90    1.40
  -6  -2  -5  395.46   13.10
   6   2   5  407.46   14.10
  -7  -2  -5  656.03   18.80
   7   2   5  618.24   19.50
  -8  -2  -5    4.50    3.00
   8   2   5    9.30    4.10
   7  -3  -5   53.79    6.50
  -7   3   5   55.59    6.40
   6  -3  -5  398.66   14.00
  -6   3   5  366.66   13.60
  -6   3   5  403.06   13.80
   5  -3  -5  192.48    8.90
  -5   3   5  203.58    8.90
  -5   3   5  208.78    9.60
   4  -3  -5   18.70    3.20
  -4   3   5   18.20    3.70
  -4   3   5   21.40    3.40
   3  -3  -5  548.05   13.80
   3  -3  -5  561.84   13.50
  -3   3   5  511.55   14.70
   2  -3  -5  661.83   14.80
   2  -3  -5  659.33   14.50
  -2   3   5  638.34   16.10
   1  -3  -5  186.28    5.90
   1  -3  -5  185.78    6.00
  -1   3   5  187.38    4.10
  -1   3   5  186.58    7.20
   0  -3  -5   15.20    1.80
   0  -3  -5   12.80    2.00
   0   3   5   10.10    2.10
   0   3   5   13.20    1.70
  -1  -3  -5  992.20   19.20
  -1  -3  -5  995.70   17.60
   1   3   5  972.00   19.90
   1   3   5  972.60   19.10
  -2  -3  -5  838.92   15.10
  -2  -3  -5  844.22   17.30
   2   3   5  822.32   17.30
   2   3   5  827.82   17.70
  -3  -3  -5    4.00    1.70
  -3  -3  -5    6.90    1.60
  -3  -3  -5    4.90    1.20
   3   3   5    6.10    2.00
  -4  -3  -5  212.98    6.60
  -4  -3  -5  209.68    7.90
   4   3   5  200.78    5.80
   4   3   5  212.48    8.60
  -5  -3  -5 1199.28   25.90
  -5  -3  -5 1170.28   26.50
   5   3   5 1177.68   27.00
   5   3   5 1198.18   22.50
  -6  -3  -5  264.07   10.60
   6   3   5  252.37   11.20
  -7  -3  -5   88.49    6.90
   7   3   5   92.49    7.60
  -8  -3  -5  318.07   13.40
   8   3   5  301.27   14.20
  -7   4   5  120.49    8.50
  -7   4   5  119.49    8.90
   6  -4  -5    2.40    2.80
  -6   4   5    2.30    2.60
  -6   4   5    1.10    2.80
   5  -4  -5   78.89    6.30
  -5   4   5   89.29    8.30
  -5   4   5   81.19    5.90
   4  -4  -5  684.23   18.00
  -4   4   5  701.23   17.40
  -4   4   5  712.13   19.50
   3  -4  -5  352.86   10.20
   3  -4  -5  342.87   10.90
  -3   4   5  360.66   12.50
   2  -4  -5  571.54   13.20
   2  -4  -5  546.35   13.70
  -2   4   5  544.75   15.50
   1  -4  -5  168.58    6.10
   1  -4  -5  147.79    5.60
  -1   4   5  174.48    7.50
  -1   4   5  156.98    4.30
   0  -4  -5  584.64   12.90
   0  -4  -5  566.74   12.80
   0   4   5  579.64   12.30
   0   4   5  591.04   14.70
  -1  -4  -5  203.08    6.00
  -1  -4  -5  190.98    6.40
   1   4   5  197.38    7.30
   1   4   5  208.58    6.80
  -2  -4  -5  157.28    5.90
  -2  -4  -5  156.48    5.10
   2   4   5  163.68    6.60
   2   4   5  155.08    6.10
  -3  -4  -5  173.48    5.60
  -3  -4  -5  177.58    6.80
   3   4   5  187.78    7.80
   3   4   5  182.18    6.40
  -4  -4  -5   45.10    3.10
  -4  -4  -5   51.49    4.80
   4   4   5   51.49    5.40
   4   4   5   44.60    3.30
  -5  -4  -5   17.00    3.30
  -5  -4  -5   23.60    2.90
   5   4   5   28.20    4.50
  -6  -4  -5  200.68    9.40
   6   4   5  202.38   10.20
  -7  -4  -5  296.17   12.20
   7   4   5  292.57   13.10
  -8  -4  -5   12.80    4.10
   8   4   5   13.60    4.70
   6  -5  -5   85.09    8.20
  -6   5   5   96.89    8.30
   5  -5  -5   61.59    6.40
  -5   5   5   55.99    6.70
  -5   5   5   60.39    5.80
   4  -5  -5    0.40    2.30
  -4   5   5   -0.20    2.00
  -4   5   5    2.80    3.10
   3  -5  -5  357.36   10.50
   3  -5  -5  358.36   11.80
  -3   5   5  358.96   13.40
   2  -5  -5  400.66   11.80
   2  -5  -5  385.86   10.60
  -2   5   5  399.66   13.60
   1  -5  -5    5.70    2.10
   1  -5  -5    9.90    2.00
  -1   5   5    9.80    2.90
  -1   5   5    8.70    1.50
   0  -5  -5   95.19    4.50
   0  -5  -5   92.29    4.90
   0   5   5  109.59    6.20
   0   5   5  103.29    4.50
  -1  -5  -5 1457.45   27.50
  -1  -5  -5 1440.36   27.50
   1   5   5 1491.45   29.50
   1   5   5 1467.65   28.30
  -2  -5  -5  662.93   15.20
  -2  -5  -5  659.63   14.50
   2   5   5  648.64   15.60
   2   5   5  645.94   16.10
  -3  -5  -5  288.77    9.20
  -3  -5  -5  273.17    8.20
   3   5   5  281.17   10.20
   3   5   5  295.47    8.90
  -4  -5  -5  269.07    8.20
  -4  -5  -5  253.77    9.30
   4   5   5  267.17   10.50
  -5  -5  -5  786.02   17.50
  -5  -5  -5  783.12   19.70
   5   5   5  776.92   21.30
  -6  -5  -5   62.29    6.40
   6   5   5   61.69    6.90
  -7  -5  -5   66.69    7.30
   7   5   5   58.29    7.40
  -8  -5  -5   50.39    6.50
   8   5   5   33.70    6.00
   5  -6  -5   18.00    4.40
  -5   6   5   38.00    6.40
   4  -6  -5  869.71   23.10
  -4   6   5  885.41   25.30
   3  -6  -5  234.98    9.30
   3  -6  -5  238.18   10.00
  -3   6   5  221.78   11.30
   2  -6  -5   30.90    4.40
   2  -6  -5   24.60    3.20
  -2   6   5   21.50    4.10
   1  -6  -5  553.04   14.90
   1  -6  -5  549.85   13.00
  -1   6   5  529.55   16.50
   0  -6  -5  186.98    7.60
   0  -6  -5  185.48    6.60
   0   6   5  189.98    8.80
   0   6   5  181.98    6.70
  -1  -6  -5   67.19    4.60
  -1  -6  -5   59.59    3.90
   1   6   5   61.29    4.40
   1   6   5   73.09    5.30
  -2  -6  -5   31.60    3.70
  -2  -6  -5   33.60    3.70
   2   6   5   29.10    3.80
   2   6   5   36.30    4.30
  -3  -6  -5  450.95   12.30
  -3  -6  -5  492.55   13.00
   3   6   5  448.66   12.40
   3   6   5  456.55   14.00
  -4  -6  -5    0.80    2.10
  -4  -6  -5   -0.60    1.60
   4   6   5   -0.70    2.00
  -5  -6  -5    0.30    2.30
  -5  -6  -5    2.60    2.10
   5   6   5    4.90    3.20
  -6  -6  -5  380.36   13.70
   6   6   5  413.96   15.70
  -7  -6  -5  104.19    7.80
   7   6   5  113.19    9.10
   4  -7  -5   44.40    6.00
  -4   7   5   61.19    8.00
   3  -7  -5  310.47   12.40
  -3   7   5  284.67   13.60
   2  -7  -5 1021.90   25.00
  -2   7   5 1066.29   27.80
   1  -7  -5   60.69    6.00
  -1   7   5   58.59    6.70
   0  -7  -5    9.20    2.30
   0  -7  -5    8.10    2.70
   0   7   5    6.90    2.20
   0   7   5    6.00    3.10
  -1  -7  -5  850.51   18.30
  -1  -7  -5  805.92   19.80
   1   7   5  776.62   20.80
   1   7   5  863.91   19.90
  -2  -7  -5  340.37   11.20
  -2  -7  -5  344.87   10.50
   2   7   5  346.17   11.90
   2   7   5  364.76   11.90
  -3  -7  -5   18.20    3.40
  -3  -7  -5   22.30    3.50
   3   7   5   15.10    3.50
  -4  -7  -5   -2.10    1.80
  -4  -7  -5    0.70    2.00
   4   7   5    2.10    2.80
  -5  -7  -5  693.63   18.20
  -5  -7  -5  736.93   19.30
   5   7   5  699.53   21.20
  -6  -7  -5  124.49    8.00
   6   7   5  129.09    9.20
  -7  -7  -5    1.60    3.10
   7   7   5    8.90    4.30
   3  -8  -5   20.80    4.60
  -3   8   5   20.30    5.20
   2  -8  -5    8.70    3.30
  -2   8   5   16.20    4.80
   1  -8  -5  206.68   10.00
  -1   8   5  202.68   11.00
   0  -8  -5  144.09    8.20
   0   8   5  126.59    8.50
  -1  -8  -5    3.00    2.70
   1   8   5    2.90    2.40
   1   8   5    4.30    2.90
  -2  -8  -5    2.20    2.40
   2   8   5    3.40    2.70
   2   8   5    3.70    2.70
  -3  -8  -5   72.19    5.80
  -3  -8  -5   66.59    5.20
   3   8   5   49.80    6.00
  -4  -8  -5  111.39    6.70
  -4  -8  -5  110.49    7.10
   4   8   5  110.99    8.00
  -5  -8  -5   -0.10    2.30
   5   8   5    3.00    3.10
  -6  -8  -5  109.99    7.80
   6   8   5   95.19    9.60
   1  -9  -5    0.80    2.70
  -1   9   5    0.10    3.10
   0  -9  -5   16.70    4.10
   0   9   5   16.30    4.60
  -1  -9  -5  378.46   13.90
   1   9   5  359.06   14.30
  -2  -9  -5   61.29    6.70
   2   9   5   49.90    6.00
  -3  -9  -5    1.80    2.90
   3   9   5   -0.60    2.50
  -4  -9  -5  121.49    8.00
   4   9   5  134.69    9.20
   5   9   5  171.78   10.80
   2   8  -6   43.10    6.80
  -2  -8   6   50.29    6.70
   1   8  -6   54.09    7.40
  -1  -8   6   63.59    7.80
   5   7  -6    0.80    3.10
  -5  -7   6   -1.80    3.00
   4   7  -6  197.68   11.50
  -4  -7   6  202.08   10.90
   3   7  -6  285.97   13.20
  -3  -7   6  267.47   12.30
   2   7  -6  117.69    8.70
  -2  -7   6  132.99    8.50
   1   7  -6   36.30    5.70
   1   7  -6   39.10    5.60
  -1  -7   6   45.70    6.00
   0   7  -6  142.89    8.90
   0   7  -6  143.09    9.00
   0  -7   6  142.99    8.70
  -1   7  -6   97.79    7.80
  -1   7  -6  112.79    8.60
   1  -7   6   81.99    7.70
  -2   7  -6    0.10    3.20
   2  -7   6    2.70    3.30
   2  -7   6    0.90    2.80
   6   6  -6   51.89    7.10
  -6  -6   6   47.00    6.30
   5   6  -6   16.40    4.40
  -5  -6   6   15.20    4.20
   4   6  -6    6.10    3.30
  -4  -6   6    4.00    3.00
   3   6  -6   74.19    7.60
  -3  -6   6   58.29    6.20
   2   6  -6  274.27   11.90
  -2  -6   6  282.47   11.30
   1   6  -6   33.70    5.30
   1   6  -6   36.50    5.00
  -1  -6   6   42.00    5.20
   0   6  -6  141.99    8.60
   0   6  -6  161.58    8.80
   0  -6   6  150.48    8.20
  -1   6  -6  376.16   13.80
  -1   6  -6  386.26   14.60
   1  -6   6  388.96   13.40
  -2   6  -6  228.78   11.80
   2  -6   6  205.38   10.90
   2  -6   6  239.48   10.40
  -3   6  -6   22.10    5.60
   3  -6   6   12.70    3.50
   3  -6   6   18.20    4.70
   7   5  -6   68.99    7.60
   7   5  -6   65.99    7.40
  -7  -5   6   56.79    6.40
   6   5  -6   30.70    5.30
   6   5  -6   24.50    4.90
  -6  -5   6   31.70    4.70
   5   5  -6   98.39    7.60
  -5  -5   6  104.19    7.40
  -5  -5   6   99.59    6.10
   4   5  -6  389.56   14.20
  -4  -5   6  398.56   13.80
   3   5  -6  176.78    9.10
  -3  -5   6  180.08    8.70
   2   5  -6   10.10    2.70
   2   5  -6    9.60    3.40
  -2  -5   6   15.30    3.50
   1   5  -6  527.15   16.20
   1   5  -6  568.44   15.70
  -1  -5   6  574.84   15.70
   0   5  -6   55.79    6.00
   0   5  -6   55.09    5.70
   0  -5   6   71.99    5.40
  -1   5  -6   17.20    4.10
  -1   5  -6   16.60    3.60
   1  -5   6   18.20    3.50
  -2   5  -6  298.97   12.70
   2  -5   6  325.57   12.80
   2  -5   6  293.77   10.80
  -3   5  -6   61.39    7.10
   3  -5   6   69.89    7.40
   3  -5   6   72.79    5.80
  -4   5  -6   35.90    6.40
   4  -5   6   28.40    5.50
   4  -5   6   37.90    5.10
  -5   5  -6    2.90    3.50
   5  -5   6    9.60    4.00
   7   4  -6    7.10    3.50
   7   4  -6    2.60    3.10
  -7  -4   6    2.00    2.70
   6   4  -6  168.38    9.00
   6   4  -6  163.88    9.10
  -6  -4   6  157.88    8.40
   5   4  -6   32.90    4.80
   5   4  -6   41.20    4.90
  -5  -4   6   41.50    4.70
   4   4  -6    9.80    3.10
   4   4  -6    2.50    2.50
  -4  -4   6    5.50    2.10
   3   4  -6  898.41   22.20
  -3  -4   6  932.41   19.10
  -3  -4   6  953.70   22.00
   2   4  -6 1067.79   24.20
   2   4  -6 1063.99   22.20
  -2  -4   6 1036.40   23.20
   1   4  -6  127.99    6.90
   1   4  -6  128.49    6.30
  -1  -4   6  122.69    6.20
   0   4  -6  183.18    8.10
   0   4  -6  184.58    8.10
   0  -4   6  180.28    7.40
  -1   4  -6 1550.74   32.90
  -1   4  -6 1548.35   32.30
   1  -4   6 1600.04   30.80
  -2   4  -6   91.89    6.70
   2  -4   6   92.89    6.70
   2  -4   6  102.39    5.70
  -3   4  -6   18.80    4.00
   3  -4   6   23.70    3.60
   3  -4   6   18.90    4.10
  -4   4  -6  128.19    8.70
   4  -4   6  131.69    8.60
   4  -4   6  128.59    7.10
  -5   4  -6  180.78   10.70
   5  -4   6  179.58   10.30
   7   3  -6  163.18    9.30
  -7  -3   6  171.98    9.50
   6   3  -6    1.40    2.30
   6   3  -6    1.00    2.50
  -6  -3   6    2.00    2.40
   5   3  -6  242.18    9.80
   5   3  -6  221.88    9.50
  -5  -3   6  224.88    9.20
   4   3  -6  207.48    8.50
   4   3  -6  209.28    8.80
  -4  -3   6  202.48    7.70
   3   3  -6  192.48    6.30
   3   3  -6  192.98    7.70
   3   3  -6  180.28    7.70
  -3  -3   6  187.18    6.70
   2   3  -6  503.65   13.70
   2   3  -6  521.65   12.40
  -2  -3   6  511.35   11.40
  -2  -3   6  480.75   13.00
   1   3  -6  442.26   11.70
   1   3  -6  426.06   12.30
  -1  -3   6  443.16    9.30
  -1  -3   6  433.76   11.60
   0   3  -6  302.57   10.00
   0   3  -6  304.47    9.90
   0  -3   6  296.77    8.90
  -1   3  -6   15.10    2.80
  -1   3  -6   16.60    3.30
   1  -3   6   12.80    2.40
  -2   3  -6   69.99    5.40
   2  -3   6   81.79    4.60
   2  -3   6   87.29    6.10
  -3   3  -6   17.50    3.80
   3  -3   6   12.10    3.40
   3  -3   6    9.60    2.30
  -4   3  -6   47.30    5.70
   4  -3   6   58.39    5.10
   4  -3   6   52.19    6.20
  -5   3  -6   53.89    6.80
   5  -3   6   40.40    6.60
   5  -3   6   40.00    5.80
  -6   3  -6  109.69    8.60
   6  -3   6  130.49    9.10
   8   2  -6    0.80    3.10
  -8  -2   6    3.60    3.20
   7   2  -6  264.97   11.60
  -7  -2   6  261.57   11.60
   6   2  -6  122.79    7.30
   6   2  -6  127.39    7.00
  -6  -2   6  124.09    7.60
   5   2  -6  327.37   10.80
   5   2  -6  325.97   11.40
  -5  -2   6  343.57   11.40
   4   2  -6  153.98    6.90
   4   2  -6  160.78    6.90
  -4  -2   6  147.39    6.70
   3   2  -6 1592.44   30.50
   3   2  -6 1524.05   30.20
   3   2  -6 1600.64   28.50
  -3  -2   6 1595.34   29.90
   2   2  -6   73.79    4.40
   2   2  -6   70.59    4.20
   2   2  -6   76.49    4.00
  -2  -2   6   72.49    3.70
   1   2  -6  325.87    9.40
   1   2  -6  353.56    9.90
   1   2  -6  337.17    7.90
  -1  -2   6  337.47    9.10
   0   2  -6  995.10   20.90
   0   2  -6 1012.30   17.80
   0   2  -6 1000.80   21.00
   0  -2   6  986.00   19.40
  -1   2  -6 1908.31   31.60
  -1   2  -6 1915.91   36.10
   1  -2   6 1874.91   36.20
   1  -2   6 1917.71   33.50
  -2   2  -6  121.69    3.90
  -2   2  -6  111.79    6.30
   2  -2   6  113.19    6.30
   2  -2   6  123.19    4.80
  -3   2  -6   11.30    2.50
  -3   2  -6   10.70    3.00
   3  -2   6    7.20    1.90
   3  -2   6    8.20    3.00
  -4   2  -6  316.87   11.90
   4  -2   6  324.97    9.50
   4  -2   6  312.07   11.70
  -5   2  -6   49.20    6.20
   5  -2   6   46.90    6.10
  -6   2  -6    0.90    2.60
   6  -2   6    3.60    3.10
  -7   2  -6   71.99    7.80
   7  -2   6   59.39    7.20
   8   1  -6  289.27   12.90
  -8  -1   6  264.37   12.70
   7   1  -6   29.40    4.90
  -7  -1   6   27.80    4.80
   6   1  -6    0.20    2.30
  -6  -1   6    0.20    2.20
   5   1  -6  334.87   10.00
   5   1  -6  321.57   11.10
  -5  -1   6  328.77   11.40
   4   1  -6  919.21   20.50
   4   1  -6  934.91   19.50
  -4  -1   6  926.81   20.80
  -4  -1   6  932.41   18.70
   3   1  -6   22.10    2.80
   3   1  -6   29.80    3.00
  -3  -1   6   29.40    3.30
  -3  -1   6   31.50    3.00
   2   1  -6  156.28    5.50
   2   1  -6  162.48    5.80
   2   1  -6  152.28    5.60
   2   1  -6  155.28    5.50
   1   1  -6  821.62   16.10
   1   1  -6  837.02   16.00
   1   1  -6  824.42   16.90
   1   1  -6  796.72   16.80
   0   1  -6  963.90   19.70
   0   1  -6  956.50   19.30
   0   1  -6  952.60   17.50
   0  -1   6  959.40   17.80
  -1   1  -6  226.98    7.70
  -1   1  -6  232.38    5.90
   1  -1   6  217.58    7.70
   1  -1   6  232.88    5.90
  -2   1  -6  127.49    4.40
  -2   1  -6  124.39    5.90
   2  -1   6  126.69    4.20
   2  -1   6  123.09    6.10
  -3   1  -6 1429.16   29.00
  -3   1  -6 1398.76   25.80
   3  -1   6 1433.56   25.40
   3  -1   6 1382.86   29.00
  -4   1  -6   69.59    5.30
  -4   1  -6   72.09    4.20
   4  -1   6   66.39    3.70
   4  -1   6   71.89    5.60
  -5   1  -6    2.20    2.30
  -5   1  -6    1.00    1.80
   5  -1   6    1.70    2.50
  -6   1  -6  332.47   12.50
  -6   1  -6  315.97   11.50
   6  -1   6  334.47   13.20
  -7   1  -6  266.67   11.60
   7  -1   6  250.47   12.40
   8   0  -6    2.00    2.80
  -8   0   6    5.30    3.60
   7   0  -6   55.49    6.20
  -7   0   6   65.49    7.10
   6   0  -6   56.09    6.00
  -6   0   6   52.59    5.60
   5   0  -6   30.80    4.00
  -5   0   6   31.20    4.20
  -5   0   6   34.40    4.50
   4   0  -6    4.80    1.90
   4   0  -6    6.30    1.60
  -4   0   6    5.90    2.30
  -4   0   6    7.90    2.10
   3   0  -6  842.32   16.40
   3   0  -6  828.92   18.00
   3   0  -6  873.31   18.40
  -3   0   6  840.22   17.80
   2   0  -6 1482.55   25.70
   2   0  -6 1462.75   26.50
   2   0  -6 1378.26   26.80
  -2   0   6 1472.85   27.30
   1   0  -6 1534.15   27.90
   1   0  -6 1493.55   26.70
   1   0  -6 1539.65   27.10
   1   0  -6 1496.25   26.50
   0   0  -6 1649.23   28.80
   0   0  -6 1668.03   30.30
   0   0  -6 1650.43   27.70
   0   0   6 1661.43   29.90
  -1   0  -6  238.78    7.40
  -1   0  -6  219.88    6.10
   1   0   6  226.28    4.90
   1   0   6  216.48    7.20
  -2   0  -6  176.38    5.50
  -2   0  -6  159.98    6.30
   2   0   6  171.48    4.10
   2   0   6  175.68    6.70
  -3   0  -6  296.67    9.30
  -3   0  -6  277.97    8.10
   3   0   6  292.87    6.60
   3   0   6  289.97    9.80
  -4   0  -6  676.23   16.80
  -4   0  -6  703.43   16.00
   4   0   6  697.23   18.10
   4   0   6  703.43   14.00
  -5   0  -6   15.80    3.20
  -5   0  -6   14.90    2.90
   5   0   6   18.10    4.00
  -6   0  -6    0.10    2.20
  -6   0  -6    1.10    2.20
   6   0   6    4.30    3.00
  -7   0  -6  229.48   10.30
   7   0   6  235.68   11.60
   8  -1  -6  262.27   12.40
  -8   1   6  255.57   12.50
   7  -1  -6    3.70    3.10
  -7   1   6    5.60    3.20
   6  -1  -6   43.20    5.50
  -6   1   6   34.00    4.60
   5  -1  -6  712.13   18.50
  -5   1   6  773.82   18.10
  -5   1   6  759.72   19.30
   4  -1  -6  230.58    8.50
  -4   1   6  233.38    8.70
  -4   1   6  250.07    8.60
   3  -1  -6  573.14   10.60
   3  -1  -6  564.44   13.50
   3  -1  -6  547.05   13.70
  -3   1   6  566.64   13.90
   2  -1  -6 1460.75   27.70
   2  -1  -6 1505.95   27.20
   2  -1  -6 1490.75   24.90
  -2   1   6 1499.55   28.40
   1  -1  -6 5966.00   94.69
   1  -1  -6 5849.02   98.29
  -1   1   6 5705.93   95.69
  -1   1   6 5871.31   93.09
   0  -1  -6 1580.34   25.80
   0  -1  -6 1583.54   28.60
   0  -1  -6 1488.15   27.50
   0   1   6 1558.34   27.40
  -1  -1  -6   42.60    3.30
  -1  -1  -6   42.00    2.80
   1   1   6   43.60    3.20
  -2  -1  -6 2627.44   46.40
  -2  -1  -6 2743.13   45.80
   2   1   6 2684.13   47.20
  -3  -1  -6  468.75   11.70
  -3  -1  -6  477.65   12.00
   3   1   6  478.15    8.70
   3   1   6  482.15   13.10
  -4  -1  -6  422.96   11.50
  -4  -1  -6  411.06   11.30
   4   1   6  382.66   12.30
   4   1   6  400.46    8.60
  -5  -1  -6   43.00    4.60
  -5  -1  -6   36.70    4.10
   5   1   6   32.90    4.50
  -6  -1  -6  984.40   22.70
  -6  -1  -6 1031.90   24.00
   6   1   6 1043.60   25.80
  -7  -1  -6  123.99    7.80
  -8  -1  -6   24.00    4.80
   8   1   6   17.20    5.00
   7  -2  -6   77.59    7.60
  -7   2   6   84.59    7.90
   6  -2  -6  210.88    9.90
  -6   2   6  201.68    9.20
  -6   2   6  225.78   10.20
   5  -2  -6    0.50    1.90
  -5   2   6    0.80    2.10
  -5   2   6   -0.50    2.10
   4  -2  -6  107.19    5.80
  -4   2   6  120.09    6.30
  -4   2   6  112.79    6.30
   3  -2  -6 1154.88   23.70
   3  -2  -6 1213.08   24.00
  -3   2   6 1158.78   25.00
   2  -2  -6  652.03   14.50
   2  -2  -6  631.14   13.90
  -2   2   6  631.94   15.40
   1  -2  -6   91.59    4.30
   1  -2  -6   96.19    3.80
  -1   2   6   97.39    2.90
  -1   2   6   92.69    5.00
   0  -2  -6 4375.76   71.09
   0  -2  -6 4393.46   69.09
   0   2   6 4183.58   72.39
   0   2   6 4343.27   69.99
  -1  -2  -6 1069.49   20.90
  -1  -2  -6 1104.59   21.60
  -1  -2  -6 1105.19   17.90
   1   2   6 1096.09   21.00
  -2  -2  -6   17.50    2.50
  -2  -2  -6   14.20    2.20
   2   2   6   11.10    2.30
  -3  -2  -6  139.09    5.60
  -3  -2  -6  127.39    5.60
   3   2   6  131.49    6.30
  -4  -2  -6  687.13   16.20
  -4  -2  -6  671.13   15.30
   4   2   6  664.93   17.30
   4   2   6  655.73   12.70
  -5  -2  -6  165.98    6.60
  -5  -2  -6  151.38    7.40
   5   2   6  172.28    8.50
  -6  -2  -6  336.07   12.10
   6   2   6  352.56   13.50
  -7  -2  -6   73.79    7.10
   7   2   6   69.59    7.50
  -8  -2  -6  524.25   17.60
   8   2   6  476.75   18.20
   7  -3  -6    7.00    3.20
  -7   3   6   12.50    3.80
   6  -3  -6   42.00    5.50
  -6   3   6   42.50    5.50
  -6   3   6   47.40    5.90
   5  -3  -6  483.65   15.00
  -5   3   6  485.65   14.80
  -5   3   6  527.05   15.80
   4  -3  -6   18.40    3.30
   4  -3  -6   18.00    3.30
  -4   3   6   25.80    3.80
  -4   3   6   18.00    3.60
   3  -3  -6   63.49    4.50
   3  -3  -6   59.49    4.10
  -3   3   6   58.99    5.00
   2  -3  -6 1122.39   22.30
   2  -3  -6 1111.19   22.30
  -2   3   6 1104.99   24.20
   1  -3  -6 1076.69   21.10
   1  -3  -6 1079.99   20.60
  -1   3   6 1052.29   18.10
   0  -3  -6   28.10    3.00
   0  -3  -6   26.20    2.30
   0   3   6   31.20    3.50
   0   3   6   25.40    2.10
  -1  -3  -6   61.29    2.50
  -1  -3  -6   62.99    3.70
   1   3   6   57.79    3.50
   1   3   6   58.99    4.00
  -2  -3  -6 1027.30   17.50
  -2  -3  -6 1029.40   20.60
   2   3   6 1002.40   20.90
   2   3   6 1012.20   21.10
  -3  -3  -6  590.74   14.30
  -3  -3  -6  600.64   11.30
  -3  -3  -6  598.74   13.80
  -4  -3  -6   15.20    3.00
  -4  -3  -6   11.20    2.20
   4   3   6   13.10    3.10
  -5  -3  -6   19.60    3.70
  -5  -3  -6   17.90    2.70
   5   3   6   13.80    3.30
  -6  -3  -6  932.11   23.10
   6   3   6  952.20   24.70
  -7  -3  -6   75.49    7.20
   7   3   6   70.29    7.70
  -8  -3  -6   18.20    4.70
   8   3   6   12.50    4.50
   6  -4  -6   84.59    6.90
  -6   4   6   93.29    7.70
  -6   4   6   81.49    6.70
   5  -4  -6   22.20    4.20
  -5   4   6   19.20    4.50
  -5   4   6   21.80    4.00
   4  -4  -6  241.18    9.70
   4  -4  -6  270.17    9.60
  -4   4   6  261.97    9.70
  -4   4   6  266.47   11.30
   3  -4  -6  371.36   11.50
   3  -4  -6  359.66   10.80
  -3   4   6  399.96   13.50
   2  -4  -6  408.86   11.30
   2  -4  -6  386.46   10.80
  -2   4   6  414.36   13.10
   1  -4  -6  893.81   18.80
   1  -4  -6  926.51   19.10
  -1   4   6  943.31   21.60
  -1   4   6  918.21   16.20
   0  -4  -6 1194.38   22.00
   0  -4  -6 1136.09   22.60
   0   4   6 1130.09   24.50
   0   4   6 1173.48   21.60
  -1  -4  -6  895.91   17.00
  -1  -4  -6  874.11   18.30
   1   4   6  864.91   19.60
   1   4   6  891.81   18.40
  -2  -4  -6  107.49    5.20
  -2  -4  -6  124.69    4.20
   2   4   6  121.29    5.60
   2   4   6  105.89    5.50
  -3  -4  -6   76.09    3.40
  -3  -4  -6   68.89    4.40
   3   4   6   81.89    4.60
   3   4   6   80.79    5.30
  -4  -4  -6  282.67    8.30
  -4  -4  -6  304.87   10.20
   4   4   6  297.97    9.00
   4   4   6  297.97   11.10
  -5  -4  -6    3.20    2.40
   5   4   6   -1.10    2.20
  -6  -4  -6   10.70    3.50
   6   4   6    7.50    3.50
  -7  -4  -6  263.47   11.60
   7   4   6  279.27   13.20
  -8  -4  -6   87.39    8.60
   8   4   6   63.89    7.80
   6  -5  -6   16.80    4.30
  -6   5   6   21.60    5.10
   5  -5  -6  473.65   15.90
  -5   5   6  486.25   15.20
  -5   5   6  492.75   17.40
   4  -5  -6   30.30    4.60
  -4   5   6   35.20    4.40
  -4   5   6   41.20    5.70
   3  -5  -6  111.09    6.60
   3  -5  -6   99.89    5.60
  -3   5   6  105.79    7.30
   2  -5  -6  282.37    9.80
   2  -5  -6  306.47    9.30
  -2   5   6  307.47   11.90
   1  -5  -6  900.41   19.30
   1  -5  -6  939.21   20.00
  -1   5   6  917.91   22.40
   0  -5  -6   52.79    3.70
   0  -5  -6   57.89    3.90
   0   5   6   52.39    3.30
   0   5   6   61.79    5.10
  -1  -5  -6    5.10    1.70
  -1  -5  -6    1.00    1.50
   1   5   6    3.10    1.90
   1   5   6    2.10    1.70
  -2  -5  -6 1208.48   24.80
  -2  -5  -6 1245.38   23.50
   2   5   6 1241.98   25.70
   2   5   6 1265.37   26.00
  -3  -5  -6   99.69    5.50
  -3  -5  -6  101.89    4.60
   3   5   6   99.19    5.30
   3   5   6   89.19    5.80
  -4  -5  -6   11.60    3.00
  -4  -5  -6    8.80    2.00
   4   5   6    9.20    3.10
  -5  -5  -6  503.95   15.00
   5   5   6  493.25   16.30
  -6  -5  -6   81.89    6.50
   6   5   6   66.79    7.50
  -7  -5  -6    6.30    3.30
   7   5   6    5.80    3.80
  -8  -5  -6  247.08   12.40
   8   5   6  296.37   14.70
   5  -6  -6   -0.90    2.40
  -5   6   6   -0.20    2.90
   4  -6  -6   53.59    6.30
  -4   6   6   51.39    7.20
   3  -6  -6  928.91   23.00
   3  -6  -6  925.71   20.90
  -3   6   6  939.01   25.40
   2  -6  -6  111.79    5.70
   2  -6  -6  110.99    6.50
  -2   6   6  118.49    8.00
   1  -6  -6   50.99    4.90
   1  -6  -6   48.70    3.90
  -1   6   6   59.39    6.40
   0  -6  -6  483.05   13.20
   0  -6  -6  486.15   12.40
   0   6   6  476.55   11.90
   0   6   6  490.25   15.10
  -1  -6  -6  236.38    8.20
  -1  -6  -6  225.88    8.10
   1   6   6  241.48    8.40
   1   6   6  246.78    9.70
  -2  -6  -6   -0.90    1.70
  -2  -6  -6    1.50    1.80
   2   6   6   -0.50    1.70
   2   6   6    1.20    1.90
  -3  -6  -6  170.88    6.70
  -3  -6  -6  162.08    7.30
   3   6   6  160.08    8.00
   3   6   6  168.98    7.30
  -4  -6  -6  228.38    9.10
  -4  -6  -6  239.88    8.20
   4   6   6  195.18    9.50
  -5  -6  -6   53.59    5.60
   5   6   6   45.60    5.80
  -6  -6  -6   16.00    3.80
   6   6   6   19.20    4.70
  -7  -6  -6  130.89    8.70
   7   6   6  122.29    9.40
   4  -7  -6   28.70    5.10
  -4   7   6   30.60    5.90
   3  -7  -6   36.40    5.20
  -3   7   6   43.40    6.70
   2  -7  -6  309.37   11.80
  -2   7   6  307.27   13.30
   1  -7  -6  375.06   10.90
   1  -7  -6  386.86   12.80
  -1   7   6  378.96   14.50
   0  -7  -6   28.40    3.50
   0  -7  -6   28.90    4.00
   0   7   6   28.60    4.90
  -1  -7  -6  118.59    6.00
  -1  -7  -6  125.59    6.60
   1   7   6  125.49    6.50
   1   7   6  127.09    7.50
  -2  -7  -6   34.50    4.20
  -2  -7  -6   45.20    4.60
   2   7   6   35.00    4.60
   2   7   6   43.80    5.10
  -3  -7  -6   28.10    4.00
  -3  -7  -6   36.60    4.30
   3   7   6   29.40    4.40
   3   7   6   26.20    4.30
  -4  -7  -6  115.19    6.30
  -4  -7  -6  103.69    6.60
   4   7   6  116.39    7.80
  -5  -7  -6  547.55   16.40
   5   7   6  535.05   18.00
  -6  -7  -6   88.69    8.00
  -7  -7  -6   45.80    6.40
   3  -8  -6  237.08   11.70
  -3   8   6  259.47   13.70
   2  -8  -6   17.10    4.10
  -2   8   6   33.70    6.30
   1  -8  -6   31.50    4.80
  -1   8   6   19.60    4.80
   0  -8  -6  475.85   15.10
   0   8   6  450.45   16.00
  -1  -8  -6  181.38    8.80
   1   8   6  185.18    9.60
  -2  -8  -6    1.20    2.40
  -2  -8  -6    0.30    2.20
   2   8   6    1.20    2.40
   2   8   6    2.80    2.40
  -3  -8  -6   44.00    5.00
  -3  -8  -6   39.20    4.80
   3   8   6   39.40    5.60
  -4  -8  -6  115.99    7.60
  -4  -8  -6  129.59    7.40
   4   8   6  120.29    8.30
  -5  -8  -6   96.19    6.80
   5   8   6   90.79    9.00
  -6  -8  -6   -1.30    2.30
   6   8   6   -2.60    2.80
   1  -9  -6   22.80    5.00
  -1   9   6   24.30    5.70
   0  -9  -6    6.60    3.30
   0   9   6   14.10    4.30
  -1  -9  -6  279.77   11.70
   1   9   6  259.07   12.30
  -2  -9  -6  180.98    9.30
   2   9   6  187.58    9.40
  -3  -9  -6    0.50    2.60
   3   9   6   -4.60    2.20
   4   9   6   10.30    3.90
  -5  -9  -6  126.99    8.00
   5   9   6  112.49    8.90
   4   7  -7  119.09    9.40
  -4  -7   7  108.39    8.50
   3   7  -7   19.80    4.90
  -3  -7   7   36.50    5.70
   2   7  -7   56.39    7.40
  -2  -7   7   39.00    5.90
   1   7  -7  282.77   13.20
   1   7  -7  281.27   12.80
  -1  -7   7  277.47   12.20
   0   7  -7  178.08   10.40
   0   7  -7  170.98   10.00
   0  -7   7  176.48    9.70
  -1   7  -7   93.59    9.50
  -1   7  -7   87.39    8.90
   1  -7   7   78.89    7.80
   5   6  -7  174.28   10.60
  -5  -6   7  196.98   10.60
   4   6  -7   14.50    4.30
  -4  -6   7   12.50    3.80
   3   6  -7   49.10    6.80
  -3  -6   7   43.90    5.70
   2   6  -7  302.57   12.90
  -2  -6   7  312.17   12.30
   1   6  -7  182.58   10.00
   1   6  -7  174.78    9.00
  -1  -6   7  187.38    9.20
   0   6  -7    3.90    2.80
   0   6  -7    6.40    3.40
   0  -6   7    7.30    3.30
  -1   6  -7   77.19    8.10
  -1   6  -7   69.29    7.20
   1  -6   7   71.79    6.90
  -2   6  -7  362.36   15.40
   2  -6   7  381.26   13.60
   2  -6   7  382.86   15.50
  -3   6  -7   20.80    5.20
   3  -6   7   13.80    3.80
   3  -6   7   15.50    4.40
   6   5  -7   44.00    6.40
   6   5  -7   33.90    5.70
  -6  -5   7   44.20    6.40
  -6  -5   7   52.99    5.80
   5   5  -7   -1.50    2.50
  -5  -5   7   -1.70    2.50
   4   5  -7  160.28    9.20
  -4  -5   7  166.28    9.00
   3   5  -7  728.93   20.50
  -3  -5   7  703.13   19.40
   2   5  -7    6.30    3.20
   2   5  -7    5.80    2.50
  -2  -5   7    8.10    2.90
   1   5  -7   47.10    5.50
   1   5  -7   59.19    5.70
  -1  -5   7   53.49    5.30
   0   5  -7  939.51   23.60
   0   5  -7  901.31   23.10
   0  -5   7  932.31   22.00
  -1   5  -7  191.98    9.50
  -1   5  -7  212.28   10.30
   1  -5   7  178.88    8.30
  -2   5  -7   -0.90    2.70
   2  -5   7    3.50    3.30
   2  -5   7   -0.20    2.30
  -3   5  -7   55.19    7.00
   3  -5   7   74.49    5.80
   3  -5   7   69.49    7.80
  -4   5  -7  151.18   10.40
   4  -5   7  175.48   10.70
   7   4  -7   -1.00    2.70
  -7  -4   7   -0.80    2.40
   6   4  -7  149.39    8.70
   6   4  -7  136.29    8.60
  -6  -4   7  135.59    8.00
   5   4  -7   78.39    7.20
   5   4  -7   56.79    6.20
  -5  -4   7   64.09    5.30
   4   4  -7   10.60    3.30
   4   4  -7    7.60    2.90
  -4  -4   7    4.40    2.80
  -4  -4   7   10.40    2.60
   3   4  -7   12.50    3.10
  -3  -4   7    6.90    1.90
  -3  -4   7   11.00    3.00
   2   4  -7  548.45   15.80
   2   4  -7  542.75   14.20
  -2  -4   7  526.75   14.90
   1   4  -7   47.90    4.80
   1   4  -7   39.60    4.90
  -1  -4   7   43.00    4.40
   0   4  -7    6.20    2.70
   0   4  -7    9.50    2.90
   0  -4   7    6.50    2.30
  -1   4  -7 1078.39   25.20
  -1   4  -7 1090.39   25.90
   1  -4   7 1080.49   23.30
  -2   4  -7  127.09    7.90
   2  -4   7  130.89    8.10
   2  -4   7  131.59    6.50
  -3   4  -7   -1.00    2.80
   3  -4   7   -0.10    2.50
   3  -4   7    1.40    2.10
  -4   4  -7  158.48   10.00
   4  -4   7  157.88    9.30
   4  -4   7  166.28    9.90
  -5   4  -7  485.05   18.30
   5  -4   7  470.25   17.60
   7   3  -7  707.13   20.70
  -7  -3   7  659.43   20.10
   6   3  -7   18.80    4.00
   6   3  -7   13.90    3.80
  -6  -3   7   20.60    4.20
   5   3  -7    6.10    2.70
   5   3  -7    1.20    2.40
  -5  -3   7    7.70    2.70
   4   3  -7  932.61   22.10
   4   3  -7  939.61   21.90
  -4  -3   7  945.01   21.00
   3   3  -7  241.98    9.00
   3   3  -7  235.48    9.20
   3   3  -7  227.88    7.60
  -3  -3   7  252.47    8.10
   2   3  -7   20.30    3.20
   2   3  -7   17.50    2.70
  -2  -3   7   16.70    2.90
  -2  -3   7   16.40    2.30
   1   3  -7  538.05   13.90
   1   3  -7  511.55   14.20
  -1  -3   7  494.95   10.80
  -1  -3   7  523.55   13.30
   0   3  -7 2351.16   44.30
   0   3  -7 2383.66   44.30
   0  -3   7 2359.36   42.30
  -1   3  -7   23.50    3.90
  -1   3  -7   19.70    3.70
   1  -3   7   17.90    2.80
   1  -3   7   21.50    4.00
  -2   3  -7   28.50    4.50
   2  -3   7   37.50    4.90
   2  -3   7   29.90    3.40
  -3   3  -7  273.97   11.50
   3  -3   7  276.77    9.00
   3  -3   7  249.88   11.00
  -4   3  -7  246.68   11.50
   4  -3   7  250.17   11.30
   4  -3   7  237.38    9.60
  -5   3  -7   39.90    6.00
   5  -3   7   53.79    7.00
  -6   3  -7    3.90    3.70
   6  -3   7   13.60    4.60
   7   2  -7   30.90    5.00
  -7  -2   7   36.20    5.70
   6   2  -7  100.39    7.10
  -6  -2   7  117.49    7.40
   5   2  -7  211.78    9.10
   5   2  -7  202.48    8.40
  -5  -2   7  193.08    8.70
   4   2  -7    6.60    2.30
   4   2  -7    6.20    2.30
  -4  -2   7    7.60    2.40
   3   2  -7   63.89    3.90
   3   2  -7   66.19    4.60
   3   2  -7   68.69    4.50
  -3  -2   7   67.49    4.30
   2   2  -7   49.99    4.00
   2   2  -7   42.60    3.90
   2   2  -7   43.20    3.50
  -2  -2   7   47.70    3.20
   1   2  -7  386.46   10.80
   1   2  -7  379.46    9.00
   1   2  -7  394.66   11.20
  -1  -2   7  377.26   10.20
   0   2  -7  887.81   19.70
   0   2  -7  902.31   16.60
   0   2  -7  911.01   20.00
   0  -2   7  857.81   17.90
  -1   2  -7  865.21   15.80
  -1   2  -7  846.52   19.80
   1  -2   7  850.01   20.10
   1  -2   7  848.32   17.20
  -2   2  -7  602.44   16.50
   2  -2   7  645.94   17.00
   2  -2   7  645.94   13.80
  -3   2  -7   28.40    4.40
   3  -2   7   32.30    3.20
   3  -2   7   27.20    4.40
  -4   2  -7   91.99    6.80
   4  -2   7  105.29    7.20
  -5   2  -7  212.98   10.40
   5  -2   7  205.38   10.40
  -6   2  -7   93.39    7.50
   6  -2   7   77.19    8.10
   8   1  -7  339.77   14.20
  -8  -1   7  331.37   14.40
   7   1  -7  102.69    7.60
  -7  -1   7  101.79    7.80
   6   1  -7   34.50    4.90
  -6  -1   7   38.30    4.90
   5   1  -7  106.69    6.30
  -5  -1   7  120.59    6.90
   4   1  -7 1470.35   27.80
   4   1  -7 1417.66   29.10
  -4  -1   7 1434.76   27.50
  -4  -1   7 1432.16   29.30
   3   1  -7   75.49    4.30
   3   1  -7   78.89    4.70
  -3  -1   7   80.59    4.50
  -3  -1   7   86.29    4.80
   2   1  -7   27.40    2.90
   2   1  -7   31.70    3.20
   2   1  -7   31.30    3.30
   1   1  -7  791.02   16.60
   1   1  -7  761.82   15.40
   1   1  -7  723.93   16.60
   1   1  -7  770.32   15.60
   0   1  -7 1263.97   22.90
   0   1  -7 1302.27   25.00
   0   1  -7 1257.07   25.20
   0  -1   7 1259.47   22.90
  -1   1  -7   90.59    3.60
  -1   1  -7   87.99    5.00
   1  -1   7   90.19    3.50
   1  -1   7   87.29    5.00
  -2   1  -7   23.60    3.50
  -2   1  -7   26.60    2.50
   2  -1   7   22.20    2.20
   2  -1   7   24.30    3.60
  -3   1  -7 1115.39   24.60
  -3   1  -7 1075.49   21.10
   3  -1   7 1116.49   20.50
   3  -1   7 1086.19   24.70
  -4   1  -7   59.79    4.00
  -4   1  -7   53.39    5.50
   4  -1   7   64.49    5.40
  -5   1  -7   35.90    5.00
  -5   1  -7   32.60    3.90
   5  -1   7   33.10    5.40
  -6   1  -7   53.19    6.50
   6  -1   7   53.69    6.80
  -7   1  -7   59.29    6.90
   7  -1   7   60.69    7.70
   7   0  -7    1.30    2.40
  -7   0   7    4.50    3.10
   6   0  -7   57.99    6.10
  -6   0   7   43.40    5.30
   5   0  -7  179.58    8.10
  -5   0   7  193.48    8.70
   4   0  -7  196.08    7.80
   4   0  -7  183.48    6.10
  -4   0   7  184.08    7.80
  -4   0   7  203.58    7.40
   3   0  -7   12.20    2.50
   3   0  -7   13.00    1.90
  -3   0   7   15.20    2.60
   2   0  -7 2188.68   37.80
   2   0  -7 2220.28   39.20
   2   0  -7 2186.18   38.50
  -2   0   7 2193.68   39.80
   1   0  -7  208.68    6.10
   1   0  -7  211.18    6.50
   1   0  -7  214.68    7.20
   1   0  -7  220.38    6.40
   0   0  -7   59.89    2.60
   0   0  -7   57.89    3.20
   0   0  -7   61.39    4.00
   0   0   7   58.09    3.70
  -1   0  -7 1668.33   29.60
  -1   0  -7 1628.44   31.50
   1   0   7 1698.03   27.70
   1   0   7 1695.73   31.60
  -2   0  -7 1635.64   31.80
  -2   0  -7 1647.74   29.60
   2   0   7 1670.03   32.10
   2   0   7 1644.84   27.10
  -3   0  -7   44.20    3.30
  -3   0  -7   51.89    4.30
   3   0   7   43.50    4.60
   3   0   7   51.09    2.40
  -4   0  -7  280.57   10.10
  -4   0  -7  293.97    9.20
   4   0   7  287.67   10.80
  -5   0  -7  803.42   18.80
  -5   0  -7  769.52   19.80
   5   0   7  793.12   21.20
  -6   0  -7    3.40    2.80
  -6   0  -7    3.20    2.70
   6   0   7    4.10    3.10
  -7   0  -7    6.00    3.20
   7   0   7    1.30    3.20
   7  -1  -7  313.47   12.90
  -7   1   7  315.87   13.20
   6  -1  -7    0.60    2.30
  -6   1   7    1.90    2.60
   5  -1  -7    1.40    1.90
  -5   1   7    2.50    2.00
  -5   1   7    0.10    2.20
   4  -1  -7 1310.77   27.30
  -4   1   7 1342.77   27.50
  -4   1   7 1342.77   28.00
   3  -1  -7  427.26    8.90
   3  -1  -7  423.76   11.80
   3  -1  -7  456.05   11.70
  -3   1   7  438.56   12.20
   2  -1  -7  945.11   16.90
   2  -1  -7  927.01   19.30
   2  -1  -7  913.01   18.50
  -2   1   7  935.31   20.10
   1  -1  -7 1478.75   27.20
   1  -1  -7 1451.65   25.90
  -1   1   7 1511.05   28.70
  -1   1   7 1436.56   25.90
   0  -1  -7 3447.76   55.19
   0  -1  -7 3434.36   57.39
   0  -1  -7 3399.76   58.59
   0   1   7 3454.85   57.29
  -1  -1  -7  258.37    8.20
  -1  -1  -7  260.27    7.40
   1   1   7  249.78    7.90
  -2  -1  -7    4.90    1.70
  -2  -1  -7    6.00    1.90
   2   1   7    3.70    1.80
  -3  -1  -7   74.69    4.20
  -3  -1  -7   80.69    4.80
   3   1   7   79.29    5.40
  -4  -1  -7   19.90    3.20
  -4  -1  -7   17.80    2.90
   4   1   7   19.80    3.60
  -5  -1  -7    4.20    2.20
  -5  -1  -7    4.80    2.30
   5   1   7    5.30    2.80
  -6  -1  -7  445.46   14.00
  -6  -1  -7  433.86   13.50
   6   1   7  436.16   15.60
  -7  -1  -7  163.88    9.20
   7   1   7  181.58   10.60
   8   1   7    1.20    3.80
   7  -2  -7   14.60    4.10
  -7   2   7   11.30    3.80
   6  -2  -7  366.16   13.40
  -6   2   7  356.36   13.30
   5  -2  -7   55.69    5.70
  -5   2   7   54.89    5.50
  -5   2   7   58.09    5.80
   4  -2  -7  122.59    6.50
   4  -2  -7  125.39    6.50
  -4   2   7  118.99    6.60
   3  -2  -7  168.78    7.00
   3  -2  -7  164.28    6.70
  -3   2   7  170.58    7.60
   2  -2  -7 2096.79   38.10
   2  -2  -7 2122.79   37.40
  -2   2   7 2104.59   33.70
  -2   2   7 2094.59   39.60
   1  -2  -7   10.40    2.20
   1  -2  -7    9.50    1.70
  -1   2   7   10.60    1.40
  -1   2   7    8.20    2.50
   0  -2  -7   21.40    1.80
   0  -2  -7   23.70    2.80
   0   2   7   13.50    2.60
   0   2   7   17.50    2.20
  -1  -2  -7 2907.21   51.19
  -1  -2  -7 2950.20   46.50
  -1  -2  -7 2941.31   50.29
   1   2   7 2994.40   50.59
  -2  -2  -7 2990.10   50.99
  -2  -2  -7 2953.30   51.39
   2   2   7 2923.71   51.79
  -3  -2  -7  527.15   13.30
  -3  -2  -7  538.05   13.30
   3   2   7  542.15   14.50
  -4  -2  -7  171.18    7.00
  -4  -2  -7  171.68    7.20
   4   2   7  159.78    8.00
  -5  -2  -7  111.39    6.50
  -5  -2  -7  133.19    6.20
   5   2   7  117.19    7.30
  -6  -2  -7   89.99    6.40
   6   2   7   93.19    7.50
  -7  -2  -7   21.10    4.30
   7   2   7   20.60    4.80
  -8  -2  -7  157.88    9.70
   8   2   7  139.79   10.30
   7  -3  -7  136.89    8.90
  -7   3   7  125.09    8.60
   6  -3  -7   96.49    7.20
  -6   3   7  103.39    7.50
  -6   3   7   99.09    7.20
   5  -3  -7  168.78    8.50
  -5   3   7  170.08    8.90
  -5   3   7  157.68    8.30
   4  -3  -7  576.84   15.60
   4  -3  -7  602.74   16.00
  -4   3   7  563.14   16.70
   3  -3  -7  178.28    7.20
   3  -3  -7  186.48    7.50
  -3   3   7  177.78    8.30
   2  -3  -7   98.59    5.10
   2  -3  -7  101.59    4.90
  -2   3   7   93.69    5.90
   1  -3  -7  402.66   10.70
   1  -3  -7  410.56   10.00
  -1   3   7  418.96   12.40
  -1   3   7  422.46    8.30
   0  -3  -7  319.97    9.00
   0  -3  -7  303.97    7.50
   0   3   7  313.87    7.80
   0   3   7  315.57   10.10
  -1  -3  -7    4.90    1.00
  -1  -3  -7    3.60    1.50
   1   3   7    7.40    1.90
   1   3   7    4.90    2.10
  -2  -3  -7  323.27    9.50
  -2  -3  -7  332.07    6.40
   2   3   7  338.17   10.00
   2   3   7  339.87   10.20
  -3  -3  -7  537.85   13.20
  -3  -3  -7  511.45   13.30
   3   3   7  514.25   14.20
  -4  -3  -7  322.27    9.70
  -4  -3  -7  311.87   10.30
   4   3   7  319.77   11.30
  -5  -3  -7   19.80    3.70
  -5  -3  -7   24.60    3.30
   5   3   7   26.20    4.50
  -6  -3  -7   55.59    6.00
   6   3   7   52.19    6.70
  -7  -3  -7  242.18   11.10
   7   3   7  250.57   12.40
  -8  -3  -7   -1.50    2.80
   8   3   7    1.80    3.40
   6  -4  -7  197.48   10.30
  -6   4   7  207.78   10.20
  -6   4   7  192.08   10.60
   5  -4  -7   25.90    4.30
  -5   4   7   35.60    5.00
  -5   4   7   22.80    4.70
   4  -4  -7   20.60    3.80
   4  -4  -7   16.30    3.30
  -4   4   7   21.60    4.50
   3  -4  -7  302.17   10.10
   3  -4  -7  289.77    9.90
  -3   4   7  299.37   11.60
   2  -4  -7  664.83   15.80
   2  -4  -7  669.23   15.90
  -2   4   7  662.23   18.10
   1  -4  -7  715.03   15.90
   1  -4  -7  745.23   16.60
  -1   4   7  741.93   14.20
  -1   4   7  741.33   18.80
   0  -4  -7  185.78    6.80
   0  -4  -7  182.68    6.00
   0   4   7  189.28    7.90
   0   4   7  193.88    6.00
  -1  -4  -7 1535.45   29.20
  -1  -4  -7 1514.95   26.90
   1   4   7 1570.14   28.80
   1   4   7 1502.75   30.40
  -2  -4  -7  285.17    6.90
  -2  -4  -7  293.57    9.20
   2   4   7  295.97    9.70
   2   4   7  290.97    9.40
  -3  -4  -7   13.80    2.80
   3   4   7   14.90    2.80
   3   4   7   17.80    3.20
  -4  -4  -7  428.96   12.90
   4   4   7  452.65   14.10
   4   4   7  446.76   12.30
  -5  -4  -7  635.24   17.40
   5   4   7  630.74   18.60
  -6  -4  -7   -0.60    2.10
   6   4   7    1.20    2.90
  -7  -4  -7   51.69    6.20
   7   4   7   45.80    6.80
  -8  -4  -7  123.19    9.00
   8   4   7  135.29   10.50
   6  -5  -7   17.30    4.30
  -6   5   7   11.20    4.30
  -6   5   7   14.50    3.80
   5  -5  -7   86.39    6.70
  -5   5   7   73.29    6.90
  -5   5   7   85.99    8.80
   4  -5  -7  164.68    8.50
   4  -5  -7  162.68    7.80
  -4   5   7  155.28    9.40
   3  -5  -7    5.60    2.60
   3  -5  -7    3.50    2.10
  -3   5   7    0.50    2.40
   2  -5  -7  131.49    6.20
   2  -5  -7  127.59    6.40
  -2   5   7  109.99    7.20
   1  -5  -7  407.06   11.40
   1  -5  -7  417.26   11.50
  -1   5   7  430.36   13.80
   0  -5  -7  149.29    6.00
   0  -5  -7  154.18    6.40
   0   5   7  157.88    5.60
   0   5   7  152.88    7.70
  -1  -5  -7    1.30    1.40
  -1  -5  -7    3.80    1.90
   1   5   7    2.00    1.60
   1   5   7    6.90    2.50
  -2  -5  -7 1367.66   27.80
  -2  -5  -7 1390.26   25.60
   2   5   7 1409.96   28.80
   2   5   7 1395.06   28.50
  -3  -5  -7  621.44   13.50
  -3  -5  -7  641.44   16.10
   3   5   7  604.34   16.60
   3   5   7  635.34   15.90
  -4  -5  -7 1138.89   25.60
   4   5   7 1180.98   24.50
   4   5   7 1209.08   27.50
  -5  -5  -7    9.10    3.10
   5   5   7    3.30    2.90
  -6  -5  -7 1781.82   38.00
  -7  -5  -7  214.08   10.80
   7   5   7  223.78   12.30
   5  -6  -7   28.20    5.00
  -5   6   7   41.30    6.50
   4  -6  -7   31.60    4.90
   4  -6  -7   30.40    4.50
  -4   6   7   27.90    4.60
  -4   6   7   31.90    5.60
   3  -6  -7  498.75   14.00
   3  -6  -7  477.25   15.20
  -3   6   7  498.75   17.50
   2  -6  -7  580.84   15.90
   2  -6  -7  567.44   14.70
  -2   6   7  549.85   17.90
   1  -6  -7   63.39    5.70
   1  -6  -7   61.39    4.40
   0  -6  -7   92.89    5.30
   0  -6  -7   97.09    5.40
   0   6   7   96.59    6.70
  -1  -6  -7 2098.19   39.60
  -1  -6  -7 2170.38   39.10
   1   6   7 2178.28   42.30
   1   6   7 2105.39   39.50
  -2  -6  -7  408.46   10.90
  -2  -6  -7  393.26   11.80
   2   6   7  408.86   12.80
   2   6   7  393.46   12.40
  -3  -6  -7  123.89    6.60
  -3  -6  -7  119.49    5.50
   3   6   7  124.99    7.20
   3   6   7  120.99    6.60
  -4  -6  -7  447.86   13.70
   4   6   7  448.26   15.00
  -5  -6  -7  178.98    8.90
   5   6   7  177.18    9.70
  -6  -6  -7  170.98    9.30
   6   6   7  163.28   10.00
  -7  -6  -7   -1.50    2.60
   7   6   7    4.10    3.40
   4  -7  -7   24.40    5.00
  -4   7   7   31.00    6.00
   3  -7  -7   62.19    6.60
  -3   7   7   61.79    8.10
   2  -7  -7  221.68   10.00
   2  -7  -7  236.68    9.10
  -2   7   7  227.88   11.70
   1  -7  -7  233.48    9.50
   1  -7  -7  222.88    8.40
  -1   7   7  226.28   11.20
   0  -7  -7   21.20    3.50
   0  -7  -7   14.70    3.00
   0   7   7   20.90    4.30
  -1  -7  -7   23.20    3.60
  -1  -7  -7   21.40    3.50
   1   7   7   29.70    4.70
   1   7   7   24.50    3.70
  -2  -7  -7  211.18    8.20
  -2  -7  -7  199.88    8.30
   2   7   7  217.98    9.50
   2   7   7  205.08    8.90
  -3  -7  -7  354.16   10.90
  -3  -7  -7  344.77   11.70
   3   7   7  351.56   11.90
   3   7   7  352.16   12.70
  -4  -7  -7   71.79    5.80
   4   7   7   64.49    6.80
  -5  -7  -7    3.20    2.60
   5   7   7   -0.20    2.80
  -6  -7  -7   42.70    5.70
   6   7   7   55.09    7.50
  -7  -7  -7   73.89    7.70
   3  -8  -7  198.08   10.60
  -3   8   7  191.28   12.00
   2  -8  -7   72.39    7.50
  -2   8   7   59.39    7.30
   1  -8  -7   36.00    5.10
  -1   8   7   34.20    5.60
   0  -8  -7  627.24   17.80
   0   8   7  648.24   20.10
  -1  -8  -7  184.58    8.00
  -1  -8  -7  195.58    8.90
   1   8   7  173.98    9.50
  -2  -8  -7    3.80    2.50
  -2  -8  -7    3.00    2.50
   2   8   7    8.10    3.00
   2   8   7    7.90    3.10
  -3  -8  -7    8.90    3.00
  -3  -8  -7    9.90    3.00
   3   8   7    4.50    2.80
  -4  -8  -7  225.68   10.00
   4   8   7  211.28   10.80
  -5  -8  -7  132.39    8.20
   5   8   7  139.79    9.50
  -6  -8  -7   26.70    5.10
   6   8   7   31.50    6.00
   1  -9  -7  366.26   14.00
  -1   9   7  314.57   14.90
   0  -9  -7  179.98    9.70
   0   9   7  196.68   11.10
  -1  -9  -7    6.70    3.30
   1   9   7    5.20    3.30
  -2  -9  -7   75.59    7.10
   2   9   7   71.19    7.60
   3   9   7  237.68   11.20
  -4  -9  -7    3.00    2.80
   4   9   7   -2.00    2.60
   5   9   7    6.30    3.50
   3   7  -8  263.27   13.40
  -3  -7   8  257.47   12.40
   2   7  -8  209.98   11.90
  -2  -7   8  204.48   10.80
   1   7  -8   11.50    4.10
  -1  -7   8   12.60    4.00
   0   7  -8   -0.10    3.00
   0   7  -8    1.40    2.90
   0  -7   8   -0.40    2.90
   5   6  -8   70.79    8.40
  -5  -6   8   73.19    7.80
   4   6  -8   51.29    7.00
  -4  -6   8   43.60    6.20
   3   6  -8   -1.60    2.30
  -3  -6   8   -0.50    2.70
   2   6  -8   59.89    7.10
  -2  -6   8   64.99    6.70
   1   6  -8   93.59    7.00
   1   6  -8   90.19    7.50
  -1  -6   8   85.39    6.70
   0   6  -8   26.10    4.90
   0   6  -8   25.90    5.00
   0  -6   8   32.40    4.90
  -1   6  -8   22.70    4.90
  -1   6  -8   27.00    5.30
   1  -6   8   31.90    4.90
   1  -6   8   31.70    6.00
  -2   6  -8  172.98   11.00
   2  -6   8  172.98   10.80
   2  -6   8  163.68    9.10
   6   5  -8  235.28   12.00
  -6  -5   8  246.78   12.10
   5   5  -8   -0.60    2.60
  -5  -5   8    2.50    2.80
   4   5  -8   18.30    4.40
  -4  -5   8   24.10    4.60
   3   5  -8  814.42   22.50
  -3  -5   8  795.42   21.30
   2   5  -8  162.58    8.40
   2   5  -8  171.48    9.40
  -2  -5   8  177.18    8.80
   1   5  -8  195.38    9.30
   1   5  -8  207.48   10.10
  -1  -5   8  211.08    9.20
   0   5  -8  330.07   13.00
   0   5  -8  365.36   13.20
   0  -5   8  338.47   11.80
  -1   5  -8  945.61   24.90
  -1   5  -8  974.00   25.30
   1  -5   8  956.80   25.50
   1  -5   8  955.40   22.70
  -2   5  -8   63.79    7.20
   2  -5   8   67.69    6.20
   2  -5   8   68.89    7.60
  -3   5  -8   -0.20    3.00
   3  -5   8   -2.60    2.90
   3  -5   8    2.60    2.90
  -4   5  -8  307.97   14.90
   4  -5   8  324.77   14.70
   7   4  -8   77.19    8.00
   6   4  -8    3.40    3.20
   6   4  -8   -1.20    2.50
  -6  -4   8   -1.40    2.30
   5   4  -8  135.19    8.30
   5   4  -8  133.09    8.10
  -5  -4   8  130.49    7.10
   4   4  -8  348.07   12.90
  -4  -4   8  338.17   12.40
  -4  -4   8  328.67   10.70
   3   4  -8   22.20    4.40
  -3  -4   8   18.70    3.70
   2   4  -8   15.10    3.40
   2   4  -8   23.40    3.70
  -2  -4   8   15.40    3.50
   1   4  -8  824.42   20.30
   1   4  -8  805.42   20.90
  -1  -4   8  813.92   19.60
   0   4  -8   22.40    4.00
   0   4  -8   22.90    3.90
   0  -4   8   20.60    3.40
  -1   4  -8   44.60    5.70
  -1   4  -8   44.90    5.50
   1  -4   8   52.19    4.80
   1  -4   8   51.19    6.00
  -2   4  -8  367.86   14.00
   2  -4   8  362.16   11.40
   2  -4   8  376.56   14.20
  -3   4  -8  810.62   23.40
   3  -4   8  820.12   19.70
   3  -4   8  807.12   23.10
  -4   4  -8   51.69    7.00
   4  -4   8   49.80    7.00
  -5   4  -8    9.90    4.20
   5  -4   8   11.20    4.30
   7   3  -8  386.26   15.00
  -7  -3   8  405.36   15.00
   6   3  -8  158.68   12.20
   6   3  -8  168.28    9.20
  -6  -3   8  174.48    9.00
   5   3  -8  113.19    7.10
   5   3  -8  112.49    7.00
  -5  -3   8  123.19    6.90
   4   3  -8   66.49    6.20
   4   3  -8   70.39    5.50
  -4  -3   8   73.19    5.10
   3   3  -8  544.55   15.20
   3   3  -8  504.45   13.90
   3   3  -8  520.25   14.50
  -3  -3   8  531.05   13.30
   2   3  -8  126.89    6.10
   2   3  -8  112.19    6.40
  -2  -3   8  106.49    6.00
  -2  -3   8  120.99    5.00
   1   3  -8   38.60    4.50
   1   3  -8   26.60    3.80
  -1  -3   8   44.90    4.40
   0   3  -8 1270.07   27.60
   0   3  -8 1240.58   27.40
   0  -3   8 1296.27   25.50
  -1   3  -8  522.55   15.80
   1  -3   8  569.44   13.60
   1  -3   8  557.14   16.50
  -2   3  -8   -1.20    2.00
   2  -3   8    1.60    1.70
   2  -3   8   -0.60    2.40
  -3   3  -8   30.90    5.20
   3  -3   8   37.60    5.40
   3  -3   8   27.70    3.70
  -4   3  -8  300.97   12.90
   4  -3   8  326.17   13.50
  -5   3  -8  354.96   14.70
   5  -3   8  323.97   14.10
   7   2  -8    6.00    3.30
  -7  -2   8    1.10    2.70
   6   2  -8   54.39    5.90
  -6  -2   8   55.39    6.20
   5   2  -8  925.91   22.80
   5   2  -8  946.61   21.80
  -5  -2   8  944.41   22.80
   4   2  -8    7.10    2.40
   4   2  -8    4.10    2.20
  -4  -2   8    4.50    2.20
   3   2  -8  200.78    8.00
   3   2  -8  212.48    8.20
   3   2  -8  210.18    7.40
  -3  -2   8  214.18    7.80
   2   2  -8   40.30    4.00
   2   2  -8   39.00    4.20
   2   2  -8   35.00    3.40
   2   2  -8   36.80    3.90
   1   2  -8  738.93   17.60
   1   2  -8  747.63   17.50
   1   2  -8  730.83   15.20
  -1  -2   8  743.43   16.50
   0   2  -8  132.09    6.40
   0   2  -8  124.49    4.40
   0   2  -8  124.79    6.50
   0  -2   8  118.69    5.20
  -1   2  -8    1.80    1.40
  -1   2  -8    4.00    2.30
   1  -2   8   -1.10    2.00
   1  -2   8    2.20    1.40
  -2   2  -8 1080.19   25.00
   2  -2   8 1084.19   21.10
   2  -2   8 1078.49   25.20
  -3   2  -8  397.26   13.60
   3  -2   8  394.06   13.80
  -4   2  -8    3.20    2.90
   4  -2   8    2.10    2.90
  -5   2  -8   13.50    4.00
   5  -2   8    6.70    3.40
  -6   2  -8  548.85   18.60
   6  -2   8  545.35   19.00
   7   1  -8  118.29    8.20
  -7  -1   8  104.79    8.00
   6   1  -8  209.38    9.80
  -6  -1   8  186.98    9.60
   5   1  -8    2.10    2.50
  -5  -1   8    2.50    2.40
   4   1  -8  275.67    8.90
   4   1  -8  271.27    9.80
  -4  -1   8  281.57    9.00
  -4  -1   8  289.87   10.10
   3   1  -8  454.65   12.30
   3   1  -8  453.15   11.80
   3   1  -8  441.36   12.30
  -3  -1   8  460.85   12.40
   2   1  -8  175.28    6.60
   2   1  -8  158.88    6.50
   2   1  -8  181.98    6.50
   2   1  -8  163.28    6.30
   1   1  -8  138.09    5.20
   1   1  -8  131.49    5.20
   1   1  -8  139.89    5.90
   1   1  -8  132.99    6.10
   0   1  -8  244.48    8.60
   0   1  -8  232.68    6.80
   0  -1   8  250.57    8.80
   0  -1   8  245.08    6.80
  -1   1  -8 1186.78   21.80
  -1   1  -8 1183.48   25.10
   1  -1   8 1156.48   25.00
   1  -1   8 1143.99   21.10
  -2   1  -8   93.89    5.90
  -2   1  -8   93.99    4.20
   2  -1   8   99.59    6.20
   2  -1   8   92.39    3.70
  -3   1  -8  822.12   20.30
  -3   1  -8  798.32   16.80
   3  -1   8  793.72   20.50
  -4   1  -8  527.25   15.90
  -4   1  -8  513.55   12.90
   4  -1   8  532.15   16.50
  -5   1  -8  246.18   10.90
   5  -1   8  248.58   11.60
  -6   1  -8   64.29    7.00
   6  -1   8   69.99    7.70
  -7   1  -8  322.17   13.80
   7  -1   8  319.67   14.70
   7   0  -8   20.20    4.20
  -7   0   8   33.30    5.50
   6   0  -8    1.90    2.50
  -6   0   8    3.80    2.70
   5   0  -8  316.87   11.30
  -5   0   8  317.67   11.80
   4   0  -8   95.59    5.60
  -4   0   8   94.19    5.50
  -4   0   8   93.69    5.90
   3   0  -8  258.27    7.50
   3   0  -8  264.57    8.60
   3   0  -8  283.87    9.30
  -3   0   8  266.07    9.00
   2   0  -8  390.76   10.10
   2   0  -8  369.76   10.50
   2   0  -8  380.76    9.60
  -2   0   8  388.06   11.30
   1   0  -8  899.91   19.50
   1   0  -8  903.71   18.40
   1   0  -8  910.31   18.40
   1   0  -8  910.41   17.70
  -1   0   8  889.81   18.70
   0   0  -8    4.80    1.50
   0   0  -8    1.30    1.70
   0   0  -8    1.50    1.00
   0   0   8    0.20    1.40
  -1   0  -8   46.80    4.00
  -1   0  -8   42.40    3.00
   1   0   8   47.60    2.10
   1   0   8   43.70    4.30
  -2   0  -8 1371.96   26.00
  -2   0  -8 1387.26   28.40
   2   0   8 1428.06   28.90
   2   0   8 1389.26   23.20
  -3   0  -8  649.64   17.00
  -3   0  -8  656.13   14.90
   3   0   8  665.03   17.60
  -4   0  -8  101.19    5.30
  -4   0  -8  105.89    6.50
   4   0   8  102.99    6.80
  -5   0  -8  941.61   21.40
  -5   0  -8  930.91   23.20
   5   0   8  969.10   24.80
  -6   0  -8   31.50    4.50
  -6   0  -8   36.90    5.20
   6   0   8   18.50    4.60
  -7   0  -8  118.59   13.60
   7   0   8  119.79    9.20
   7  -1  -8  158.58    9.40
  -7   1   8  160.18    9.70
   6  -1  -8  574.84   17.30
  -6   1   8  592.94   18.00
   5  -1  -8   30.50    4.50
  -5   1   8   20.90    3.60
  -5   1   8   30.40    4.60
   4  -1  -8   67.19    4.90
   4  -1  -8   59.69    4.80
  -4   1   8   60.89    4.90
   3  -1  -8  562.74   14.50
   3  -1  -8  553.84   13.90
  -3   1   8  588.74   15.20
   2  -1  -8  124.69    5.60
   2  -1  -8  128.39    5.30
  -2   1   8  133.99    4.60
  -2   1   8  139.09    6.50
   1  -1  -8  918.51   17.40
   1  -1  -8  868.91   18.60
   1  -1  -8  895.91   19.50
  -1   1   8  921.51   20.30
  -1   1   8  887.41   17.60
   0  -1  -8 2434.96   39.60
   0  -1  -8 2397.16   41.90
   0  -1  -8 2409.06   43.50
   0   1   8 2379.56   42.00
  -1  -1  -8   56.69    4.10
  -1  -1  -8   54.69    3.50
   1   1   8   58.19    4.00
   1   1   8   55.09    1.70
  -2  -1  -8   64.19    4.00
  -2  -1  -8   71.49    4.50
   2   1   8   73.39    4.90
  -3  -1  -8  359.46   11.20
  -3  -1  -8  368.56   10.30
   3   1   8  371.06   12.00
  -4  -1  -8 1029.70   22.10
  -4  -1  -8 1018.30   23.00
   4   1   8 1040.50   24.60
  -5  -1  -8   24.10    3.80
  -5  -1  -8   18.20    3.60
   5   1   8   28.50    4.90
  -6  -1  -8    1.50    2.40
  -6  -1  -8    0.60    2.40
   6   1   8   -1.10    2.50
  -7  -1  -8  247.88   11.10
   7   1   8  257.47   12.80
   7  -2  -8    6.40    3.30
  -7   2   8    8.90    3.80
   6  -2  -8    6.40    2.90
  -6   2   8    9.10    3.20
   5  -2  -8  479.25   14.80
  -5   2   8  484.65   14.90
  -5   2   8  472.25   15.00
   4  -2  -8  243.78    9.20
   4  -2  -8  243.98    9.50
  -4   2   8  226.78    9.50
   3  -2  -8  381.76   11.40
   3  -2  -8  353.06   10.60
  -3   2   8  374.76   12.00
   2  -2  -8   27.60    3.50
   2  -2  -8   31.50    3.10
  -2   2   8   32.30    1.80
  -2   2   8   30.30    4.00
   1  -2  -8  359.66   10.00
   1  -2  -8  347.87    8.60
  -1   2   8  356.06    8.20
  -1   2   8  351.96   11.00
   0  -2  -8  699.93   15.50
   0  -2  -8  692.33   13.10
   0   2   8  689.13   14.70
   0   2   8  714.43   17.20
  -1  -2  -8 1532.05   28.50
  -1  -2  -8 1500.35   29.50
   1   2   8 1490.35   28.70
  -2  -2  -8  389.26   11.20
  -2  -2  -8  382.16   10.50
   2   2   8  384.36   11.30
  -3  -2  -8  448.46   12.30
  -3  -2  -8  424.66   11.60
   3   2   8  428.66   12.90
  -4  -2  -8   18.70    3.30
  -4  -2  -8   13.00    2.90
   4   2   8   13.40    3.50
  -5  -2  -8  172.88    8.10
  -5  -2  -8  173.88    7.70
   5   2   8  166.68    9.10
  -6  -2  -8  544.85   15.50
  -6  -2  -8  575.24   16.70
   6   2   8  569.04   18.50
  -7  -2  -8   16.00    4.10
   7   2   8   18.10    5.00
   7  -3  -8  267.67   12.60
  -7   3   8  269.27   12.70
   6  -3  -8    1.90    2.80
  -6   3   8    3.50    3.10
  -6   3   8    3.70    2.80
   5  -3  -8   36.50    5.10
  -5   3   8   24.30    4.30
  -5   3   8   30.20    4.80
   4  -3  -8  579.94   16.20
   4  -3  -8  611.44   16.30
  -4   3   8  582.54   17.20
   3  -3  -8  207.68    8.40
   3  -3  -8  204.78    8.00
  -3   3   8  209.98    9.30
   2  -3  -8   26.70    3.10
   2  -3  -8   35.50    4.00
  -2   3   8   28.20    4.10
   1  -3  -8  267.87    7.80
   1  -3  -8  275.27    8.80
  -1   3   8  285.77    6.60
  -1   3   8  299.57   10.30
   0  -3  -8  488.55   10.40
   0  -3  -8  470.85   12.20
   0   3   8  486.65   13.70
   0   3   8  488.15   11.00
  -1  -3  -8    7.20    2.10
  -1  -3  -8   10.10    1.20
   1   3   8    9.20    2.70
   1   3   8    8.30    2.10
  -2  -3  -8  729.23   16.90
  -2  -3  -8  705.83   16.50
   2   3   8  702.83   16.80
  -3  -3  -8  747.93   17.40
  -3  -3  -8  717.83   17.20
   3   3   8  734.83   18.30
  -4  -3  -8  138.49    6.80
  -4  -3  -8  140.69    6.50
   4   3   8  136.19    7.70
  -5  -3  -8   16.40    3.50
  -5  -3  -8   15.80    3.10
   5   3   8   24.40    4.50
  -6  -3  -8   15.60    4.00
   6   3   8   11.20    3.70
  -7  -3  -8  273.97   12.00
   7   3   8  275.37   13.30
   6  -4  -8  196.18   10.50
  -6   4   8  195.18   10.70
  -6   4   8  189.48   10.20
   5  -4  -8  280.07   11.70
  -5   4   8  299.07   12.80
  -5   4   8  294.37   11.70
   4  -4  -8  298.17   10.90
   4  -4  -8  281.37   10.80
  -4   4   8  304.37   12.40
   3  -4  -8   17.30    3.10
   3  -4  -8   20.80    3.30
  -3   4   8   26.00    4.50
   2  -4  -8 1198.28   25.30
   2  -4  -8 1230.88   25.00
  -2   4   8 1240.38   28.00
   1  -4  -8 1031.90   20.80
   1  -4  -8 1060.99   21.90
  -1   4   8  986.40   23.70
   0  -4  -8  519.95   11.80
   0  -4  -8  526.45   13.40
   0   4   8  533.65   15.10
   0   4   8  532.25   11.90
  -1  -4  -8  101.89    3.90
  -1  -4  -8  100.89    5.30
   1   4   8  109.49    5.10
   1   4   8  105.39    6.00
  -2  -4  -8 3305.47   58.39
   2   4   8 3401.46   58.69
   2   4   8 3301.87   59.29
  -3  -4  -8  220.18    8.60
   3   4   8  228.38    9.10
   3   4   8  230.38    8.80
  -4  -4  -8    7.10    2.50
   4   4   8    7.20    3.00
   4   4   8    6.70    2.50
  -5  -4  -8  614.24   17.20
   5   4   8  613.74   18.50
  -6  -4  -8  423.56   14.70
   6   4   8  435.76   16.20
  -7  -4  -8  207.78   10.70
   7   4   8  203.98   11.80
   6  -5  -8  102.89    8.20
  -6   5   8   97.79    9.60
  -6   5   8   94.29    7.60
   5  -5  -8    0.20    2.60
  -5   5   8   -2.30    2.50
  -5   5   8    0.60    2.80
   4  -5  -8  209.78    9.80
   4  -5  -8  219.38    9.40
  -4   5   8  207.38   10.80
   3  -5  -8  262.57   10.10
   3  -5  -8  265.67    9.90
  -3   5   8  258.57   11.70
   2  -5  -8   22.10    3.50
   2  -5  -8   28.80    3.80
  -2   5   8   31.80    5.10
   1  -5  -8    4.50    1.90
   1  -5  -8    7.70    2.30
  -1   5   8    8.10    3.00
   0  -5  -8 2717.73   47.50
   0  -5  -8 2751.62   48.90
   0   5   8 2730.83   46.90
   0   5   8 2700.93   51.59
  -1  -5  -8 1142.19   22.30
  -1  -5  -8 1180.08   24.60
   1   5   8 1173.78   26.20
   1   5   8 1203.78   24.10
  -2  -5  -8 1266.57   26.30
  -2  -5  -8 1244.98   23.40
   2   5   8 1240.58   26.40
   2   5   8 1278.37   27.30
  -3  -5  -8   13.50    3.10
   3   5   8   14.90    3.10
   3   5   8    9.50    2.90
  -4  -5  -8 1392.66   29.90
   4   5   8 1431.46   29.20
   4   5   8 1411.56   31.40
  -5  -5  -8  178.88    8.80
   5   5   8  160.48    9.40
  -6  -5  -8  102.49    7.30
   6   5   8  102.69    8.10
  -7  -5  -8   19.80    4.70
   7   5   8   22.20    5.30
   5  -6  -8  104.29    7.80
  -5   6   8  111.59    9.40
   4  -6  -8    9.70    3.40
   4  -6  -8    4.30    2.70
  -4   6   8    6.20    3.60
   3  -6  -8    0.50    2.00
   3  -6  -8    1.70    2.50
  -3   6   8    1.70    3.00
   2  -6  -8  227.28    9.40
   2  -6  -8  223.98    8.80
  -2   6   8  246.18   11.40
   1  -6  -8   31.30    4.10
   1  -6  -8   32.00    4.10
  -1   6   8   30.10    5.10
   0  -6  -8   24.50    3.60
   0  -6  -8   26.10    3.40
   0   6   8   18.10    3.80
  -1  -6  -8  800.02   18.90
  -1  -6  -8  796.92   17.60
   1   6   8  833.72   18.50
   1   6   8  757.12   20.40
  -2  -6  -8 1435.76   27.50
  -2  -6  -8 1448.96   29.70
   2   6   8 1424.06   30.90
   2   6   8 1467.65   30.30
  -3  -6  -8    1.60    2.10
   3   6   8    0.50    2.20
   3   6   8    1.00    2.20
  -4  -6  -8    1.50    2.40
   4   6   8    0.30    2.10
  -5  -6  -8  365.76   13.10
   5   6   8  372.56   14.70
  -6  -6  -8  208.08   10.30
   6   6   8  218.18   11.60
  -7  -6  -8    0.10    3.00
   7   6   8    1.30    3.40
   4  -7  -8  427.06   15.70
  -4   7   8  429.76   17.70
   3  -7  -8  243.88   11.20
   3  -7  -8  261.97   14.40
  -3   7   8  261.87   13.20
   2  -7  -8  110.39    6.40
  -2   7   8  125.59    8.90
   1  -7  -8   50.29    5.40
   1  -7  -8   52.59    5.10
  -1   7   8   47.40    6.90
   0  -7  -8  372.86   11.50
   0  -7  -8  344.17   11.50
   0   7   8  360.66   13.80
  -1  -7  -8  141.09    6.80
  -1  -7  -8  132.79    6.80
   1   7   8  123.19    7.80
  -2  -7  -8   13.80    3.10
  -2  -7  -8   10.80    2.70
   2   7   8   14.00    3.40
   2   7   8   10.60    3.30
  -3  -7  -8  119.09    7.00
   3   7   8  124.49    7.20
   3   7   8  126.09    7.80
  -4  -7  -8  220.48    9.70
   4   7   8  202.78   10.40
  -5  -7  -8    5.90    3.00
   5   7   8    1.70    2.90
  -6  -7  -8    4.80    3.30
   6   7   8    3.00    3.50
   3  -8  -8   13.20    3.90
  -3   8   8   18.30    5.20
   2  -8  -8  225.88   10.80
  -2   8   8  222.18   12.40
   1  -8  -8   20.90    4.20
  -1   8   8   17.60    4.70
   0  -8  -8  111.39    7.00
   0  -8  -8   94.39    6.00
   0   8   8   96.79    8.00
  -1  -8  -8  323.77   11.00
  -1  -8  -8  290.67   11.00
   1   8   8  298.07   12.90
  -2  -8  -8  105.39    6.50
  -2  -8  -8   84.09    6.10
   2   8   8  105.59    6.80
   2   8   8   91.49    6.90
  -3  -8  -8   81.99    6.20
   3   8   8   87.09    6.80
  -4  -8  -8  122.49    7.70
   4   8   8  116.39    8.40
  -5  -8  -8  210.98   10.30
   5   8   8  199.58   11.20
  -6  -8  -8    0.40    2.90
   6   8   8   -0.90    3.30
   1  -9  -8   29.30    5.30
  -1   9   8   18.00    5.30
   0  -9  -8  193.58    9.80
   0   9   8  167.08   10.50
  -1  -9  -8   29.60    4.90
   1   9   8   24.40    5.10
   2   9   8   16.80    4.30
  -3  -9  -8   90.39    6.70
   3   9   8  113.39    8.10
  -4  -9  -8   74.99    7.20
   4   9   8   60.79    7.10
   4   6  -9  313.77   14.40
  -4  -6   9  286.67   13.00
   3   6  -9  115.69    8.90
  -3  -6   9  133.29    8.80
   2   6  -9   15.40    4.50
  -2  -6   9   23.10    4.70
   1   6  -9   35.30    5.40
   1   6  -9   38.90    6.10
  -1  -6   9   35.10    5.20
   0   6  -9  392.06   15.60
   0   6  -9  428.86   15.90
   0  -6   9  420.36   14.50
  -1   6  -9   47.90    6.60
   1  -6   9   40.30    6.50
   1  -6   9   60.59    6.60
   2  -6   9   64.19    8.20
   5   5  -9  330.87   14.00
  -5  -5   9  299.67   13.30
   4   5  -9    4.00    2.90
  -4  -5   9    1.50    2.90
   3   5  -9    6.20    3.10
  -3  -5   9    8.40    3.20
   2   5  -9  173.78    9.70
  -2  -5   9  177.78    9.00
   1   5  -9    1.50    2.60
   1   5  -9    1.80    2.40
  -1  -5   9   -1.00    2.10
   0   5  -9   37.30    5.60
   0   5  -9   24.30    4.70
   0  -5   9   37.60    5.00
  -1   5  -9  507.85   17.50
   1  -5   9  510.35   15.10
   1  -5   9  505.35   17.90
  -2   5  -9  335.57   14.60
   2  -5   9  354.36   13.30
   2  -5   9  356.66   15.00
  -3   5  -9    4.70    3.60
   3  -5   9    2.10    3.60
   6   4  -9    2.20    2.90
   6   4  -9   -1.10    2.70
  -6  -4   9    1.90    2.60
   5   4  -9   -1.60    2.60
   5   4  -9    1.10    2.70
  -5  -4   9    1.50    2.30
   4   4  -9 1045.00   26.00
  -4  -4   9 1059.39   25.80
   3   4  -9  766.52   20.80
  -3  -4   9  733.33   19.80
   2   4  -9  319.27   12.20
   2   4  -9  292.07   10.80
  -2  -4   9  299.87   11.00
   1   4  -9    6.90    3.10
   1   4  -9    5.30    2.80
  -1  -4   9    6.90    2.60
   0   4  -9  296.87   11.80
   0   4  -9  294.27   11.70
   0  -4   9  280.37   10.00
  -1   4  -9   28.00    4.90
   1  -4   9   29.10    5.20
   1  -4   9   32.60    4.20
  -2   4  -9   39.50    5.90
   2  -4   9   31.30    4.10
   2  -4   9   29.20    5.40
  -3   4  -9  216.58   11.50
   3  -4   9  224.68   11.70
  -4   4  -9  156.38   10.30
   4  -4   9  151.48   10.20
   7   3  -9    0.70    3.00
  -7  -3   9    1.60    2.90
   6   3  -9  258.47   11.50
  -6  -3   9  239.48   11.00
   5   3  -9   65.49    6.50
   5   3  -9   68.59    6.80
  -5  -3   9   62.09    6.00
   4   3  -9   19.30    3.80
   4   3  -9   19.10    4.00
  -4  -3   9   14.30    3.10
   3   3  -9   32.80    4.30
   3   3  -9   28.40    4.20
  -3  -3   9   43.40    4.30
  -3  -3   9   40.90    4.90
   2   3  -9  618.74   17.10
   2   3  -9  641.04   16.40
  -2  -3   9  646.04   14.60
  -2  -3   9  616.24   16.30
   1   3  -9  112.79    6.70
   1   3  -9  112.99    6.70
  -1  -3   9  116.69    6.10
   0   3  -9   15.20    3.30
   0  -3   9   19.50    3.10
  -1   3  -9  211.28    9.80
   1  -3   9  214.38    7.70
   1  -3   9  194.88    9.80
  -2   3  -9  196.18    9.70
   2  -3   9  203.38   10.20
   2  -3   9  196.18    7.50
  -3   3  -9  317.77   13.10
   3  -3   9  328.67   13.50
  -4   3  -9  133.29    9.10
   4  -3   9  142.89    9.50
  -5   3  -9  306.77   14.10
   5  -3   9  285.27   13.80
   7   2  -9  346.77   14.30
  -7  -2   9  353.66   14.50
   6   2  -9    3.80    2.80
  -6  -2   9    7.50    3.10
   5   2  -9  422.56   14.10
  -5  -2   9  434.76   14.00
   4   2  -9  576.34   15.50
   4   2  -9  577.84   16.00
  -4  -2   9  555.24   15.60
   3   2  -9    6.20    2.40
   3   2  -9    4.00    2.20
   3   2  -9    8.40    2.60
  -3  -2   9    4.60    2.00
   2   2  -9   16.70    3.10
   2   2  -9   17.70    3.10
   2   2  -9   19.90    2.80
   2   2  -9   17.90    3.20
   1   2  -9  193.88    8.00
   1   2  -9  195.28    6.50
   1   2  -9  199.18    8.20
  -1  -2   9  202.98    7.30
   0   2  -9  637.64   13.70
   0   2  -9  649.14   17.10
   0   2  -9  635.04   16.80
   0  -2   9  671.83   17.60
   0  -2   9  673.83   14.90
  -1   2  -9    0.90    2.20
   1  -2   9    1.90    2.30
   1  -2   9    0.60    1.50
  -2   2  -9   22.20    4.10
   2  -2   9   15.10    3.70
  -3   2  -9  152.08    8.60
   3  -2   9  150.38    8.80
  -4   2  -9  168.28    9.50
   4  -2   9  168.68    9.80
  -5   2  -9   67.09    7.40
   5  -2   9   65.69    7.90
  -6   2  -9  174.68   10.60
   6  -2   9  184.68   11.40
   7   1  -9    5.70    3.30
  -7  -1   9    9.50    3.70
   6   1  -9  328.27   12.70
  -6  -1   9  312.67   12.70
   5   1  -9   32.60    4.70
  -5  -1   9   29.60    4.70
   4   1  -9   25.20    3.30
   4   1  -9   20.60    3.70
  -4  -1   9   29.80    4.30
  -4  -1   9   22.50    3.40
   3   1  -9  721.03   16.70
   3   1  -9  719.13   17.20
   3   1  -9  732.63   17.40
  -3  -1   9  720.63   17.70
   2   1  -9   67.79    4.20
   2   1  -9   67.19    4.80
   2   1  -9   77.59    4.60
   2   1  -9   66.49    4.40
   1   1  -9  148.29    5.80
   1   1  -9  163.98    5.90
   1   1  -9  154.78    6.60
   1   1  -9  162.18    7.10
   0   1  -9   43.20    3.10
   0   1  -9   47.90    4.70
   0  -1   9   40.70    4.40
   0  -1   9   41.80    3.00
  -1   1  -9 4117.89   67.29
  -1   1  -9 3851.11   70.89
   1  -1   9 4206.58   71.69
   1  -1   9 4085.09   66.39
  -2   1  -9  689.83   14.80
  -2   1  -9  673.53   18.10
   2  -1   9  676.13   18.20
  -3   1  -9  352.56    9.70
  -3   1  -9  349.96   12.60
   3  -1   9  354.76   12.90
  -4   1  -9  333.17   12.80
   4  -1   9  328.77   13.10
  -5   1  -9  814.22   22.50
   5  -1   9  802.82   23.10
  -6   1  -9   -0.80    2.60
   6  -1   9    5.80    3.80
   7   0  -9  227.88   11.40
  -7   0   9  240.48   11.80
   6   0  -9    6.40    3.00
  -6   0   9   10.50    3.60
   5   0  -9   39.60    4.90
  -5   0   9   32.30    4.80
   4   0  -9  955.40   21.80
  -4   0   9  955.40   21.80
  -4   0   9  938.41   22.30
   3   0  -9   83.19    4.30
   3   0  -9   82.29    5.20
   3   0  -9   85.49    5.00
  -3   0   9   81.69    5.20
   2   0  -9   28.20    3.10
   2   0  -9   27.90    3.50
   2   0  -9   24.50    3.10
   2   0  -9   27.70    3.10
  -2   0   9   23.90    3.50
   1   0  -9  186.58    7.50
   1   0  -9  175.38    5.80
   1   0  -9  163.78    6.30
  -1   0   9  179.08    6.80
   0   0  -9  164.98    6.10
   0   0  -9  165.38    7.30
   0   0   9  166.08    6.90
   0   0   9  162.08    5.00
  -1   0  -9  586.04   13.30
  -1   0  -9  581.44   15.20
   1   0   9  571.44   11.10
   1   0   9  578.34   15.10
  -2   0  -9  334.27   11.10
  -2   0  -9  320.47    9.10
   2   0   9  316.47   11.10
  -3   0  -9 3944.31   70.09
  -3   0  -9 3963.00   66.99
   3   0   9 3939.11   70.99
  -4   0  -9    1.50    1.80
  -4   0  -9   -1.00    2.20
   4   0   9    0.00    2.60
  -5   0  -9  308.77   12.10
  -5   0  -9  296.77   10.30
   5   0   9  305.17   12.80
  -6   0  -9  387.86   14.30
  -6   0  -9  377.16   18.20
   6   0   9  392.96   15.60
  -7   0  -9  802.92   22.90
   7   0   9  836.62   25.30
   7  -1  -9   93.39    7.60
  -7   1   9   87.19    8.70
   6  -1  -9   41.80    5.40
  -6   1   9   52.09    6.30
   5  -1  -9   60.49    6.10
  -5   1   9   78.29    6.30
  -5   1   9   60.69    6.00
   4  -1  -9   12.90    3.20
   4  -1  -9    8.20    2.70
  -4   1   9    7.30    2.80
   3  -1  -9  497.85   13.40
   3  -1  -9  551.64   14.50
  -3   1   9  534.75   14.80
   2  -1  -9  748.03   16.10
   2  -1  -9  729.93   17.00
  -2   1   9  724.53   15.10
  -2   1   9  734.43   18.10
   1  -1  -9   20.60    2.80
   1  -1  -9   15.10    2.70
   1  -1  -9   18.90    2.30
  -1   1   9   20.30    2.50
   0  -1  -9  211.58    5.60
   0  -1  -9  232.18    8.50
   0  -1  -9  216.98    7.30
   0   1   9  214.58    7.40
  -1  -1  -9  551.94   14.60
   1   1   9  536.55   13.90
  -2  -1  -9  574.64   13.90
  -2  -1  -9  599.24   15.70
   2   1   9  582.64   15.40
  -3  -1  -9   63.79    4.40
  -3  -1  -9   60.39    4.80
   3   1   9   70.79    6.50
  -4  -1  -9  448.36   13.80
  -4  -1  -9  461.05   12.80
   4   1   9  467.45   15.10
  -5  -1  -9  346.07   11.40
  -5  -1  -9  347.17   12.20
   5   1   9  310.57   13.00
  -6  -1  -9   11.50    3.30
  -6  -1  -9    1.70    2.50
   6   1   9    5.90    3.60
  -7  -1  -9    1.00    2.90
   7   1   9    9.20    4.30
   7  -2  -9   33.80    5.70
  -7   2   9   39.00    6.00
   6  -2  -9  113.19    7.70
  -6   2   9  122.19    8.40
   5  -2  -9  542.65   16.10
  -5   2   9  522.05   16.40
  -5   2   9  541.75   16.20
   4  -2  -9  116.99    6.50
   4  -2  -9  120.19    6.90
  -4   2   9  122.29    7.20
   3  -2  -9  491.55   13.90
   3  -2  -9  500.95   13.20
  -3   2   9  457.95   14.30
   2  -2  -9   74.59    4.90
   2  -2  -9   67.09    4.10
  -2   2   9   68.49    5.10
   1  -2  -9 1972.40   34.20
   1  -2  -9 1987.70   36.50
  -1   2   9 1948.61   38.20
  -1   2   9 1926.21   34.00
   0  -2  -9  167.18    6.50
   0  -2  -9  169.28    4.70
   0   2   9  164.88    6.00
   0   2   9  153.18    7.30
  -1  -2  -9   32.70    4.00
   1   2   9   36.20    3.80
  -2  -2  -9  806.92   17.90
  -2  -2  -9  775.72   18.60
   2   2   9  788.82   18.70
  -3  -2  -9  855.01   19.60
  -3  -2  -9  878.31   20.40
   3   2   9  894.11   21.30
  -4  -2  -9   40.60    4.50
  -4  -2  -9   42.10    4.50
   4   2   9   33.00    4.60
  -5  -2  -9   22.30    3.70
  -5  -2  -9   28.80    4.20
   5   2   9   30.80    5.30
  -6  -2  -9  573.24   16.80
  -6  -2  -9  639.24   17.80
   6   2   9  608.34   19.60
  -7  -2  -9  100.39    7.50
   7   2   9   95.39    9.30
   6  -3  -9  520.05   17.10
  -6   3   9  520.85   17.30
  -6   3   9  533.55   17.70
   5  -3  -9   29.40    4.70
  -5   3   9   26.70    4.60
  -5   3   9   25.60    4.60
   4  -3  -9   -1.40    1.90
   4  -3  -9    2.50    2.40
  -4   3   9    0.50    2.30
   3  -3  -9  406.76   12.10
   3  -3  -9  406.86   12.70
  -3   3   9  438.06   14.20
   2  -3  -9  770.92   17.20
   2  -3  -9  793.82   18.40
  -2   3   9  736.03   19.50
   1  -3  -9   63.29    3.70
   1  -3  -9   64.59    4.50
  -1   3   9   63.29    3.00
  -1   3   9   60.59    5.00
   0  -3  -9   36.40    3.80
   0  -3  -9   35.90    2.50
   0   3   9   37.10    3.00
   0   3   9   35.20    4.20
   1   3   9 1195.28   26.30
   1   3   9 1222.68   24.40
  -2  -3  -9 1140.89   24.10
  -2  -3  -9 1152.18   24.90
   2   3   9 1190.38   24.80
  -3  -3  -9   44.80    4.50
  -3  -3  -9   52.99    5.00
   3   3   9   53.79    5.30
  -4  -3  -9   15.90    3.20
  -4  -3  -9    5.90    2.50
   4   3   9    5.10    3.00
  -5  -3  -9  442.46   13.30
  -5  -3  -9  451.55   14.00
   5   3   9  449.46   15.70
  -6  -3  -9    4.00    2.80
   6   3   9    3.30    3.20
  -7  -3  -9   12.50    4.10
   7   3   9    9.20    4.30
   6  -4  -9   12.50    4.20
  -6   4   9   16.60    4.40
  -6   4   9   14.50    4.50
   5  -4  -9   69.99    7.00
  -5   4   9   62.99    6.80
  -5   4   9   62.49    7.30
   4  -4  -9  190.28    9.00
   4  -4  -9  213.68    9.40
  -4   4   9  206.48   10.40
   3  -4  -9  110.19    6.30
   3  -4  -9  123.09    6.80
  -3   4   9  115.99    7.70
   2  -4  -9   37.50    4.10
   2  -4  -9   23.10    3.60
  -2   4   9   36.80    5.10
   1  -4  -9   34.60    4.10
   1  -4  -9   35.90    3.40
  -1   4   9   34.10    4.70
   0  -4  -9  174.18    7.20
   0  -4  -9  185.88    6.00
   0   4   9  188.88    6.20
   0   4   9  180.98    8.50
  -1  -4  -9    8.50    1.70
  -1  -4  -9   10.40    2.70
   1   4   9    8.30    2.80
   1   4   9    6.30    2.10
  -2  -4  -9  455.45   12.80
   2   4   9  447.66   12.90
   2   4   9  436.36   13.40
  -3  -4  -9  498.65   14.10
   3   4   9  529.75   14.80
   3   4   9  498.55   14.90
  -4  -4  -9  132.49    7.00
   4   4   9  146.59    7.40
   4   4   9  140.39    8.10
  -5  -4  -9  104.99    6.10
  -5  -4  -9  110.09    7.00
   5   4   9   94.29    7.50
  -6  -4  -9  460.65   15.50
   6   4   9  482.25   17.30
  -7  -4  -9   15.80    4.30
   7   4   9   10.40    3.90
   5  -5  -9    5.00    3.20
  -5   5   9    7.20    3.90
  -5   5   9    6.50    3.10
   4  -5  -9  133.89    7.60
   4  -5  -9  134.29    7.90
  -4   5   9  146.59    9.40
   3  -5  -9  149.29    7.70
   3  -5  -9  145.69    7.60
  -3   5   9  151.38    9.20
   2  -5  -9 1410.26   29.30
   2  -5  -9 1413.56   28.80
  -2   5   9 1363.66   32.00
   1  -5  -9   54.09    5.10
   1  -5  -9   44.30    4.20
  -1   5   9   43.30    5.60
   0  -5  -9  192.58    6.70
   0  -5  -9  192.08    7.90
   0   5   9  183.78    9.10
  -1  -5  -9  846.12   19.80
  -1  -5  -9  833.02   17.30
   1   5   9  872.61   21.80
   1   5   9  904.41   19.40
  -2  -5  -9  529.95   14.40
   2   5   9  497.95   14.10
   2   5   9  502.45   15.00
  -3  -5  -9   53.39    5.10
   3   5   9   62.89    5.30
   3   5   9   65.79    6.30
  -4  -5  -9  121.89    7.20
   4   5   9  120.49    6.90
   4   5   9  132.09    8.10
  -5  -5  -9   49.70    5.60
   5   5   9   46.10    6.10
  -6  -5  -9    2.80    2.70
   6   5   9    2.90    3.40
  -7  -5  -9   51.99    6.60
   7   5   9   49.40    7.20
   5  -6  -9   65.69    7.40
  -5   6   9   66.89    8.20
   4  -6  -9  119.49    7.40
   4  -6  -9  130.79    8.30
  -4   6   9  106.89    8.90
   3  -6  -9   10.40    3.10
   3  -6  -9   12.70    3.50
  -3   6   9   15.50    4.50
   2  -6  -9   11.00    3.10
   2  -6  -9   12.90    3.20
  -2   6   9    8.70    3.70
   1  -6  -9  111.69    6.30
   1  -6  -9   95.89    5.80
  -1   6   9  100.89    7.30
   0  -6  -9  267.37    9.90
   0  -6  -9  283.97    9.20
   0   6   9  287.57   11.90
  -1  -6  -9   11.60    2.80
  -1  -6  -9   10.10    2.30
   1   6   9   12.30    3.50
   1   6   9   14.90    3.00
  -2  -6  -9  133.39    7.00
   2   6   9  139.79    7.20
   2   6   9  135.69    7.90
  -3  -6  -9  358.56   12.20
   3   6   9  351.96   12.80
   3   6   9  373.46   12.60
  -4  -6  -9  315.87   11.90
   4   6   9  343.87   13.20
  -5  -6  -9  180.28    9.20
   5   6   9  199.38   10.70
  -6  -6  -9    1.10    2.60
   6   6   9   -0.30    3.30
  -7  -6  -9   63.39    7.50
   7   6   9   45.90    7.00
   4  -7  -9   32.80    5.70
  -4   7   9   27.70    5.90
   3  -7  -9  276.37   11.00
   3  -7  -9  300.67   12.30
  -3   7   9  289.17   14.20
   2  -7  -9   -0.50    2.10
   2  -7  -9   -0.30    2.10
  -2   7   9   -0.50    2.60
   1  -7  -9   22.10    3.80
   1  -7  -9   25.90    4.00
  -1   7   9   19.90    4.60
   0  -7  -9  471.85   13.90
   0  -7  -9  469.15   13.60
   0   7   9  458.15   16.20
  -1  -7  -9   74.29    5.20
  -1  -7  -9   73.09    5.50
   1   7   9   78.99    6.70
  -2  -7  -9    6.80    3.00
   2   7   9    4.20    2.50
   2   7   9    2.90    2.80
  -3  -7  -9  163.18    8.30
   3   7   9  169.68    8.90
   3   7   9  167.98    8.60
  -4  -7  -9  497.15   15.80
   4   7   9  520.95   17.20
  -5  -7  -9    6.10    3.30
   5   7   9    9.90    3.80
  -6  -7  -9    1.70    2.80
   6   7   9   -3.60    2.70
   3  -8  -9   51.69    6.80
  -3   8   9   49.10    7.40
   2  -8  -9   87.19    7.10
  -2   8   9   77.19    8.70
   1  -8  -9  176.38    9.20
   1  -8  -9  182.48    9.00
  -1   8   9  174.58   10.80
   0  -8  -9    4.90    2.70
   0  -8  -9    6.90    2.60
   0   8   9    9.20    3.80
  -1  -8  -9   29.70    4.30
  -1  -8  -9   35.30    4.70
   1   8   9   41.60    6.10
  -2  -8  -9  381.56   13.00
   2   8   9  400.36   14.60
  -3  -8  -9  273.07   11.10
   3   8   9  271.77   11.80
  -4  -8  -9    2.80    2.80
   4   8   9   11.40    4.00
  -5  -8  -9   96.99    7.40
   5   8   9   75.79    8.00
   1  -9  -9    0.10    3.00
  -1   9   9    6.40    4.20
   0  -9  -9  184.78    9.60
   0   9   9  175.28   11.10
   1   9   9  143.59    9.70
  -2  -9  -9    2.20    2.50
   2   9   9   -0.20    2.60
  -3  -9  -9    2.50    2.70
  -4  -9  -9  309.37   12.70
   4   9   9  319.07   13.80
   3   6 -10  343.97   15.10
  -3  -6  10  336.87   14.00
   2   6 -10   77.89    8.60
  -2  -6  10   95.99    7.70
   1   6 -10   20.10    4.70
   1   6 -10   23.40    5.20
  -1  -6  10   25.30    5.00
   0   6 -10  185.18   10.80
   0   6 -10  159.68   10.50
   0  -6  10  181.58    9.70
   5   5 -10  197.58   11.20
  -5  -5  10  206.48   11.20
   4   5 -10  188.28   10.70
  -4  -5  10  188.48   10.30
   3   5 -10   71.89    7.90
  -3  -5  10   72.99    7.20
   2   5 -10   20.20    4.70
  -2  -5  10   25.40    4.60
   1   5 -10  268.77   12.10
   1   5 -10  259.17   11.60
  -1  -5  10  273.17   10.90
   0   5 -10   11.00    4.00
   0   5 -10   11.50    4.10
   0  -5  10    3.40    2.70
  -1   5 -10    4.60    3.40
   1  -5  10    2.90    2.90
   1  -5  10    4.00    3.60
  -2   5 -10  299.47   14.00
   2  -5  10  285.97   14.00
   6   4 -10  203.88   10.90
  -6  -4  10  183.48   12.30
   5   4 -10  208.78   10.70
   5   4 -10  191.88   10.10
  -5  -4  10  185.28   10.10
   4   4 -10  106.19    7.80
  -4  -4  10  113.39    7.70
   3   4 -10  406.16   14.60
  -3  -4  10  399.26   13.70
   2   4 -10    9.30    3.00
   2   4 -10   18.00    3.90
  -2  -4  10    9.30    3.20
   1   4 -10   28.70    4.70
   1   4 -10   24.80    4.40
  -1  -4  10   33.10    4.60
   0   4 -10  275.77   11.70
   0   4 -10  269.37   11.80
   0  -4  10  281.67   10.10
  -1   4 -10   39.40    5.90
   1  -4  10   31.50    5.40
   1  -4  10   37.70    4.50
  -2   4 -10    4.20    3.00
   2  -4  10    8.10    3.70
  -3   4 -10   37.20    6.20
   3  -4  10   37.40    6.40
  -4   4 -10  233.58   12.80
   4  -4  10  223.78   12.70
   6   3 -10   33.90    5.60
  -6  -3  10   31.90    5.20
   5   3 -10  181.28    9.40
   5   3 -10  178.28    9.10
  -5  -3  10  190.78    9.00
   4   3 -10   36.00    4.90
   4   3 -10   30.70    4.70
  -4  -3  10   38.20    4.50
   3   3 -10   22.40    4.10
  -3  -3  10   15.90    3.50
  -3  -3  10   17.20    3.00
   2   3 -10  320.97   11.50
   2   3 -10  353.06   12.40
  -2  -3  10  349.77   11.50
   1   3 -10   46.30    5.40
   1   3 -10   51.79    5.60
  -1  -3  10   49.40    4.90
   0   3 -10   71.49    6.10
   0   3 -10   75.89    6.20
   0  -3  10   71.09    7.30
   0  -3  10   68.69    4.80
  -1   3 -10  223.88   10.50
   1  -3  10  198.68    7.70
   1  -3  10  207.48   10.20
  -2   3 -10  212.68   10.80
   2  -3  10  207.78   10.80
  -3   3 -10  192.88   10.60
   3  -3  10  172.18   10.30
  -4   3 -10   93.69    8.10
   4  -3  10   82.99    8.50
  -5   3 -10  138.99   10.00
   5  -3  10  144.69   10.40
   6   2 -10  130.79    8.40
  -6  -2  10  139.39    8.50
   5   2 -10    8.00    3.20
  -5  -2  10    4.50    2.60
   4   2 -10  442.46   13.90
   4   2 -10  458.05   13.70
  -4  -2  10  429.96   13.50
   3   2 -10  613.24   16.20
   3   2 -10  637.14   16.60
   3   2 -10  602.14   15.90
  -3  -2  10  619.84   15.80
   2   2 -10   26.70    3.40
   2   2 -10   22.60    3.80
   2   2 -10   30.00    4.20
  -2  -2  10   28.20    3.80
   1   2 -10    3.50    1.70
   1   2 -10    6.00    2.30
   1   2 -10    6.30    2.70
  -1  -2  10    5.70    2.00
   0   2 -10  858.01   21.40
   0  -2  10  859.41   18.40
   0  -2  10  859.51   21.80
  -1   2 -10   48.10    5.60
   1  -2  10   41.10    5.40
  -2   2 -10  179.58    9.30
   2  -2  10  166.68    9.10
  -3   2 -10  143.19    8.80
   3  -2  10  121.29    8.20
  -4   2 -10  674.73   20.90
   4  -2  10  698.33   21.50
  -5   2 -10   22.30    5.20
   5  -2  10   25.80    5.50
   7   1 -10   63.89    7.60
  -7  -1  10   57.79    7.20
   6   1 -10   65.89    7.20
  -6  -1  10   67.49    7.20
   5   1 -10 1179.18   27.30
  -5  -1  10 1154.38   27.50
   4   1 -10   77.09    5.60
  -4  -1  10   72.19    8.50
  -4  -1  10   73.69    5.70
   3   1 -10  321.27   10.50
   3   1 -10  325.47   10.20
   3   1 -10  295.77   10.30
  -3  -1  10  316.07   11.00
   2   1 -10    5.10    2.40
   2   1 -10    5.60    2.10
   2   1 -10    5.70    2.10
   2   1 -10    7.60    2.20
   1   1 -10 2164.68   41.40
   1   1 -10 2176.08   39.00
   1   1 -10 2152.18   40.60
  -1  -1  10 2137.79   38.60
   0   1 -10   45.20    3.40
   0   1 -10   49.60    5.30
   0  -1  10   41.20    4.80
   0  -1  10   41.50    3.10
  -1   1 -10  370.56   12.60
  -1   1 -10  388.36   10.00
   1  -1  10  385.76   12.90
  -2   1 -10  772.32   16.60
  -2   1 -10  745.43   20.00
   2  -1  10  779.72   20.60
  -3   1 -10  847.72   22.50
   3  -1  10  851.71   22.70
  -4   1 -10   72.99    7.30
   4  -1  10   71.09    7.70
  -5   1 -10   40.60    6.10
   5  -1  10   43.70    6.70
  -6   1 -10  264.57   12.70
   6  -1  10  249.97   13.20
   7   0 -10  111.99    8.50
  -7   0  10  114.89    8.60
   6   0 -10   55.39    6.10
  -6   0  10   46.40    5.90
   5   0 -10   47.00    5.30
  -5   0  10   49.30    5.60
   4   0 -10  940.91   22.50
   4   0 -10  946.51   22.00
  -4   0  10  956.10   22.80
  -4   0  10  923.31   22.00
   3   0 -10  696.13   15.80
   3   0 -10  681.23   17.30
   3   0 -10  701.63   16.80
  -3   0  10  690.83   17.90
   2   0 -10   24.20    3.10
   2   0 -10   18.10    3.20
   2   0 -10   26.50    3.60
   2   0 -10   26.20    3.20
  -2   0  10   28.30    4.20
   1   0 -10   52.89    3.40
   1   0 -10   50.69    5.10
   1   0 -10   50.29    3.80
  -1   0  10   49.40    4.20
   0   0 -10  947.91   21.90
   0   0 -10  922.21   19.60
   0   0  10  959.40   21.30
   0   0  10  937.21   18.00
  -1   0 -10  574.34   16.00
  -1   0 -10  604.04   14.00
   1   0  10  590.44   15.90
  -2   0 -10  473.75   12.00
  -2   0 -10  427.96   13.70
   2   0  10  462.25   14.30
  -3   0 -10   57.49    5.90
  -3   0 -10   55.09    4.20
   3   0  10   42.00    5.20
  -4   0 -10  622.24   15.60
  -4   0 -10  619.44   18.10
   4   0  10  601.84   18.60
  -5   0 -10  255.67   11.20
  -5   0 -10  223.28    9.20
   5   0  10  225.98   11.50
  -6   0 -10   19.10    4.50
   6   0  10   15.70    4.80
   7  -1 -10    8.20    3.80
  -7   1  10   13.50    4.10
   6  -1 -10   43.90    5.90
  -6   1  10   33.10    5.40
   5  -1 -10  713.43   19.30
  -5   1  10  746.03   20.40
  -5   1  10  688.33   20.50
   4  -1 -10   10.20    3.00
   4  -1 -10    5.90    2.50
  -4   1  10    2.60    2.30
   3  -1 -10   95.79    6.00
   3  -1 -10  105.89    5.80
  -3   1  10  116.39    6.80
   2  -1 -10  751.12   17.80
   2  -1 -10  759.22   16.60
  -2   1  10  765.62   19.20
  -2   1  10  734.03   15.90
   1  -1 -10  450.55   12.20
   1  -1 -10  446.36   10.70
   1  -1 -10  479.75   13.60
  -1   1  10  470.35   11.80
   0  -1 -10    1.70    2.00
   0  -1 -10    0.60    0.90
   0  -1 -10   -0.10    1.40
   0   1  10   -0.80    1.50
  -1  -1 -10   30.40    3.30
  -1  -1 -10   25.50    3.70
   1   1  10   39.00    4.50
  -2  -1 -10 1132.29   25.30
  -2  -1 -10 1122.09   23.20
   2   1  10 1122.29   25.10
  -3  -1 -10  226.38    9.50
  -3  -1 -10  236.28    8.50
   3   1  10  224.98    9.90
  -4  -1 -10   26.00    3.80
  -4  -1 -10   19.70    3.70
   4   1  10   30.30    5.00
  -5  -1 -10  312.87   11.70
  -5  -1 -10  285.67   10.40
   5   1  10  262.77   12.10
  -6  -1 -10  332.77   12.40
  -6  -1 -10  360.76   13.20
   6   1  10  364.56   15.30
  -7  -1 -10  106.19    7.40
   7   1  10   95.29    9.90
   6  -2 -10   90.29    7.30
  -6   2  10   67.29    7.10
   5  -2 -10   40.40    5.20
  -5   2  10   40.00    5.40
  -5   2  10   35.10    5.20
   4  -2 -10  527.95   15.70
   4  -2 -10  530.45   15.00
  -4   2  10  524.75   16.10
   3  -2 -10  383.76   11.40
   3  -2 -10  385.56   12.40
  -3   2  10  389.06   13.30
   2  -2 -10   22.20    3.50
   2  -2 -10   19.50    2.80
  -2   2  10   16.30    3.40
   1  -2 -10  270.37    9.10
   1  -2 -10  265.97    7.50
  -1   2  10  261.07   10.10
  -1   2  10  264.97    7.70
   0  -2 -10   18.40    3.00
   0  -2 -10   23.10    2.10
   0  -2 -10   15.00    2.90
   0   2  10   19.80    2.80
   0   2  10   19.10    3.50
  -1  -2 -10    3.50    2.00
  -1  -2 -10    1.30    1.80
   1   2  10    2.10    1.90
  -2  -2 -10  309.57   10.80
  -2  -2 -10  305.77    9.80
   2   2  10  317.57   10.90
  -3  -2 -10  232.08    9.40
  -3  -2 -10  222.48    8.50
   3   2  10  211.18    9.30
  -4  -2 -10   57.59    5.40
  -4  -2 -10   69.09    5.50
   4   2  10   74.89    7.20
  -5  -2 -10    4.70    2.60
  -5  -2 -10    2.20    2.40
   5   2  10    2.80    2.90
  -6  -2 -10  273.57   11.30
  -6  -2 -10  281.27   11.40
   6   2  10  280.87   13.20
  -7  -2 -10  241.28   11.30
   7   2  10  238.98   13.10
   6  -3 -10  186.28   10.10
  -6   3  10  186.28   10.40
   5  -3 -10  181.88    9.30
  -5   3  10  192.98    9.80
  -5   3  10  193.58   10.00
   4  -3 -10    3.30    2.40
   4  -3 -10    4.40    2.50
  -4   3  10    1.80    2.70
   3  -3 -10   60.09    4.90
   3  -3 -10   50.59    5.10
  -3   3  10   56.39    6.20
   2  -3 -10  611.04   14.70
   2  -3 -10  620.04   16.10
  -2   3  10  595.04   17.50
   1  -3 -10    1.10    1.30
   1  -3 -10    0.40    1.80
  -1   3  10    2.50    2.40
   0  -3 -10    5.40    2.20
   0  -3 -10    9.20    1.60
   0   3  10    8.80    2.10
   0   3  10    9.10    3.00
  -1  -3 -10  895.21   20.00
   1   3  10  881.61   21.80
   1   3  10  888.61   19.60
  -2  -3 -10  378.46   12.30
  -2  -3 -10  391.26   11.70
   2   3  10  393.46   12.20
  -3  -3 -10   56.59    5.50
  -3  -3 -10   58.69    5.60
   3   3  10   48.10    5.30
  -4  -3 -10  112.09    6.70
  -4  -3 -10  129.49    7.00
   4   3  10  108.79    7.50
  -5  -3 -10 1198.58   26.70
  -5  -3 -10 1172.38   27.00
   5   3  10 1188.28   29.30
  -6  -3 -10   24.30    4.60
   6   3  10   26.40    5.20
  -7  -3 -10  224.38   11.20
   7   3  10  240.98   13.00
   6  -4 -10  178.08   10.20
  -6   4  10  180.78   10.30
  -6   4  10  174.48   10.40
   5  -4 -10  124.19    8.10
  -5   4  10  133.69    8.50
  -5   4  10  136.49    9.10
   4  -4 -10   18.90    3.80
   4  -4 -10   18.10    3.50
  -4   4  10   23.50    5.00
   3  -4 -10  205.68    9.20
   3  -4 -10  207.58    8.70
  -3   4  10  221.58   10.80
   2  -4 -10  143.49    6.60
   2  -4 -10  153.78    7.50
  -2   4  10  138.79    8.40
   1  -4 -10   -0.40    1.80
   1  -4 -10   -0.30    1.40
  -1   4  10    1.70    2.50
   0  -4 -10  163.48    5.60
   0  -4 -10  172.98    7.40
   0   4  10  149.19    8.00
   0   4  10  166.88    6.10
  -1  -4 -10    9.10    2.70
   1   4  10    7.20    2.90
   1   4  10    5.10    2.20
  -2  -4 -10    4.60    2.10
   2   4  10    2.80    2.20
   2   4  10    2.50    2.30
  -3  -4 -10  154.08    7.60
   3   4  10  148.69    7.90
   3   4  10  167.78    8.30
  -4  -4 -10  627.14   17.40
   4   4  10  644.74   17.80
   4   4  10  652.43   18.90
  -5  -4 -10   67.49    6.60
  -5  -4 -10   63.09    5.20
   5   4  10   60.09    7.10
  -6  -4 -10   69.99    6.90
   6   4  10   92.79    9.20
  -7  -4 -10  314.47   13.40
   7   4  10  331.07   15.30
   5  -5 -10    3.60    3.10
  -5   5  10    6.10    3.80
  -5   5  10    2.60    2.90
   4  -5 -10  336.77   12.60
   4  -5 -10  313.17   12.30
  -4   5  10  360.06   14.80
   3  -5 -10  231.98    9.90
   3  -5 -10  230.88    9.60
  -3   5  10  222.18   11.30
   2  -5 -10   31.40    4.50
   2  -5 -10   28.30    3.90
  -2   5  10   35.40    5.60
   1  -5 -10   15.30    3.10
   1  -5 -10   22.50    3.30
  -1   5  10   12.20    3.40
   0  -5 -10  293.77    8.60
   0  -5 -10  289.67   10.20
   0   5  10  270.17   11.50
  -1  -5 -10 1178.98   25.60
   1   5  10 1174.68   24.30
   1   5  10 1129.19   27.10
  -2  -5 -10   94.79    5.90
   2   5  10   98.59    6.00
   2   5  10   98.89    6.70
  -3  -5 -10   96.89    6.30
   3   5  10   89.89    6.40
   3   5  10  106.29    6.80
  -4  -5 -10  219.88    9.70
   4   5  10  231.18    9.90
   4   5  10  209.38   10.30
  -5  -5 -10  628.64   18.40
   5   5  10  628.74   19.80
  -6  -5 -10  101.29    7.40
   6   5  10  119.49    9.20
  -7  -5 -10    3.50    3.20
   7   5  10    9.90    4.30
   4  -6 -10  296.37   11.80
   4  -6 -10  267.17   11.80
  -4   6  10  271.47   13.60
   3  -6 -10   38.40    5.10
   3  -6 -10   34.60    4.80
  -3   6  10   27.40    5.30
   2  -6 -10   -0.70    2.20
   2  -6 -10   -0.90    2.00
  -2   6  10   -2.00    2.30
   1  -6 -10   11.70    3.00
   1  -6 -10   14.80    2.90
  -1   6  10   11.50    4.00
   0  -6 -10   27.70    4.00
   0  -6 -10   22.40    3.10
   0   6  10   34.00    5.30
  -1  -6 -10   -3.50    1.70
   1   6  10   -1.60    2.40
  -2  -6 -10  335.07   11.80
   2   6  10  342.57   11.80
   2   6  10  348.87   12.90
  -3  -6 -10  535.95   15.90
   3   6  10  529.75   16.40
   3   6  10  551.94   16.50
  -4  -6 -10   23.70    4.20
   4   6  10   22.90    4.30
   4   6  10   25.60    4.80
  -5  -6 -10   21.40    4.50
   5   6  10   22.90    4.70
  -6  -6 -10  310.57   13.10
   6   6  10  335.97   15.10
   3  -7 -10  232.08   10.80
   3  -7 -10  236.08   10.50
  -3   7  10  255.17   13.40
   2  -7 -10  526.45   16.30
   2  -7 -10  565.44   16.40
  -2   7  10  584.94   20.00
   1  -7 -10   22.10    4.00
   1  -7 -10   17.30    3.50
  -1   7  10   22.20    5.00
   0  -7 -10   17.00    3.60
   0  -7 -10   27.60    3.90
  -1  -7 -10  322.87   11.70
   1   7  10  322.27   13.40
  -2  -7 -10  381.16   13.00
   2   7  10  380.76   12.90
   2   7  10  366.26   13.90
  -3  -7 -10   11.20    3.50
   3   7  10   16.10    3.90
   3   7  10   15.30    3.60
  -4  -7 -10  162.98    8.80
   4   7  10  165.88    9.60
  -5  -7 -10  138.59    8.70
   5   7  10  150.78    9.90
  -6  -7 -10   -1.10    2.80
   6   7  10    1.90    3.30
   2  -8 -10   13.80    3.90
  -2   8  10   13.60    4.80
   1  -8 -10   88.79    6.30
   1  -8 -10   84.89    6.50
  -1   8  10   72.29    8.60
   0  -8 -10  127.19    7.70
   0  -8 -10  145.79    7.90
   0   8  10  107.39    8.70
  -1  -8 -10   11.70    3.40
   1   8  10   14.10    4.10
  -2  -8 -10   37.30    5.00
   2   8  10   29.20    5.00
  -3  -8 -10  107.69    7.50
   3   8  10  116.19   11.50
   3   8  10  113.69    7.80
  -4  -8 -10  467.05   15.80
   4   8  10  458.95   16.80
  -5  -8 -10   71.69    7.50
   5   8  10   79.79    8.90
   0   9  10   32.10    5.80
  -1  -9 -10  145.99   10.30
   1   9  10  146.29   10.00
  -2  -9 -10  108.99    7.60
  -3  -9 -10   -0.60    2.50
   4   5 -11  315.37   14.20
  -4  -5  11  354.76   14.30
   3   5 -11   55.49    7.30
  -3  -5  11   43.80    6.00
   2   5 -11    0.90    3.20
  -2  -5  11   -1.30    2.40
   1   5 -11  101.49    7.80
   1   5 -11  116.19    8.40
  -1  -5  11  115.69    7.40
   0   5 -11  163.28   10.00
   0  -5  11  157.28   10.50
   0  -5  11  149.59    9.00
  -1   5 -11   17.00    4.90
   1  -5  11   15.90    4.90
   5   4 -11   10.60    3.90
  -5  -4  11    8.40    3.60
   4   4 -11   -1.80    2.60
  -4  -4  11    1.30    2.70
   3   4 -11  733.23   21.10
  -3  -4  11  703.93   19.90
   2   4 -11  421.76   14.20
   2   4 -11  390.06   14.60
  -2  -4  11  425.26   13.90
   1   4 -11   69.29    7.20
   1   4 -11   48.10    6.00
  -1  -4  11   58.59    5.80
   0   4 -11   86.09    7.20
   0  -4  11   88.69    8.70
   0  -4  11   92.49    6.10
  -1   4 -11  358.56   14.70
   1  -4  11  369.06   15.20
  -2   4 -11   66.69    8.00
   2  -4  11   67.29    8.10
  -3   4 -11   10.80    4.70
   3  -4  11   11.80    4.80
   6   3 -11   12.80    4.10
  -6  -3  11   10.00    3.60
   5   3 -11  105.39    7.60
  -5  -3  11  103.59    7.10
   4   3 -11  584.14   17.60
   4   3 -11  591.64   17.40
  -4  -3  11  590.94   16.40
   3   3 -11   20.60    4.10
  -3  -3  11   23.40    4.20
   2   3 -11    2.10    2.50
   2   3 -11   -0.10    2.50
  -2  -3  11    4.80    2.50
   1   3 -11  393.36   13.70
   1   3 -11  406.96   13.80
  -1  -3  11  396.76   12.30
   0   3 -11   36.20    5.50
   0  -3  11   35.00    4.20
   0  -3  11   27.60    4.90
  -1   3 -11   -0.50    2.50
   1  -3  11    5.50    3.20
  -2   3 -11   10.10    4.00
   2  -3  11    8.60    3.60
  -3   3 -11  102.79    8.50
   3  -3  11  123.09    9.30
  -4   3 -11   88.89    9.10
   4  -3  11   87.19    9.40
   6   2 -11  174.68    9.90
  -6  -2  11  188.98   10.20
   5   2 -11   54.09    6.00
  -5  -2  11   47.40    5.70
   4   2 -11  114.39    7.00
   4   2 -11   84.79    6.20
  -4  -2  11  105.39    6.80
   3   2 -11  296.87   10.70
   3   2 -11  257.07   10.20
   3   2 -11  286.87   10.50
  -3  -2  11  262.87    9.70
   2   2 -11  443.36   12.30
   2   2 -11  440.96   13.90
   2   2 -11  449.46   13.80
  -2  -2  11  446.06   13.00
   1   2 -11   48.20    5.40
   1   2 -11   61.19    6.30
  -1  -2  11   58.29    5.00
   0   2 -11  142.59    7.90
   0  -2  11  132.79    6.60
   0  -2  11  128.19    8.10
  -1   2 -11  306.97   12.30
   1  -2  11  302.77   12.50
  -2   2 -11   42.60    5.80
   2  -2  11   29.60    5.00
  -3   2 -11    3.90    3.20
   3  -2  11    6.80    3.80
  -4   2 -11   32.10    5.80
   4  -2  11   27.40    6.00
  -5   2 -11  128.59    9.60
   5  -2  11  141.09   10.30
   6   1 -11    5.10    3.10
  -6  -1  11    7.10    3.50
   5   1 -11   25.70    4.60
  -5  -1  11   27.80    4.70
   4   1 -11  371.16   12.40
  -4  -1  11  342.87   12.30
   3   1 -11  520.75   14.70
   3   1 -11  518.75   14.50
   3   1 -11  546.65   14.40
  -3  -1  11  516.75   15.50
   2   1 -11    7.10    2.40
   2   1 -11    5.00    2.40
   2   1 -11    5.00    2.70
   2   1 -11    7.30    2.30
   1   1 -11   -0.60    2.10
   1   1 -11    2.00    1.80
  -1  -1  11    4.60    2.50
  -1  -1  11    5.40    2.00
   0   1 -11  178.78    8.70
   0   1 -11  178.28    6.70
   0  -1  11  183.88    8.70
  -1   1 -11    3.70    2.40
  -1   1 -11    4.90    1.90
   1  -1  11    6.00    2.70
  -2   1 -11  313.47   12.30
   2  -1  11  314.07   12.50
  -3   1 -11  437.96   15.30
   3  -1  11  426.56   15.40
  -4   1 -11    7.10    3.50
   4  -1  11    4.50    3.30
  -5   1 -11    0.20    2.90
   5  -1  11    4.50    3.90
   6   0 -11  242.18   11.20
  -6   0  11  247.78   11.80
   5   0 -11  317.67   12.10
  -5   0  11  329.47   12.80
   4   0 -11   19.00    3.60
   4   0 -11   26.10    4.40
  -4   0  11   22.30    4.00
   3   0 -11   61.89    5.70
   3   0 -11   61.09    4.80
  -3   0  11   57.79    5.90
   2   0 -11 1303.07   25.60
   2   0 -11 1254.57   26.60
   2   0 -11 1221.08   27.30
  -2   0  11 1247.88   28.20
  -2   0  11 1267.77   26.00
   1   0 -11 1078.29   22.70
   1   0 -11 1071.79   21.30
   1   0 -11 1057.59   24.50
  -1   0  11 1072.09   23.40
   0   0 -11  106.29    6.70
   0   0 -11  101.29    5.40
   0   0  11  107.19    6.30
  -1   0 -11    8.70    2.40
  -1   0 -11   14.60    3.60
   1   0  11   11.50    3.30
  -2   0 -11   96.69    6.70
  -2   0 -11  109.19    5.50
   2   0  11   98.59    6.70
  -3   0 -11  592.44   17.80
  -3   0 -11  608.54   15.10
   3   0  11  593.64   18.30
  -4   0 -11  195.88    9.80
  -4   0 -11  198.88    8.20
   4   0  11  185.98   10.10
  -5   0 -11   22.40    4.60
   5   0  11   11.50    4.10
  -6   0 -11   17.00    4.30
   6   0  11   15.60    4.90
   6  -1 -11   14.50    3.90
  -6   1  11   13.90    4.20
   5  -1 -11  299.07   11.60
  -5   1  11  309.77   12.60
   4  -1 -11   86.29    5.80
   4  -1 -11   69.49    5.70
  -4   1  11   75.09    6.10
   3  -1 -11   81.19    5.80
   3  -1 -11   98.39    5.70
  -3   1  11   95.29    6.60
   2  -1 -11  609.94   16.00
   2  -1 -11  643.54   14.90
  -2   1  11  610.34   14.40
  -2   1  11  641.44   17.80
   1  -1 -11  738.13   18.90
   1  -1 -11  730.53   15.60
   1  -1 -11  717.93   17.30
  -1   1  11  751.82   17.00
   0  -1 -11   19.70    3.20
   0  -1 -11   14.20    3.40
   0   1  11   21.50    3.30
  -1  -1 -11   31.30    3.70
  -1  -1 -11   28.80    4.40
   1   1  11   46.40    5.00
  -2  -1 -11  444.96   12.50
  -2  -1 -11  435.56   14.10
   2   1  11  479.45   14.50
  -3  -1 -11  122.69    7.50
  -3  -1 -11  135.89    6.50
   3   1  11  119.89    7.80
  -4  -1 -11    8.60    2.80
  -4  -1 -11    8.30    3.10
   4   1  11    4.50    3.20
  -5  -1 -11  734.73   20.40
  -5  -1 -11  707.33   18.70
   5   1  11  689.83   21.60
  -6  -1 -11  298.27   12.70
  -6  -1 -11  298.97   11.70
   6   1  11  301.57   14.30
   6  -2 -11  436.26   15.50
  -6   2  11  430.16   16.00
   5  -2 -11   38.20    5.10
  -5   2  11   39.50    5.40
  -5   2  11   48.40    6.20
   4  -2 -11   30.40    4.70
   4  -2 -11   31.00    4.40
  -4   2  11   23.60    4.50
   3  -2 -11 1213.78   25.60
   3  -2 -11 1206.68   27.10
  -3   2  11 1212.08   28.40
   2  -2 -11   50.99    5.00
   2  -2 -11   52.19    4.00
  -2   2  11   43.10    5.40
   1  -2 -11    9.90    2.00
   1  -2 -11   12.50    3.00
  -1   2  11   10.00    2.20
  -1   2  11   10.30    3.30
   0  -2 -11  780.72   18.50
   0  -2 -11  795.02   20.00
   0   2  11  807.42   20.80
   0   2  11  788.92   17.90
  -1  -2 -11  603.84   16.80
  -1  -2 -11  626.94   15.60
   1   2  11  611.44   15.90
  -2  -2 -11    2.50    2.50
  -2  -2 -11    1.90    1.90
   2   2  11   -0.90    2.20
  -3  -2 -11  136.99    7.80
  -3  -2 -11  140.19    7.00
   3   2  11  138.49    8.00
  -4  -2 -11  237.48    9.40
  -4  -2 -11  215.98    9.80
   4   2  11  220.48   10.70
  -5  -2 -11  220.98    9.80
  -5  -2 -11  244.28   10.60
   5   2  11  206.58   10.90
  -6  -2 -11   38.40    5.30
  -6  -2 -11   36.10    5.50
   6   2  11   41.20    6.60
   6  -3 -11   50.79    6.30
  -6   3  11   48.90    6.30
   5  -3 -11  198.08   10.20
   5  -3 -11  207.98   10.00
  -5   3  11  214.08   10.70
  -5   3  11  204.08   10.60
   4  -3 -11   88.79    6.20
   4  -3 -11   79.29    6.30
  -4   3  11   80.79    7.80
   3  -3 -11    6.10    2.80
   3  -3 -11    2.60    2.10
  -3   3  11    1.60    2.80
   2  -3 -11  334.07   10.00
   2  -3 -11  306.17   10.90
  -2   3  11  323.87   12.50
   1  -3 -11  251.47    7.70
   1  -3 -11  260.07    9.60
  -1   3  11  261.27   11.00
   0  -3 -11   87.29    5.50
   0   3  11   99.49    5.10
   0   3  11   98.19    6.80
  -1  -3 -11   23.50    3.70
   1   3  11   13.90    2.90
   1   3  11   14.20    3.30
  -2  -3 -11  626.44   16.50
  -2  -3 -11  643.74   17.70
   2   3  11  651.13   17.10
  -3  -3 -11 1122.19   25.90
  -3  -3 -11 1141.79   25.20
   3   3  11 1109.19   26.30
  -4  -3 -11    6.10    2.50
  -4  -3 -11    3.90    2.70
   4   3  11    5.40    2.90
  -5  -3 -11   16.80    3.90
  -5  -3 -11   13.30    3.50
   5   3  11   17.10    4.60
  -6  -3 -11  529.65   16.80
   6   3  11  510.05   18.80
  -7  -3 -11  259.77   12.10
   5  -4 -11    9.40    3.30
   5  -4 -11    3.10    3.10
  -5   4  11    1.50    3.10
  -5   4  11    5.50    3.40
   4  -4 -11  386.26   13.70
   4  -4 -11  383.36   13.20
  -4   4  11  364.16   14.60
   3  -4 -11  474.15   15.00
   3  -4 -11  465.35   13.90
  -3   4  11  481.45   16.50
   2  -4 -11  252.77    8.90
   2  -4 -11  252.87   10.00
  -2   4  11  235.88   11.20
   1  -4 -11   20.10    2.90
   1  -4 -11   20.00    3.60
  -1   4  11   23.50    4.70
   0  -4 -11   90.59    5.90
   0   4  11   96.79    7.00
  -1  -4 -11   17.00    3.30
   1   4  11   21.60    3.30
   1   4  11   17.60    3.70
  -2  -4 -11    1.70    1.90
   2   4  11   -0.90    2.00
   2   4  11    1.50    2.20
  -3  -4 -11   38.00    4.70
   3   4  11   43.50    5.60
   3   4  11   41.20    5.30
  -4  -4 -11  513.65   15.40
  -4  -4 -11  496.75   15.30
   4   4  11  537.55   16.30
   4   4  11  487.95   16.20
  -5  -4 -11  189.48    9.50
  -5  -4 -11  193.08    9.20
   5   4  11  168.78   10.20
  -6  -4 -11   62.89    7.00
   6   4  11   61.59    7.70
  -7  -4 -11   66.89    7.50
   7   4  11   72.99    8.80
   5  -5 -11  242.88   11.50
   5  -5 -11  239.98   11.60
  -5   5  11  252.77   13.00
  -5   5  11  249.78   11.90
   4  -5 -11   60.99    6.40
   4  -5 -11   62.19    6.60
  -4   5  11   58.59    7.60
   3  -5 -11   10.00    3.00
   3  -5 -11   10.10    3.20
  -3   5  11   15.70    4.60
   2  -5 -11  335.57   11.00
   2  -5 -11  328.87   11.90
  -2   5  11  345.77   14.00
   1  -5 -11  905.31   22.10
   1  -5 -11  938.01   20.20
  -1   5  11  923.41   24.60
   0  -5 -11    0.90    2.00
   0   5  11    4.40    2.70
  -1  -5 -11   21.70    3.80
   1   5  11   24.50    3.70
   1   5  11   27.40    4.90
  -2  -5 -11  318.17   11.30
   2   5  11  313.87   12.30
   2   5  11  297.97   10.90
  -3  -5 -11   83.89    6.20
   3   5  11   87.69    6.60
   3   5  11   83.79    6.60
  -4  -5 -11  112.09    7.20
   4   5  11   93.49    7.40
   4   5  11  110.89    7.40
  -5  -5 -11  367.66   13.80
   5   5  11  368.16   14.70
  -6  -5 -11  237.38   11.50
   6   5  11  226.68   12.40
   4  -6 -11  239.38   11.10
   4  -6 -11  234.18   10.90
  -4   6  11  238.38   13.00
   3  -6 -11  219.28    9.90
   3  -6 -11  203.98    9.80
  -3   6  11  220.98   12.10
   2  -6 -11    5.00    2.70
   2  -6 -11    1.20    2.40
  -2   6  11    4.00    3.10
   1  -6 -11    3.70    2.30
   1  -6 -11    1.30    2.10
  -1   6  11    3.10    3.20
   0  -6 -11  510.65   15.40
   0   6  11  548.05   18.00
  -1  -6 -11  242.48   10.10
   1   6  11  260.37   11.60
   2   6  11  169.08    9.40
   2   6  11  153.18    7.90
  -3  -6 -11   42.70    5.40
   3   6  11   41.50    5.60
   3   6  11   42.00    5.60
  -4  -6 -11  136.89    8.30
   4   6  11  139.19    8.40
   4   6  11  141.19    8.80
  -5  -6 -11   48.60    6.30
   5   6  11   40.70    6.30
  -6  -6 -11   77.99    8.20
   6   6  11   64.39    8.00
   3  -7 -11   17.10    4.10
   3  -7 -11   14.90    4.00
  -3   7  11   17.60    5.10
   2  -7 -11   65.19    6.30
   2  -7 -11   72.69    6.90
  -2   7  11   72.19    8.50
   1  -7 -11   11.30    3.40
   1  -7 -11    6.40    2.70
  -1   7  11    9.00    4.10
   0  -7 -11   13.30    3.50
   0   7  11    8.10    3.80
  -1  -7 -11  189.88    9.10
   1   7  11  189.98   10.40
  -2  -7 -11  259.17   10.80
   2   7  11  258.77   11.90
  -3  -7 -11    0.70    2.40
   3   7  11    1.80    2.70
   3   7  11    2.60    3.10
  -4  -7 -11   91.99    7.10
   4   7  11   92.19    7.70
  -5  -7 -11  259.17   12.00
   5   7  11  250.17   12.80
   2  -8 -11   24.60    4.50
   2  -8 -11   29.30    4.90
  -2   8  11   27.80    6.10
   1  -8 -11   51.29    5.90
   1  -8 -11   38.00    8.10
  -1   8  11   44.50    7.00
   0  -8 -11   20.10    4.10
   0   8  11   10.80    4.00
  -1  -8 -11    1.10    2.60
   1   8  11    0.40    2.90
  -2  -8 -11    0.40    2.40
   2   8  11    1.30    3.00
  -3  -8 -11   87.89    7.00
   3   8  11   78.49    9.40
   3   8  11   92.79    8.80
  -4  -8 -11  275.87   12.10
   4   8  11  261.17   12.50
   5   8  11    7.10    3.80
  -1  -9 -11   37.40    5.40
   1   9  11   33.30    6.00
  -2  -9 -11    2.00    2.80
   2   9  11   -2.50    2.70
   2   5 -12   32.30    5.90
  -2  -5  12   20.50    4.50
   1   5 -12   -0.60    2.80
   1   5 -12    7.80    4.10
   0   5 -12  174.88   10.60
   0  -5  12  166.38   11.10
   4   4 -12   36.10    5.80
  -4  -4  12   29.90    5.30
   3   4 -12   26.70    5.20
  -3  -4  12   19.10    4.30
   2   4 -12  312.77   13.30
  -2  -4  12  322.27   12.20
   1   4 -12   30.90    5.20
   1   4 -12   26.50    5.00
  -1  -4  12   24.00    4.40
   0   4 -12   22.00    4.80
   0  -4  12   29.10    5.90
  -1   4 -12  157.98   10.20
   1  -4  12  140.79   10.00
  -2   4 -12  202.38   11.80
   2  -4  12  162.18   11.10
   5   3 -12    3.30    3.20
  -5  -3  12    2.60    2.80
   4   3 -12  450.85   15.30
  -4  -3  12  454.95   15.30
   3   3 -12  401.16   14.40
  -3  -3  12  415.46   14.10
   2   3 -12   27.70    4.80
   2   3 -12   31.60    4.90
  -2  -3  12   32.30    4.60
   1   3 -12  361.86   13.80
   1   3 -12  393.76   14.30
  -1  -3  12  379.06   14.60
  -1  -3  12  373.66   12.20
   0   3 -12  481.65   16.60
   0  -3  12  474.75   17.00
  -1   3 -12  102.69    8.10
   1  -3  12  112.29    8.60
  -2   3 -12  101.19    8.40
   2  -3  12  113.79    9.00
  -3   3 -12  269.37   13.50
   3  -3  12  267.27   13.70
   5   2 -12   52.79    6.20
  -5  -2  12   51.19    6.00
   4   2 -12   62.89    6.30
  -4  -2  12   67.39    6.30
   3   2 -12   -0.10    2.30
   3   2 -12    2.70    2.40
  -3  -2  12    3.00    2.20
   2   2 -12  186.58    8.80
   2   2 -12  190.08    9.10
  -2  -2  12  181.68    8.10
   1   2 -12  527.25   16.50
  -1  -2  12  532.35   16.80
  -1  -2  12  531.35   14.20
   0   2 -12  233.18   10.60
   0  -2  12  215.48   10.50
  -1   2 -12  141.79    8.60
   1  -2  12  149.59    9.20
  -2   2 -12   39.50    6.10
   2  -2  12   43.00    5.90
  -3   2 -12    4.40    3.60
   3  -2  12    5.20    3.30
  -4   2 -12    1.10    3.40
   4  -2  12    1.90    3.50
   6   1 -12    3.50    3.00
  -6  -1  12    2.50    3.30
   5   1 -12  866.71   23.00
  -5  -1  12  900.91   23.70
   4   1 -12  330.57   12.00
  -4  -1  12  336.77   12.40
   3   1 -12   39.80    4.80
   3   1 -12   24.60    4.00
   3   1 -12   32.70    4.20
  -3  -1  12   29.20    4.70
   2   1 -12   18.30    3.80
   2   1 -12   12.20    2.90
   2   1 -12   17.30    3.20
  -2  -1  12   11.60    3.20
   1   1 -12  295.07   11.50
   1   1 -12  315.67    9.90
  -1  -1  12  279.27   11.10
  -1  -1  12  274.87   10.00
   0   1 -12  547.65   16.60
   0   1 -12  514.05   13.40
   0  -1  12  536.05   16.40
  -1   1 -12   -1.50    2.20
   1  -1  12    0.00    2.70
  -2   1 -12    0.20    2.30
   2  -1  12   -0.70    2.60
  -3   1 -12   51.89    6.30
   3  -1  12   76.39    8.00
  -4   1 -12   19.00    4.80
   4  -1  12   29.60    5.80
  -5   1 -12   -1.60    2.90
   5  -1  12   -0.40    3.60
   6   0 -12   13.20    4.10
  -6   0  12   15.20    4.10
   5   0 -12    4.80    3.00
  -5   0  12    1.30    2.80
   4   0 -12   56.19    5.90
   4   0 -12   75.59    5.80
  -4   0  12   70.79    6.80
   3   0 -12  838.92   20.10
   3   0 -12  839.32   20.90
  -3   0  12  879.91   22.30
   2   0 -12  482.05   12.80
   2   0 -12  442.36   13.50
  -2   0  12  456.35   15.10
  -2   0  12  485.95   13.60
   1   0 -12    0.10    1.70
   1   0 -12    0.60    2.40
  -1   0  12   -1.20    1.90
   0   0 -12   20.60    4.10
   0   0 -12   20.80    3.30
   0   0  12   21.60    3.80
  -1   0 -12 1251.07   29.10
  -1   0 -12 1302.07   26.00
   1   0  12 1242.68   28.50
  -2   0 -12  673.93   16.20
  -2   0 -12  642.64   19.10
   2   0  12  634.64   18.80
  -3   0 -12   71.99    7.30
  -3   0 -12   73.99    5.20
   3   0  12   72.79    7.80
  -4   0 -12   22.20    4.60
   4   0  12   27.10    5.50
  -5   0 -12  145.89    9.40
   5   0  12  140.49    9.90
   6  -1 -12    3.20    3.20
  -6   1  12    3.90    3.10
   5  -1 -12   18.50    3.90
  -5   1  12   14.30    4.10
   4  -1 -12  432.46   14.60
   4  -1 -12  433.06   13.70
  -4   1  12  446.26   15.20
   3  -1 -12  247.88   10.10
   3  -1 -12  237.58    9.10
  -3   1  12  241.88   10.70
   2  -1 -12   55.79    5.50
   2  -1 -12   50.89    4.10
  -2   1  12   53.69    6.00
   1  -1 -12  263.87    9.50
   1  -1 -12  295.57   11.10
  -1   1  12  260.77    9.20
  -1   1  12  254.47   11.00
   0  -1 -12  197.68    7.90
   0  -1 -12  188.88    9.00
   0   1  12  187.48    8.20
  -1  -1 -12   72.79    6.00
  -1  -1 -12   76.99    5.00
   1   1  12   65.79    5.40
  -2  -1 -12    2.60    2.70
  -2  -1 -12    1.90    2.10
   2   1  12    0.80    2.40
  -3  -1 -12  595.34   15.70
  -3  -1 -12  589.64   17.90
   3   1  12  581.14   18.10
  -4  -1 -12   40.10    5.70
  -4  -1 -12   38.60    4.70
   4   1  12   37.30    6.10
  -5  -1 -12   34.00    4.90
  -5  -1 -12   34.60    5.70
   5   1  12   31.10    5.50
  -6  -1 -12  115.29    8.50
   6   1  12  126.19   10.00
   6  -2 -12  229.78   11.30
  -6   2  12  207.28   11.40
   5  -2 -12  290.77   11.80
  -5   2  12  280.17   12.40
  -5   2  12  270.77   12.30
   4  -2 -12   99.09    7.10
   4  -2 -12   91.19    6.40
  -4   2  12   95.79    7.30
   3  -2 -12   94.49    6.60
   3  -2 -12   90.79    5.70
  -3   2  12   88.89    7.10
   2  -2 -12 1060.19   24.40
   2  -2 -12 1064.59   22.20
  -2   2  12 1069.09   26.40
   1  -2 -12  296.27   10.50
  -1   2  12  310.37   12.40
  -1   2  12  306.17    9.50
   0  -2 -12  218.88    8.60
   0  -2 -12  234.38    9.90
   0   2  12  224.28   10.40
   0   2  12  235.88    8.60
  -1  -2 -12  167.08    7.50
  -1  -2 -12  175.58    8.60
   1   2  12  154.98    7.60
  -2  -2 -12  111.29    7.30
   2   2  12  122.09    7.40
  -3  -2 -12    3.60    2.80
  -3  -2 -12   11.30    3.00
   3   2  12    2.80    2.90
  -4  -2 -12   41.10    5.00
  -4  -2 -12   49.00    5.90
   4   2  12   42.30    6.20
  -5  -2 -12  208.78    9.70
  -5  -2 -12  204.98   10.20
   5   2  12  195.68   11.20
  -6  -2 -12   70.79    7.30
  -6  -2 -12   77.69    7.80
   6   2  12   56.19    7.60
   5  -3 -12   64.89    6.80
   5  -3 -12   70.79    7.40
  -5   3  12   62.59    7.20
  -5   3  12   55.09    6.50
   4  -3 -12  573.74   16.50
   4  -3 -12  535.45   17.00
  -4   3  12  566.84   18.40
   3  -3 -12  104.79    7.00
   3  -3 -12   98.09    6.10
  -3   3  12   88.19    7.30
   2  -3 -12   32.90    4.40
   2  -3 -12   40.20    4.10
  -2   3  12   43.60    5.70
   1  -3 -12   76.99    5.60
  -1   3  12   86.09    8.10
   0  -3 -12  143.29    7.20
   0   3  12  153.98    8.70
   0   3  12  148.99    6.60
  -1  -3 -12  412.46   12.80
   1   3  12  403.66   14.50
   1   3  12  418.36   12.50
  -2  -3 -12   39.40    5.20
  -2  -3 -12   36.20    4.20
   2   3  12   46.10    5.20
  -3  -3 -12    1.30    2.70
  -3  -3 -12    0.60    2.20
   3   3  12    0.40    2.50
  -4  -3 -12   31.70    4.80
  -4  -3 -12   34.60    4.80
   4   3  12   34.30    5.20
  -5  -3 -12   59.19    6.40
  -5  -3 -12   54.99    6.40
   5   3  12   51.69    6.80
  -6  -3 -12  383.76   14.30
  -6  -3 -12  365.66   14.90
   6   3  12  370.96   16.10
   5  -4 -12    5.00    3.20
   5  -4 -12    3.50    3.10
  -5   4  12    2.70    3.30
   4  -4 -12   75.09    7.50
   4  -4 -12   68.69    6.60
  -4   4  12   73.89    8.10
   3  -4 -12  461.85   13.70
   3  -4 -12  401.26   14.20
  -3   4  12  450.65   16.40
   2  -4 -12  613.74   17.40
   2  -4 -12  605.14   15.60
  -2   4  12  633.14   19.60
   1  -4 -12   10.00    3.00
  -1   4  12   13.60    4.10
   0  -4 -12    2.00    2.20
   0   4  12    1.80    2.70
  -1  -4 -12  330.17   11.60
   1   4  12  319.17   12.80
   1   4  12  330.77   10.80
  -2  -4 -12  373.46   12.50
   2   4  12  376.06   12.60
   2   4  12  380.96   14.00
  -3  -4 -12   11.70    3.20
   3   4  12   10.70    3.50
   3   4  12    9.70    3.20
  -4  -4 -12    1.60    2.40
  -4  -4 -12    2.60    2.50
   4   4  12   -3.70    2.60
   4   4  12    3.40    3.10
  -5  -4 -12  199.08    9.80
  -5  -4 -12  188.28    9.70
   5   4  12  184.68   10.70
  -6  -4 -12   10.20    3.80
   6   4  12   10.40    4.40
   4  -5 -12   60.29    6.50
   4  -5 -12   54.69    6.30
  -4   5  12   51.79    7.20
   3  -5 -12  145.09    8.50
   3  -5 -12  132.79    7.50
  -3   5  12  146.89    9.90
   2  -5 -12  113.99    7.30
   2  -5 -12  118.39    6.60
  -2   5  12  123.09    8.90
   1  -5 -12  129.99    7.60
  -1   5  12  165.98    9.80
   0  -5 -12   16.90    3.70
   0   5  12   17.40    4.50
  -1  -5 -12   19.80    3.90
   1   5  12   12.60    4.00
  -2  -5 -12  331.67   12.10
   2   5  12  359.76   12.10
   2   5  12  313.07   13.00
  -3  -5 -12  188.68    9.10
   3   5  12  165.48    8.90
   3   5  12  169.68    9.30
  -4  -5 -12    1.40    2.60
   4   5  12    0.10    2.40
   4   5  12    5.50    3.40
  -5  -5 -12   59.29    6.70
   5   5  12   44.50    6.30
  -6  -5 -12  400.06   15.40
   6   5  12  390.76   16.70
   4  -6 -12    4.60    3.20
   4  -6 -12    1.50    2.90
  -4   6  12    1.40    3.20
   3  -6 -12  321.07   12.20
   3  -6 -12  326.57   13.00
   2  -6 -12  438.36   14.80
   2  -6 -12  440.06   13.70
  -2   6  12  430.36   17.10
   1  -6 -12    1.90    2.50
  -1   6  12    3.10    3.30
   0  -6 -12   48.60    5.60
   0   6  12   48.70    6.70
  -1  -6 -12  792.82   20.70
   1   6  12  754.32   22.30
  -2  -6 -12   24.00    4.50
   2   6  12   21.40    4.70
   2   6  12   17.10    3.70
  -3  -6 -12   49.30    5.70
   3   6  12   78.29    7.80
   3   6  12   61.09    6.60
  -4  -6 -12  296.27   12.30
   4   6  12  273.27   12.20
   4   6  12  317.17   13.20
  -5  -6 -12  115.39    8.30
   5   6  12  108.09    8.80
  -6  -6 -12    3.80    3.50
   6   6  12    3.30    3.60
   3  -7 -12    2.20    2.80
   3  -7 -12    1.80    2.80
  -3   7  12   -1.90    3.20
   2  -7 -12   34.30    5.60
   2  -7 -12   43.40    5.80
  -2   7  12   29.60    6.00
   1  -7 -12  142.89    8.20
  -1   7  12  120.69    9.10
   0  -7 -12   50.99    6.00
   0   7  12   46.00    6.90
  -1  -7 -12   -0.30    2.30
   1   7  12   -2.90    2.90
  -2  -7 -12  130.69    8.10
   2   7  12  120.99    8.90
  -3  -7 -12  144.99    8.70
   3   7  12  159.08    9.00
   3   7  12  166.78    9.60
  -4  -7 -12    9.70    3.60
   4   7  12   10.20    4.10
  -5  -7 -12   30.40    5.30
   5   7  12   41.10    6.50
   1  -8 -12    0.80    2.60
  -1   8  12   -2.60    2.70
   0  -8 -12  248.58   11.10
   0   8  12  230.38   12.60
  -1  -8 -12   58.79    6.80
   1   8  12   52.59    7.00
  -2  -8 -12   10.00    3.40
   2   8  12    9.00    4.10
  -3  -8 -12    9.40    3.80
   3   8  12    9.10    3.80
  -4  -8 -12  170.18    9.90
   4   8  12  182.48   10.50
   3   4 -13   59.69    7.40
  -3  -4  13   61.59    7.00
   2   4 -13    2.60    3.20
  -2  -4  13    1.10    4.20
   1   4 -13  272.07   12.70
  -1  -4  13  281.87   13.60
   0   4 -13  114.29    8.80
   0  -4  13  108.19   10.40
  -1   4 -13   13.90    4.80
   1  -4  13   12.70    4.30
  -4  -3  13   21.40    4.60
   3   3 -13  822.72   22.40
  -3  -3  13  776.72   21.20
   2   3 -13  206.78   10.40
   2   3 -13  199.08   10.30
  -2  -3  13  207.48   10.40
   1   3 -13    4.40    3.30
  -1  -3  13   -1.20    3.10
   0   3 -13   57.89    6.90
   0  -3  13   53.29    6.90
  -1   3 -13  208.48   11.40
   1  -3  13  171.58   10.80
  -2   3 -13  180.98   11.10
   2  -3  13  178.38   11.20
   5   2 -13  129.49    8.60
  -5  -2  13  128.79    8.40
   4   2 -13    7.00    3.30
  -4  -2  13    3.60    2.80
   3   2 -13   41.10    5.50
  -3  -2  13   44.80    5.20
  -3  -2  13   42.30    5.20
   2   2 -13  344.37   13.10
   2   2 -13  332.47   12.70
  -2  -2  13  337.47   11.70
  -2  -2  13  345.17   13.30
   1   2 -13  976.40   25.00
  -1  -2  13  935.61   25.00
   0   2 -13   11.30    4.00
   0  -2  13   12.90    3.90
  -1   2 -13   22.40    4.60
   1  -2  13   20.70    4.70
  -2   2 -13   91.59    9.00
   2  -2  13   99.59    8.50
  -3   2 -13  610.64   20.70
   3  -2  13  593.44   20.80
  -4   2 -13   29.30    6.20
   4  -2  13   36.20    6.50
   5   1 -13    2.00    2.80
  -5  -1  13    1.90    2.90
   4   1 -13   77.39    6.10
  -4  -1  13   61.39    6.40
   3   1 -13  136.89    7.60
   3   1 -13  143.49    7.60
  -3  -1  13  154.68    8.80
   2   1 -13  257.87    9.70
   2   1 -13  259.37   11.20
  -2  -1  13  245.38   10.50
   1   1 -13   99.59    6.00
   1   1 -13  116.09    7.60
  -1  -1  13  120.79    7.60
   0   1 -13  350.36   13.40
   0  -1  13  372.26   13.70
  -1   1 -13  151.78    9.20
   1  -1  13  157.68    9.20
  -2   1 -13    2.70    3.10
   2  -1  13    0.50    2.70
  -3   1 -13    2.20    3.00
   3  -1  13    4.40    3.50
  -4   1 -13   68.59    8.00
   4  -1  13   69.29    8.70
   5   0 -13  539.35   16.90
  -5   0  13  497.75   17.20
   4   0 -13   10.90    3.60
   4   0 -13   10.60    3.10
  -4   0  13    6.20    3.30
   3   0 -13   53.09    5.30
   3   0 -13   63.79    6.10
  -3   0  13   76.09    7.50
   2   0 -13   75.59    5.70
  -2   0  13   68.99    7.20
  -2   0  13   76.19    5.50
   1   0 -13  824.62   21.90
   1   0 -13  817.02   19.80
  -1   0  13  848.52   20.90
   0   0 -13   83.69    6.70
   0   0 -13   80.19    5.40
   0   0  13   78.29    6.20
  -1   0 -13   26.10    4.50
  -1   0 -13   28.90    3.80
   1   0  13   27.60    4.80
  -2   0 -13  669.63   20.00
  -2   0 -13  641.14   16.30
   2   0  13  631.64   19.40
  -3   0 -13   38.00    5.80
   3   0  13   47.00    6.30
  -4   0 -13    5.50    3.40
   4   0  13    4.00    3.70
  -5   0 -13   75.49    8.00
   5   0  13   79.99    9.50
   5  -1 -13   -1.30    2.40
  -5   1  13   -2.00    2.40
   4  -1 -13  153.08    8.80
   4  -1 -13  153.68    8.00
  -4   1  13  137.29    8.80
   3  -1 -13  524.45   14.50
   3  -1 -13  472.35   15.30
  -3   1  13  510.55   16.80
   2  -1 -13   69.59    6.50
  -2   1  13   75.09    7.30
   1  -1 -13   38.90    5.30
   1  -1 -13   49.90    5.20
  -1   1  13   39.90    4.60
  -1   1  13   42.60    5.80
   0  -1 -13  379.26   13.70
   0  -1 -13  364.46   11.80
   0   1  13  374.76   12.30
  -1  -1 -13  115.09    7.60
  -1  -1 -13  122.69    6.60
   1   1  13  113.09    7.20
  -2  -1 -13   43.90    5.90
  -2  -1 -13   57.29    5.40
   2   1  13   62.39    6.80
  -3  -1 -13  266.87   11.90
  -3  -1 -13  259.77   10.00
   3   1  13  261.07   12.00
  -4  -1 -13  109.19    8.20
  -4  -1 -13  127.99    7.30
   4   1  13  122.89    9.00
  -5  -1 -13   15.90    4.40
   5   1  13   17.00    4.50
   5  -2 -13   54.79    6.20
   5  -2 -13   42.20    5.90
  -5   2  13   54.09    8.50
  -5   2  13   45.50    6.30
   4  -2 -13    3.40    2.60
   4  -2 -13    1.50    2.70
  -4   2  13    3.20    3.20
   3  -2 -13   -1.50    1.80
   3  -2 -13    4.70    2.70
  -3   2  13    1.30    3.00
   2  -2 -13  655.23   17.90
  -2   2  13  642.14   19.60
   1  -2 -13  276.67   10.40
  -1   2  13  275.47   12.20
   0  -2 -13   38.20    4.50
   0   2  13   40.80    5.90
   0   2  13   41.00    4.60
  -1  -2 -13  142.09    7.20
  -1  -2 -13  151.68    8.70
   1   2  13  136.29    7.50
  -2  -2 -13  491.15   14.40
  -2  -2 -13  500.05   16.20
   2   2  13  478.05   15.50
  -3  -2 -13   35.80    5.10
  -3  -2 -13   39.20    4.70
   3   2  13   39.30    5.50
  -4  -2 -13    1.90    3.00
  -4  -2 -13    2.80    2.60
   4   2  13    2.10    3.00
  -5  -2 -13  189.18    9.40
  -5  -2 -13  176.98   10.10
   5   2  13  174.88   10.90
  -6  -2 -13   99.49    8.10
  -6  -2 -13  102.29    7.70
   6   2  13   97.69    9.90
   5  -3 -13   67.69    7.10
   5  -3 -13   79.29    8.10
  -5   3  13   73.79    8.20
   4  -3 -13   78.29    7.60
   4  -3 -13   75.89    6.20
  -4   3  13   78.59    8.20
   3  -3 -13   28.10    4.00
   3  -3 -13   35.70    5.00
  -3   3  13   29.20    5.30
   2  -3 -13   15.60    3.80
  -2   3  13   15.90    4.20
   1  -3 -13  666.23   18.00
  -1   3  13  666.23   20.20
   0  -3 -13  218.38    9.30
   0   3  13  212.58   10.50
   0   3  13  222.48   11.00
  -1  -3 -13    4.20    2.30
   1   3  13   -1.40    2.20
   1   3  13    3.20    2.40
  -2  -3 -13   17.90    3.80
  -2  -3 -13   14.80    3.40
   2   3  13   18.20    3.80
  -3  -3 -13   72.19    7.30
  -3  -3 -13   86.69    6.30
   3   3  13   87.29    7.00
  -4  -3 -13  145.49    8.60
  -4  -3 -13  125.09    7.70
   4   3  13  140.39    9.10
  -5  -3 -13    0.60    2.80
  -5  -3 -13    3.10    3.00
   5   3  13    0.80    3.30
  -6  -3 -13   16.50    4.40
  -6  -3 -13   15.90    4.20
   6   3  13   12.00    5.10
   5  -4 -13   89.49    8.40
   5  -4 -13  100.89    8.00
  -5   4  13   66.99    8.00
   4  -4 -13    4.70    2.90
   4  -4 -13    3.50    2.70
  -4   4  13    3.00    3.50
   3  -4 -13   27.20    4.20
   3  -4 -13   33.30    5.10
  -3   4  13   26.60    5.50
   2  -4 -13  514.85   16.10
  -2   4  13  505.65   17.80
   1  -4 -13  113.29    7.10
  -1   4  13  109.49    8.10
   0  -4 -13   16.50    3.70
   0   4  13   20.40    4.70
  -1  -4 -13  500.25   15.30
   1   4  13  533.15   14.80
   1   4  13  514.35   17.20
  -2  -4 -13  349.67   12.40
   2   4  13  344.47   12.30
   2   4  13  333.67   13.70
  -3  -4 -13    1.80    2.50
   3   4  13    2.50    2.70
   3   4  13   -1.90    2.40
  -4  -4 -13    5.70    3.00
   4   4  13   -1.50    2.70
   4   4  13    3.70    3.20
  -5  -4 -13  442.16   15.50
  -5  -4 -13  428.76   15.40
   5   4  13  456.75   17.20
  -6  -4 -13   51.29    6.50
   6   4  13   43.30    7.20
   4  -5 -13  157.78    9.40
   4  -5 -13  157.68    8.90
  -4   5  13  135.29   10.10
   3  -5 -13  291.97   12.30
   3  -5 -13  279.67   10.90
  -3   5  13  245.98   13.20
   2  -5 -13   -1.10    2.50
  -2   5  13    1.40    3.00
   1  -5 -13    2.50    2.70
  -1   5  13    1.80    3.10
   0  -5 -13  780.72   20.80
   0   5  13  814.32   23.50
  -1  -5 -13  149.49    8.20
   1   5  13  126.19    8.80
  -2  -5 -13  119.79    7.50
   2   5  13   97.79    6.80
   2   5  13  109.09    7.90
  -3  -5 -13   13.80    3.90
   3   5  13   17.00    4.00
   3   5  13   10.00    3.70
  -4  -5 -13  320.57   12.80
   4   5  13  338.37   13.80
   4   5  13  316.17   13.30
  -5  -5 -13   19.30    4.60
   5   5  13   25.90    5.60
   3  -6 -13   60.59    6.60
   3  -6 -13   58.19    6.50
  -3   6  13   77.59    9.10
   2  -6 -13  191.98    9.90
  -2   6  13  200.78   12.00
   1  -6 -13  130.99    8.10
  -1   6  13  123.99    9.40
   0  -6 -13    8.30    3.10
   0   6  13   13.20    4.10
  -1  -6 -13  472.55   15.40
   1   6  13  498.75   17.80
  -2  -6 -13  193.18    9.70
   2   6  13  205.98   11.00
  -3  -6 -13   63.99    6.70
   3   6  13   62.89    6.70
   3   6  13   65.59    7.50
  -4  -6 -13   54.79    6.60
   4   6  13   61.19    7.20
   4   6  13   63.29    7.50
  -5  -6 -13  199.48   10.80
   5   6  13  188.68   11.40
   2  -7 -13   43.80    6.10
  -2   7  13   43.60    7.40
   1  -7 -13   51.79    6.20
  -1   7  13   49.40    7.30
   0  -7 -13  435.06   15.10
   0   7  13  445.66   17.40
  -1  -7 -13    3.00    2.90
   1   7  13    1.10    3.00
  -2  -7 -13   11.60    3.70
   2   7  13   22.00    5.10
   3   7  13  348.77   19.80
   3   7  13  340.87   14.50
  -4  -7 -13   46.90    6.40
   4   7  13   49.90    6.70
   0  -8 -13   54.49    6.70
   0   8  13   54.49    7.80
  -1  -8 -13   82.49    7.90
   1   8  13   72.19    8.30
  -2  -8 -13   75.99    7.70
   2   8  13   66.09    8.10
  -3  -8 -13    0.80    3.00
   3   8  13   -0.90    3.10
   3   3 -14    8.50    3.50
   2   3 -14   96.59   10.40
  -2  -3  14   99.59    8.30
   1   3 -14   69.09    7.60
  -1  -3  14   74.89    8.30
   0   3 -14  276.87   13.30
   0  -3  14  256.57   13.20
  -1   3 -14  148.29    9.90
   1  -3  14  128.19    9.90
   4   2 -14  145.99    8.60
  -3  -2  14   45.70    6.20
  -3  -2  14   58.89    9.10
   2   2 -14   -4.30    2.30
  -2  -2  14    0.50    2.90
   1   2 -14   80.99    8.30
  -1  -2  14   67.09    7.60
   0   2 -14   36.00    5.90
   0  -2  14   37.40    6.10
  -1   2 -14  213.98   11.60
   1  -2  14  184.98   11.00
  -2   2 -14  125.39    9.30
   2  -2  14  140.19   10.10
  -3   2 -14   35.20    6.50
   3  -2  14   26.10    5.80
   4   1 -14    7.50    3.20
  -4  -1  14   10.50    3.40
   3   1 -14  172.68    8.80
  -3  -1  14  193.68   10.40
   2   1 -14  285.17   12.30
   2   1 -14  293.37   10.80
  -2  -1  14  302.07   11.90
   1   1 -14   12.60    3.90
  -1  -1  14   13.50    4.00
   0   1 -14  117.49    8.40
   0  -1  14  125.59    8.40
  -1   1 -14  615.94   19.80
   1  -1  14  606.54   19.40
  -2   1 -14  107.99    8.50
   2  -1  14   82.29    8.50
  -3   1 -14    3.90    3.50
   3  -1  14    5.60    3.80
  -4   1 -14   26.00    5.80
   4  -1  14   14.10    4.80
   5   0 -14   26.20    4.90
  -5   0  14   30.60    5.70
   4   0 -14   78.69    6.30
   4   0 -14   88.89    7.00
   3   0 -14   12.10    3.50
  -3   0  14    6.20    3.30
   2   0 -14    2.40    2.40
  -2   0  14    1.20    3.10
   1   0 -14  303.87   10.90
   1   0 -14  286.97   12.30
  -1   0  14  290.27   11.50
   0   0 -14  231.68    9.10
   0   0 -14  234.48   11.20
   0   0  14  235.28   10.60
  -1   0 -14   56.89    5.30
  -1   0 -14   64.49    7.10
   1   0  14   53.09    6.30
  -2   0 -14  384.86   15.20
   2   0  14  423.06   15.70
  -3   0 -14  628.54   20.60
   3   0  14  636.14   20.80
  -4   0 -14    1.60    3.20
   4   0  14   -2.30    3.40
   5  -1 -14   21.40    4.60
  -5   1  14   24.80    5.10
   4  -1 -14    6.10    3.20
   4  -1 -14    3.60    3.00
  -4   1  14    7.20    3.60
   3  -1 -14  223.88   10.20
  -3   1  14  215.98   11.20
   2  -1 -14  449.26   14.30
  -2   1  14  409.96   15.60
   1  -1 -14   42.50    5.10
  -1   1  14   45.70    5.10
  -1   1  14   49.50    6.70
   0  -1 -14   32.30    4.40
   0  -1 -14   32.90    5.50
   0   1  14   34.40    4.90
  -1  -1 -14  712.73   18.10
  -1  -1 -14  711.23   20.80
   1   1  14  676.43   19.70
  -2  -1 -14   48.60    6.50
  -2  -1 -14   66.09    5.30
   2   1  14   57.89    6.80
  -3  -1 -14    3.40    3.00
  -3  -1 -14   -1.20    2.20
   3   1  14    3.40    3.60
  -4  -1 -14  119.19    8.80
   4   1  14  133.69    9.60
  -5  -1 -14   41.50    6.40
   5   1  14   36.10    6.60
   5  -2 -14  162.08   10.00
   5  -2 -14  170.78    9.40
  -5   2  14  142.89    9.60
   4  -2 -14   74.29    6.10
   4  -2 -14   70.49    7.30
  -4   2  14   97.69    9.30
   3  -2 -14  182.68    9.50
  -3   2  14  179.98   10.40
   2  -2 -14   92.29    6.70
  -2   2  14  112.19    8.40
   1  -2 -14  563.54   16.30
  -1   2  14  565.34   18.80
   0  -2 -14   23.60    4.00
   0   2  14   37.70    6.00
   0   2  14   28.10    4.10
  -1  -2 -14   12.30    3.40
  -1  -2 -14   13.90    4.00
   1   2  14   15.10    3.70
  -2  -2 -14  571.34   16.40
  -2  -2 -14  562.54   18.10
   2   2  14  569.24   17.70
  -3  -2 -14  259.27   11.80
  -3  -2 -14  266.07   10.70
   3   2  14  260.67   12.10
  -4  -2 -14   41.30    5.40
  -4  -2 -14   47.70    6.40
   4   2  14   51.09    7.00
  -5  -2 -14  104.79    8.40
  -5  -2 -14  105.89    7.50
   5   2  14   94.19    9.90
   4  -3 -14    8.80    3.50
   4  -3 -14    8.00    3.20
  -4   3  14   10.40    4.00
   3  -3 -14  833.92   22.70
  -3   3  14  827.12   24.40
   2  -3 -14  223.08   10.10
  -2   3  14  226.58   11.70
   1  -3 -14   63.29    6.20
  -1   3  14   82.39    8.40
   0  -3 -14   89.89    6.40
   0   3  14   71.29    7.70
  -1  -3 -14  686.13   18.60
   1   3  14  682.23   18.40
   1   3  14  698.53   21.40
  -2  -3 -14  326.27   12.10
  -2  -3 -14  313.77   13.00
   2   3  14  325.07   12.40
  -3  -3 -14   56.69    6.90
  -3  -3 -14   48.90    6.00
   3   3  14   50.89    6.40
  -4  -3 -14   23.00    4.40
  -4  -3 -14   26.90    5.20
   4   3  14   21.90    4.70
  -5  -3 -14   89.29    7.10
  -5  -3 -14   77.29    7.90
   5   3  14   83.79    9.20
   4  -4 -14    6.40    3.40
   4  -4 -14   16.70    3.90
  -4   4  14   18.70    5.10
   3  -4 -14    3.80    2.70
  -3   4  14   -0.20    3.20
   2  -4 -14  111.29    7.60
  -2   4  14  110.89    8.80
   1  -4 -14  200.08    9.50
  -1   4  14  224.28   11.70
   0  -4 -14   11.80    3.20
   0   4  14    9.10    4.10
  -1  -4 -14   88.89    6.60
   1   4  14   92.79    7.90
  -2  -4 -14  266.07   11.20
   2   4  14  284.97   11.40
   2   4  14  263.87   12.60
  -3  -4 -14  384.46   13.90
   3   4  14  380.76   14.30
   3   4  14  417.76   15.90
  -4  -4 -14   20.20    4.20
   4   4  14   16.80    4.80
   4   4  14   18.50    4.70
  -5  -4 -14    5.10    3.30
  -5  -4 -14    4.10    3.20
   5   4  14    6.40    4.20
   3  -5 -14  220.58   11.10
  -3   5  14  219.08   12.60
   2  -5 -14  249.38   11.30
  -2   5  14  292.37   14.10
   1  -5 -14    3.10    2.60
  -1   5  14   -2.00    2.80
   0  -5 -14  223.78   10.30
   0   5  14  213.18   11.40
  -1  -5 -14  302.27   11.90
   1   5  14  292.67   13.50
  -2  -5 -14   18.50    3.90
   2   5  14   20.00    4.70
   2   5  14   16.10    3.90
  -3  -5 -14    1.70    2.70
   3   5  14   -0.90    2.80
   3   5  14   -2.80    2.40
  -4  -5 -14  369.86   14.20
   4   5  14  409.26   15.70
   4   5  14  394.26   15.40
  -5  -5 -14   53.09    6.80
   5   5  14   67.69   10.60
   5   5  14   72.49    8.50
   3  -6 -14   25.20    5.00
  -3   6  14   17.80    5.30
   2  -6 -14    1.50    3.10
  -2   6  14   -1.60    3.00
   1  -6 -14  611.54   18.70
  -1   6  14  611.14   21.30
   0  -6 -14  119.09    8.10
   0   6  14  148.49   10.20
  -1  -6 -14    1.70    2.80
   1   6  14   -1.00    2.70
  -2  -6 -14  376.06   14.20
   2   6  14  406.66   16.10
  -3  -6 -14  178.58   10.00
   3   6  14  188.98   10.00
   3   6  14  193.58   11.00
  -4  -6 -14    5.00    3.00
   4   6  14    3.60    3.30
   4   6  14   12.50    4.20
   1  -7 -14   -1.40    2.60
  -1   7  14   -1.30    3.10
   0  -7 -14  235.88   11.20
   0   7  14  233.28   13.00
  -1  -7 -14  265.97   11.90
   1   7  14  259.87   13.40
  -2  -7 -14   15.90    4.20
   2   7  14   16.50    4.90
  -3  -7 -14   31.70    5.20
   3   7  14   31.40    5.90
  -4  -7 -14  203.38   11.00
   4   7  14  163.48   10.30
   2   2 -15   64.79    7.30
  -2  -2  15   69.79    7.70
   1   2 -15  203.58   11.00
  -1  -2  15  184.48   10.80
   0   2 -15  421.36   16.80
   0  -2  15  440.26   17.00
  -1   2 -15    2.20    3.30
   1  -2  15    7.00    4.00
   3   1 -15   71.89    7.00
  -3  -1  15   72.89    7.90
   2   1 -15   87.79    8.50
  -2  -1  15   71.99    7.40
   1   1 -15  387.16   15.10
  -1  -1  15  369.66   14.40
   0   1 -15   30.80    5.50
   0  -1  15   28.30    5.20
  -1   1 -15  111.69    8.80
   1  -1  15  117.19    9.00
  -2   1 -15  272.87   13.50
   2  -1  15  303.77   14.10
  -3   1 -15  109.79    9.30
   3  -1  15  118.39   11.60
   4   0 -15  206.08   10.60
   3   0 -15   72.59    6.90
  -3   0  15   85.19    8.50
   2   0 -15   23.90    4.30
  -2   0  15   27.20    5.60
   1   0 -15    8.50    3.70
   1   0 -15    6.00    2.80
  -1   0  15    6.50    3.10
   0   0 -15  456.85   13.80
   0   0 -15  426.66   16.20
   0   0  15  463.45   15.80
  -1   0 -15   37.90    6.20
   1   0  15   48.10    6.60
  -2   0 -15    8.50    3.80
   2   0  15    3.60    3.40
  -3   0 -15  303.77   14.30
   3   0  15  304.87   14.40
   4  -1 -15   26.30    5.10
  -4   1  15   22.60    5.20
  -3   1  15    1.80    3.10
   2  -1 -15  571.64   17.20
  -2   1  15  539.65   18.80
   1  -1 -15  324.67   12.10
  -1   1  15  349.17   14.80
   0  -1 -15  125.89    7.20
   0  -1 -15  105.19    8.20
   0   1  15  120.89    7.60
  -1  -1 -15  193.28    9.00
  -1  -1 -15  205.08   10.90
   1   1  15  208.58   10.40
  -2  -1 -15  871.11   21.50
  -2  -1 -15  848.32   24.50
   2   1  15  865.91   24.10
  -3  -1 -15    2.20    3.90
  -3  -1 -15    4.90    3.50
   3   1  15   -3.20    3.00
  -4  -1 -15   11.40    4.40
   4   1  15   18.60    5.20
   4  -2 -15  100.39    7.80
  -4   2  15   78.59    8.50
   3  -2 -15   40.10    5.80
  -3   2  15   45.50    6.70
   2  -2 -15    6.40    3.30
  -2   2  15    4.50    3.60
   1  -2 -15   59.09    6.10
  -1   2  15   64.99    7.70
   0  -2 -15  303.97   11.50
   0   2  15  259.37   13.50
   0   2  15  272.67   13.20
  -1  -2 -15   30.40    5.50
  -1  -2 -15   39.20    5.20
   1   2  15   52.49    6.10
  -2  -2 -15    1.20    2.80
  -2  -2 -15    2.40    2.30
   2   2  15    2.70    3.30
  -3  -2 -15  212.08    9.90
  -3  -2 -15  210.18   11.30
   3   2  15  216.28   11.40
  -4  -2 -15  165.68   10.30
   4   2  15  169.98   10.80
   4  -3 -15   27.50    5.20
  -4   3  15   22.50    5.50
   3  -3 -15   24.30    4.70
  -3   3  15   32.20    6.00
   2  -3 -15  193.78    9.70
  -2   3  15  184.08   11.10
   1  -3 -15   -0.60    2.30
  -1   3  15    2.50    3.50
   0  -3 -15  160.58    8.70
   0   3  15  176.48   10.50
  -1  -3 -15  642.34   18.50
   1   3  15  652.03   21.20
   1   3  15  645.24   18.20
  -2  -3 -15  252.47   12.10
  -2  -3 -15  269.97   11.30
   2   3  15  265.17   13.10
   2   3  15  288.37   12.00
  -3  -3 -15   46.30    6.60
  -3  -3 -15   33.80    5.10
   3   3  15   28.50    5.20
  -4  -3 -15    6.40    3.10
  -4  -3 -15    9.20    4.10
   4   3  15    8.90    4.00
   3  -4 -15  100.99    7.70
  -3   4  15  111.09    9.30
   2  -4 -15  105.19    7.50
  -2   4  15  102.29   10.20
   1  -4 -15    2.20    2.60
  -1   4  15    3.50    3.60
   0  -4 -15  211.88   10.20
   0   4  15  211.78   11.90
  -1  -4 -15  147.39    8.60
   1   4  15  141.89    9.80
  -2  -4 -15   10.60    3.50
   2   4  15    9.60    3.50
   2   4  15   15.30    4.70
  -3  -4 -15  243.58   11.10
   3   4  15  249.18   11.80
   3   4  15  250.37   12.80
  -4  -4 -15  275.87   12.10
   4   4  15  268.47   13.30
   4   4  15  280.67   13.20
   3  -5 -15   39.30    6.30
  -3   5  15   45.30    7.40
   2  -5 -15  295.07   12.80
  -2   5  15  282.87   14.30
   1  -5 -15   32.50    5.40
  -1   5  15   25.30    5.90
   0  -5 -15    0.80    2.60
   0   5  15    0.10    3.20
  -1  -5 -15  251.17   11.40
   1   5  15  248.08   12.90
  -2  -5 -15  230.78   10.90
   2   5  15  234.58   12.40
  -3  -5 -15   -1.20    2.40
   3   5  15   -0.30    2.90
   3   5  15   -1.70    3.00
  -4  -5 -15   16.40    4.30
   4   5  15   15.60    4.60
   4   5  15   37.80    6.40
   2  -6 -15   56.29    7.00
  -2   6  15   79.49    9.40
   1  -6 -15   36.10    5.70
  -1   6  15   21.50    5.80
   0  -6 -15  583.84   18.50
   0   6  15  565.54   20.70
  -1  -6 -15   13.20    4.30
   1   6  15    7.90    4.30
  -2  -6 -15    0.40    2.80
   2   6  15   -2.10    3.20
  -3  -6 -15  164.48    9.70
   3   6  15  158.38   10.50
  -4  -6 -15  153.38    9.70
   4   6  15  148.99   10.10
   4   6  15  149.09    9.90
   0  -7 -15    5.70    3.40
   0   7  15   -2.40    2.90
  -1  -7 -15  298.77   13.30
   1   7  15  335.27   15.60
  -2  -7 -15  226.88   11.50
   2   7  15  219.28   12.60
   2   1 -16    3.90    3.40
   1   1 -16  440.36   16.80
  -1  -1  16  418.06   16.00
   0   1 -16   22.10    5.20
   0  -1  16   12.20    4.40
  -1   1 -16    8.20    4.20
   1  -1  16    7.10    4.20
   3   0 -16   46.30    5.80
  -3   0  16   61.19    7.80
   2   0 -16  286.17   11.70
  -2   0  16  272.77   13.50
   1   0 -16   46.10    5.90
   1   0 -16   38.90    6.40
   0   0 -16   -0.40    2.90
   0   0  16    3.50    3.30
  -1   0 -16  386.16   16.10
   1   0  16  411.86   15.90
  -2   0 -16   74.09    8.70
   2   0  16   65.69    8.10
   3  -1 -16   -4.20    2.40
  -3   1  16   -1.40    3.00
   2  -1 -16   22.00    4.40
  -2   1  16   14.10    4.60
   1  -1 -16  278.17   11.40
  -1   1  16  269.47   13.60
   0  -1 -16    1.10    3.10
   0  -1 -16    1.30    2.50
   0   1  16    2.50    2.80
  -1  -1 -16   20.90    4.80
  -1  -1 -16   29.50    4.70
   1   1  16   29.60    5.50
  -2  -1 -16  650.13   21.60
   2   1  16  676.03   21.30
  -3  -1 -16  454.75   17.70
   3   1  16  436.16   17.60
   3  -2 -16  467.65   16.50
  -3   2  16  450.05   17.90
   2  -2 -16   87.49    7.10
  -2   2  16  109.09    9.00
   1  -2 -16   50.29    5.90
  -1   2  16   56.19    7.50
   0  -2 -16   33.10    4.90
   0   2  16   20.10    5.00
  -1  -2 -16  302.77   13.90
  -1  -2 -16  316.27   12.20
   1   2  16  330.67   13.10
  -2  -2 -16    1.90    2.70
  -2  -2 -16    1.70    3.40
   2   2  16    7.50    3.60
  -3  -2 -16   10.30    4.40
  -3  -2 -16    4.30    3.00
   3   2  16   -1.20    3.10
   3  -3 -16   55.49    6.90
  -3   3  16   47.90    7.30
   2  -3 -16  152.58    9.20
  -2   3  16  162.68   10.90
   1  -3 -16  195.68    9.90
  -1   3  16  186.18   11.50
   0  -3 -16   29.20    4.90
   0   3  16   29.70    5.60
  -1  -3 -16   10.40    3.50
   1   3  16    3.90    3.20
  -2  -3 -16  226.48   10.70
   2   3  16  246.18   13.10
   2   3  16  245.48   11.60
  -3  -3 -16  211.68   10.50
  -3  -3 -16  207.88   11.50
   3   3  16  235.28   11.90
  -4  -3 -16    4.60    3.70
   4   3  16    6.90    3.80
   2  -4 -16    3.50    3.00
  -2   4  16   -1.70    3.40
   1  -4 -16    6.10    3.20
  -1   4  16    3.50    3.50
   0  -4 -16   94.19    8.50
   0   4  16   96.39   10.00
  -1  -4 -16  131.49    8.40
   1   4  16  115.99    9.10
  -2  -4 -16    9.50    3.40
   2   4  16    5.90    3.30
   2   4  16    7.00    4.10
  -3  -4 -16   26.50    4.60
   3   4  16   38.00    6.70
   3   4  16   23.80    4.90
   2  -5 -16   23.50    5.10
  -2   5  16   21.10    5.40
   1  -5 -16  224.58   11.00
  -1   5  16  188.48   12.20
   0  -5 -16    9.90    3.50
   0   5  16    9.80    4.60
  -1  -5 -16    8.00    3.70
   1   5  16    4.40    4.00
  -2  -5 -16  231.28   11.20
   2   5  16  260.27   13.50
  -3  -5 -16  245.18   11.80
   3   5  16  247.58   13.20
   3   5  16  241.38   12.00
  -1   6  16   -0.50    3.60
   0  -6 -16   71.69    7.70
   0   6  16   72.29    8.60
  -1  -6 -16   24.20    5.10
   1   6  16   30.20    6.20
  -2  -6 -16   -1.80    2.40
   2   6  16   -3.00    3.30
   1   0 -17   67.19    8.00
   0   0 -17   21.30    5.50
   0   0  17   14.10    4.60
   2  -1 -17   12.50    3.80
  -2   1  17   10.00    4.50
   1  -1 -17   35.20    5.20
  -1   1  17   42.30    7.00
   0  -1 -17  174.28   10.70
   0  -1 -17  174.78    9.20
  -1  -1 -17   58.39    8.20
   1   1  17   55.09    7.30
   2  -2 -17  257.67   12.10
  -2   2  17  228.98   13.30
   1  -2 -17   20.40    4.50
  -1   2  17   22.10    5.40
   0  -2 -17    7.70    3.50
   0   2  17    1.10    3.10
  -1  -2 -17   97.39    7.30
  -1  -2 -17  109.69    8.90
   1   2  17   82.09    8.10
   1   2  17   98.89   10.50
  -2  -2 -17   44.60    5.90
  -2  -2 -17   30.20    6.30
   2   2  17   33.10    5.70
   2  -3 -17    6.60    3.80
  -2   3  17    3.20    4.00
   1  -3 -17   79.29    7.90
  -1   3  17   59.09    8.40
   0  -3 -17  101.89    7.60
   0   3  17   84.79    9.50
  -1  -3 -17    4.40    3.10
   1   3  17    5.60    4.20
  -2  -3 -17   16.90    4.40
   2   3  17   17.70    4.70
   2   3  17   17.80    5.60
   1  -4 -17   17.50    4.50
  -1   4  17   13.10    4.90
   0  -4 -17    4.30    3.30
   0   4  17    8.20    4.20
  -1  -4 -17  258.27   12.00
   1   4  17  258.57   13.80
  -2  -4 -17  237.78   11.50
   2   4  17  232.68   13.30
   0  -5 -17   39.90    6.20
   0   5  17   53.99    8.10
  -1  -5 -17    3.60    3.30
   1   5  17    0.40    4.10
;
_shelx_hkl_checksum     80308
_shelx_res_file
;
TITL RB303_0m_a.res in P-1
    rb303_084_final.res
    created by SHELXL-2018/3 at 14:13:09 on 17-Aug-2022
REM Old TITL RB303_0m in P-1
REM SHELXT solution in P-1
REM R1 0.055, Rweak 0.005, Alpha 0.048, Orientation as input
REM Formula found by SHELXT: C14 Ni O20 S2
CELL 0.71073 6.5986    7.4183   13.2847   74.1712   88.6035   77.9200
ZERR 1 0.0007    0.0008    0.0014    0.0014    0.0014    0.0013
LATT 1
SFAC C H Ni O S
UNIT 14 26 1 20 2
ACTA 52
L.S. 32
PLAN  20
TEMP -123
BOND $H
CONF
LIST 6
FMAP 2
dfix 0.84 0.01 o1w h11 o1w h12 o2w h21 o2w h22 o3w h31 o3w h32 o4w h41 o4w h42
dfix 0.84 0.01 o4 h4 o6 h6a
WGHT    0.028400    0.222300
FVAR       0.97637
NI1   3    0.500000    1.000000    0.000000    10.50000    0.01121    0.01190 =
         0.00927   -0.00113   -0.00053   -0.00301
O1W   4    0.402371    0.994216    0.147331    11.00000    0.01843    0.01725 =
         0.01103   -0.00254   -0.00040   -0.00208
H11   2    0.342424    1.095257    0.159973    11.00000    0.03905
H12   2    0.488141    0.938574    0.196639    11.00000    0.04083
O2W   4    0.662697    0.722302    0.050400    11.00000    0.01402    0.01446 =
         0.01992    0.00053   -0.00200   -0.00349
H22   2    0.596496    0.642231    0.084597    11.00000    0.04774
H21   2    0.778865    0.700580    0.079469    11.00000    0.03716
O3W   4    0.235001    0.913810   -0.026632    11.00000    0.01685    0.02263 =
         0.01286   -0.00427    0.00026   -0.00945
H32   2    0.219999    0.883865   -0.081642    11.00000    0.03695
H31   2    0.182238    0.839755    0.019951    11.00000    0.03285
S1    5    0.782000    0.523271    0.798242    11.00000    0.01103    0.01454 =
         0.01148   -0.00112    0.00037   -0.00312
O1    4    0.841939    0.706944    0.786584    11.00000    0.01935    0.01831 =
         0.01753   -0.00542    0.00350   -0.00789
O2    4    0.567467    0.529704    0.831701    11.00000    0.01220    0.02051 =
         0.01717   -0.00089    0.00324   -0.00304
O3    4    0.925765    0.359615    0.864399    11.00000    0.01498    0.02075 =
         0.01466    0.00006   -0.00245   -0.00100
O6    4    0.730621    0.396143    0.381414    11.00000    0.02388    0.02494 =
         0.01736   -0.00928   -0.00055   -0.00682
H6A   2    0.703984    0.502501    0.335490    11.00000    0.05067
O5    4    0.683772    0.762834    0.301567    11.00000    0.02105    0.02513 =
         0.01315   -0.00240   -0.00277   -0.00399
O4    4    0.723364    0.948067    0.404560    11.00000    0.03060    0.01587 =
         0.01419    0.00072   -0.00032   -0.00400
H4    2    0.726819    1.025038    0.345379    11.00000    0.04156
C1    1    0.784476    0.489049    0.671543    11.00000    0.01035    0.01605 =
         0.01323   -0.00208   -0.00020   -0.00305
C6    1    0.800571    0.303812    0.661251    11.00000    0.01301    0.01526 =
         0.01739   -0.00055    0.00081   -0.00381
AFIX  43
H6    2    0.823672    0.197124    0.721651    11.00000   -1.20000
AFIX   0
C5    1    0.782956    0.275680    0.563499    11.00000    0.01574    0.01540 =
         0.02148   -0.00579    0.00145   -0.00503
AFIX  43
H5    2    0.793317    0.149826    0.556807    11.00000   -1.20000
AFIX   0
C4    1    0.749807    0.432731    0.474196    11.00000    0.01007    0.02189 =
         0.01660   -0.00620    0.00045   -0.00420
C3    1    0.738727    0.618770    0.484378    11.00000    0.01042    0.01689 =
         0.01338   -0.00148    0.00019   -0.00271
C7    1    0.712870    0.781952    0.389325    11.00000    0.01117    0.01916 =
         0.01488   -0.00136    0.00010   -0.00116
C2    1    0.755939    0.644957    0.584050    11.00000    0.01240    0.01412 =
         0.01455   -0.00241    0.00035   -0.00289
AFIX  43
H2    2    0.747996    0.769976    0.591539    11.00000   -1.20000
AFIX   0
O4W   4    0.777814    1.179562    0.218154    11.00000    0.01602    0.01638 =
         0.01776   -0.00387   -0.00085   -0.00441
H42   2    0.674410    1.269422    0.203985    11.00000    0.03518
H41   2    0.878825    1.230054    0.219930    11.00000    0.03858
EQIV $2 -x+1, -y+2, -z+1
HTAB O1W O1_$2
HTAB O1W O5
EQIV $3 -x+1, -y+1, -z+1
HTAB O2W O2_$3
EQIV $4 -x+2, -y+1, -z+1
HTAB O2W O3_$4
EQIV $1 -x+1, -y+2, -z
HTAB O3W O4W_$1
HTAB O3W O3_$3
HTAB O6 O5
HTAB O4 O4W
EQIV $5 x, y-1, z
HTAB O4W O2_$2
EQIV $6 -x+2, -y+2, -z+1
HTAB O4W O1_$6
HKLF 4
REM  RB303_0m_a.res in P-1
REM wR2 = 0.0592, GooF = S = 1.082, Restrained GooF = 1.081 for all data
REM R1 = 0.0228 for 2779 Fo > 4sig(Fo) and 0.0259 for all 3047 data
REM 209 parameters refined using 10 restraints
END
WGHT      0.0284      0.2223
REM Highest difference peak  0.326,  deepest hole -0.413,  1-sigma level  0.059
Q1    1   0.7846  0.5048  0.7205  11.00000  0.05    0.33
Q2    1   0.7776  0.3556  0.5188  11.00000  0.05    0.30
Q3    1   0.7491  0.6895  0.4413  11.00000  0.05    0.29
Q4    1   0.7255  0.5345  0.4761  11.00000  0.05    0.26
Q5    1   0.7551  0.6400  0.5288  11.00000  0.05    0.26
Q6    1   0.7878  0.5656  0.6295  11.00000  0.05    0.26
Q7    1   0.8292  0.4026  0.6652  11.00000  0.05    0.25
Q8    1   0.8174  0.6243  0.8005  11.00000  0.05    0.24
Q9    1   0.8266  0.2986  0.6062  11.00000  0.05    0.22
Q10   1   0.8554  0.4329  0.8394  11.00000  0.05    0.21
Q11   1   0.5671  0.5310  0.8754  11.00000  0.05    0.20
Q12   1   0.4971  0.5828  0.8040  11.00000  0.05    0.20
Q13   1   0.6189  0.5966  0.8012  11.00000  0.05    0.19
Q14   1   0.5289  0.5352  0.8014  11.00000  0.05    0.18
Q15   1   0.6552  0.5385  0.8249  11.00000  0.05    0.17
Q16   1   0.5041  0.6091  0.9010  11.00000  0.05    0.16
Q17   1   0.5332  0.4427  0.8588  11.00000  0.05    0.16
Q18   1   0.9716  0.5295  0.6046  11.00000  0.05    0.16
Q19   1   0.5202  0.7083  0.2689  11.00000  0.05    0.16
Q20   1   1.0228  0.3593  0.8411  11.00000  0.05    0.15
;
_shelx_res_checksum     43234
data_II
_audit_creation_method     'SHELXL-2018/3'
_chemical_name_systematic     ?
_chemical_name_common
;
Hexaaquacobalt(II) bis(3-carboxy-4-hydroxybenzenesulfonate) dihydrate
;
_chemical_formula_moiety     'Co H12 O6 2+, 2(C7 H5 O5 S -), 2(H2 O)'
_chemical_formula_sum     'C14 H26 Co O18 S2'
_chemical_formula_iupac     '[Co (H2 O1)6] (C7 H5 O5 S)2, 2H2 O'
_chemical_formula_weight     605.40
_chemical_melting_point     ?
_space_group_crystal_system     triclinic
_space_group_name_H-M_alt     'P -1'
_space_group_name_Hall     '-P 1'
loop_
    _space_group_symop_operation_xyz
    'x, y, z'
    '-x, -y, -z'
_cell_length_a     6.7774(11)
_cell_length_b     6.9866(11)
_cell_length_c     13.721(2)
_cell_angle_alpha     91.107(2)
_cell_angle_beta     90.401(2)
_cell_angle_gamma     117.5832(19)
_cell_volume     575.66(16)
_cell_formula_units_Z     1
_cell_measurement_reflns_used     4422
_cell_measurement_theta_min     2.97
_cell_measurement_theta_max     28.33
_cell_measurement_temperature     150(2)
_exptl_crystal_description     'plate'
_exptl_crystal_colour     'red-pink'
_exptl_crystal_size_max     0.300
_exptl_crystal_size_mid     0.140
_exptl_crystal_size_min     0.080
_exptl_crystal_density_diffrn     1.746
_exptl_crystal_density_meas     ?
_exptl_crystal_density_method     ?
_exptl_crystal_F_000     313
_exptl_absorpt_coefficient_mu     1.014
_exptl_absorpt_correction_type     multi-scan
_exptl_absorpt_process_details     '(SADABS; Krause et al., 2015)'
_exptl_absorpt_correction_T_min     0.6884
_exptl_absorpt_correction_T_max     0.7457
_diffrn_ambient_temperature     150(2)
_diffrn_source     'fine focus sealed tube'
_diffrn_radiation_type     MoK\a
_diffrn_radiation_wavelength     0.71073
_diffrn_measurement_device_type     'Bruker Duo with APEXII CCD'
_diffrn_measurement_method     '\w scans'
_diffrn_detector_area_resol_mean     ?
_diffrn_reflns_number     8197
_diffrn_reflns_av_R_equivalents     0.0200
_diffrn_reflns_av_unetI/netI     0.0223
_diffrn_reflns_theta_min     2.970
_diffrn_reflns_theta_max     28.371
_diffrn_reflns_theta_full     26.000
_diffrn_measured_fraction_theta_max     0.998
_diffrn_measured_fraction_theta_full     1.000
_diffrn_reflns_limit_h_min     -9
_diffrn_reflns_limit_h_max     9
_diffrn_reflns_limit_k_min     -9
_diffrn_reflns_limit_k_max     9
_diffrn_reflns_limit_l_min     -18
_diffrn_reflns_limit_l_max     18
_refine_special_details     ?
_reflns_number_total     2881
_reflns_number_gt     2578
_reflns_threshold_expression     'I > 2\s(I)'
_refine_ls_structure_factor_coef     Fsqd
_refine_ls_matrix_type     full
_refine_ls_R_factor_all     0.0286
_refine_ls_R_factor_gt     0.0239
_refine_ls_wR_factor_gt     0.0595
_refine_ls_wR_factor_ref     0.0619
_refine_ls_goodness_of_fit_ref     1.049
_refine_ls_restrained_S_all     1.048
_refine_ls_number_reflns     2881
_refine_ls_number_parameters     196
_refine_ls_number_restraints     9
_refine_ls_hydrogen_treatment     mixed
_refine_ls_weighting_scheme     calc
_refine_ls_weighting_details
              'w=1/[\s^2^(Fo^2^)+(0.0300P)^2^+0.2552P] where P=(Fo^2^+2Fc^2^)/3'
_atom_sites_solution_hydrogens     difmap
_atom_sites_solution_primary     dual
_atom_sites_solution_secondary     difmap
_refine_ls_shift/su_max     0.000
_refine_ls_shift/su_mean     0.000
_refine_diff_density_max     0.406
_refine_diff_density_min     -0.426
_refine_ls_extinction_method     none
_refine_ls_extinction_coef     .
loop_
    _atom_type_symbol
    _atom_type_description
    _atom_type_scat_dispersion_real
    _atom_type_scat_dispersion_imag
    _atom_type_scat_source
    'C' 'C' 0.0033 0.0016
                         'International Tables Vol C Tables 4.2.6.8 and 6.1.1.4'
    'H' 'H' 0.0000 0.0000
                         'International Tables Vol C Tables 4.2.6.8 and 6.1.1.4'
    'Co' 'Co' 0.3494 0.9721
                         'International Tables Vol C Tables 4.2.6.8 and 6.1.1.4'
    'O' 'O' 0.0106 0.0060
                         'International Tables Vol C Tables 4.2.6.8 and 6.1.1.4'
    'S' 'S' 0.1246 0.1234
                         'International Tables Vol C Tables 4.2.6.8 and 6.1.1.4'
_computing_data_collection     'APEX3 (Bruker, 2015)'
_computing_cell_refinement     'SAINT (Bruker, 2015)'
_computing_data_reduction     'SAINT (Bruker, 2015)'
_computing_structure_solution     '<i>SHELXT2014/5</i> (Sheldrick, 2015a)'
_computing_structure_refinement     '<i>SHELXL2018/3</i> (Sheldrick, 2015b)'
_computing_molecular_graphics     'CrystalMaker (Palmer, 2014)'
_computing_publication_material     ?
loop_
    _atom_site_type_symbol
    _atom_site_label
    _atom_site_fract_x
    _atom_site_fract_y
    _atom_site_fract_z
    _atom_site_U_iso_or_equiv
    _atom_site_adp_type
    _atom_site_calc_flag
    _atom_site_occupancy
    _atom_site_disorder_assembly
    _atom_site_disorder_group
    Co Co1 0.500000 0.500000 0.000000 0.01139(8) Uani d 1 . .
    O O1W 0.59207(18) 0.45162(17) 0.14109(8) 0.0168(2) Uani d 1 . .
    H H12 0.490(3) 0.376(3) 0.1797(14) 0.049(7) Uiso d 1 . .
    H H11 0.691(3) 0.558(2) 0.1710(14) 0.033(6) Uiso d 1 . .
    O O3W 0.3051(2) 0.16486(17) -0.01333(8) 0.0224(2) Uani d 1 . .
    H H32 0.273(4) 0.088(3) -0.0641(12) 0.051(7) Uiso d 1 . .
    H H31 0.290(4) 0.086(3) 0.0345(11) 0.035(6) Uiso d 1 . .
    O O2W 0.22949(19) 0.52152(18) 0.05338(8) 0.0205(2) Uani d 1 . .
    H H22 0.113(3) 0.421(3) 0.0736(17) 0.051(7) Uiso d 1 . .
    H H21 0.239(4) 0.632(2) 0.0817(15) 0.040(6) Uiso d 1 . .
    S S1 0.15442(6) 0.93233(5) 0.23000(2) 0.01271(8) Uani d 1 . .
    O O1 -0.08728(17) 0.81710(17) 0.23196(8) 0.0193(2) Uani d 1 . .
    O O3 0.25157(19) 0.89453(17) 0.14174(7) 0.0200(2) Uani d 1 . .
    O O4 -0.04855(19) 0.77393(18) 0.59079(8) 0.0204(2) Uani d 1 . .
    H H4A -0.102(4) 0.773(4) 0.6461(10) 0.049(7) Uiso d 1 . .
    O O5 0.19717(19) 0.69905(18) 0.67033(8) 0.0230(2) Uani d 1 . .
    O O2 0.23686(17) 1.16534(16) 0.24926(7) 0.0157(2) Uani d 1 . .
    C C2 0.1502(2) 0.8151(2) 0.41772(10) 0.0135(3) Uani d 1 . .
    H H2 0.026154 0.842780 0.423772 0.016 Uiso calc 1 . .
    C C5 0.5099(2) 0.7283(2) 0.39875(11) 0.0183(3) Uani d 1 . .
    H H5 0.631065 0.696301 0.392134 0.022 Uiso calc 1 . .
    C C6 0.4323(2) 0.7927(2) 0.31792(11) 0.0165(3) Uani d 1 . .
    H H6 0.500627 0.806287 0.256469 0.020 Uiso calc 1 . .
    C C3 0.2302(2) 0.7524(2) 0.49829(10) 0.0138(3) Uani d 1 . .
    C C7 0.1271(2) 0.7374(2) 0.59558(10) 0.0156(3) Uani d 1 . .
    C C1 0.2530(2) 0.8369(2) 0.32839(10) 0.0132(3) Uani d 1 . .
    C C4 0.4119(2) 0.7104(2) 0.48891(11) 0.0171(3) Uani d 1 . .
    H H4 0.468088 0.669793 0.544051 0.020 Uiso calc 1 . .
    O O4W -0.15844(19) 0.20955(18) 0.12941(8) 0.0191(2) Uani d 1 . .
    H H42 -0.242(3) 0.263(3) 0.1173(16) 0.037(6) Uiso d 1 . .
    H H41 -0.145(4) 0.214(4) 0.1900(7) 0.045(7) Uiso d 1 . .
loop_
    _atom_site_aniso_label
    _atom_site_aniso_U_11
    _atom_site_aniso_U_22
    _atom_site_aniso_U_33
    _atom_site_aniso_U_12
    _atom_site_aniso_U_13
    _atom_site_aniso_U_23
    Co1 0.01209(13) 0.01120(13) 0.01100(13) 0.00549(10) 0.00119(9) 0.00036(9)
    O1W 0.0156(5) 0.0169(5) 0.0132(5) 0.0035(4) 0.0007(4) 0.0009(4)
    O3W 0.0337(6) 0.0126(5) 0.0138(5) 0.0046(5) 0.0004(5) 0.0003(4)
    O2W 0.0180(5) 0.0178(5) 0.0261(6) 0.0086(5) 0.0071(4) -0.0011(5)
    S1 0.01491(17) 0.01270(16) 0.01041(16) 0.00627(13) 0.00180(12) 0.00044(12)
    O1 0.0148(5) 0.0194(5) 0.0195(5) 0.0046(4) -0.0025(4) 0.0004(4)
    O3 0.0318(6) 0.0214(5) 0.0121(5) 0.0167(5) 0.0064(4) 0.0020(4)
    O4 0.0242(6) 0.0270(6) 0.0142(5) 0.0153(5) 0.0057(4) 0.0015(4)
    O5 0.0289(6) 0.0270(6) 0.0138(5) 0.0135(5) 0.0004(4) 0.0033(4)
    O2 0.0182(5) 0.0132(5) 0.0157(5) 0.0072(4) 0.0040(4) 0.0011(4)
    C2 0.0129(6) 0.0123(6) 0.0144(7) 0.0052(5) 0.0017(5) -0.0002(5)
    C5 0.0150(7) 0.0176(7) 0.0244(8) 0.0093(6) 0.0029(6) 0.0021(6)
    C6 0.0160(7) 0.0151(7) 0.0177(7) 0.0067(6) 0.0044(5) 0.0015(5)
    C3 0.0162(7) 0.0107(6) 0.0128(6) 0.0048(5) 0.0018(5) 0.0004(5)
    C7 0.0184(7) 0.0102(6) 0.0156(7) 0.0046(5) 0.0010(5) 0.0000(5)
    C1 0.0140(6) 0.0113(6) 0.0129(6) 0.0047(5) 0.0010(5) 0.0002(5)
    C4 0.0178(7) 0.0140(7) 0.0194(7) 0.0073(6) -0.0014(5) 0.0022(5)
    O4W 0.0223(6) 0.0231(5) 0.0152(5) 0.0134(5) -0.0012(4) -0.0005(4)
_geom_special_details
;
 All esds (except the esd in the dihedral angle between two l.s. planes)
 are estimated using the full covariance matrix.  The cell esds are taken
 into account individually in the estimation of esds in distances, angles
 and torsion angles; correlations between esds in cell parameters are only
 used when they are defined by crystal symmetry.  An approximate (isotropic)
 treatment of cell esds is used for estimating esds involving l.s. planes.
;
loop_
    _geom_bond_atom_site_label_1
    _geom_bond_atom_site_label_2
    _geom_bond_site_symmetry_2
    _geom_bond_distance
    _geom_bond_publ_flag
    Co1 O2W . 2.0470(11) ?
    Co1 O2W 2_665 2.0470(11) ?
    Co1 O3W . 2.0921(11) ?
    Co1 O3W 2_665 2.0921(11) ?
    Co1 O1W . 2.1107(11) ?
    Co1 O1W 2_665 2.1107(11) ?
    O1W H12 . 0.844(10) ?
    O1W H11 . 0.835(9) ?
    O3W H32 . 0.836(10) ?
    O3W H31 . 0.839(9) ?
    O2W H22 . 0.832(10) ?
    O2W H21 . 0.830(10) ?
    S1 O1 . 1.4534(11) ?
    S1 O3 . 1.4594(11) ?
    S1 O2 . 1.4735(10) ?
    S1 C1 . 1.7742(14) ?
    O4 C7 . 1.3298(18) ?
    O4 H4A . 0.841(10) ?
    O5 C7 . 1.2126(18) ?
    C2 C1 . 1.3898(19) ?
    C2 C3 . 1.3921(19) ?
    C2 H2 . 0.9500 ?
    C5 C4 . 1.389(2) ?
    C5 C6 . 1.393(2) ?
    C5 H5 . 0.9500 ?
    C6 C1 . 1.393(2) ?
    C6 H6 . 0.9500 ?
    C3 C4 . 1.398(2) ?
    C3 C7 . 1.494(2) ?
    C4 H4 . 0.9500 ?
    O4W H42 . 0.827(10) ?
    O4W H41 . 0.834(10) ?
loop_
    _geom_angle_atom_site_label_1
    _geom_angle_atom_site_label_2
    _geom_angle_atom_site_label_3
    _geom_angle_site_symmetry_1
    _geom_angle_site_symmetry_3
    _geom_angle
    _geom_angle_publ_flag
    O2W Co1 O2W . 2_665 180.0 ?
    O2W Co1 O3W . . 88.95(5) ?
    O2W Co1 O3W 2_665 . 91.05(5) ?
    O2W Co1 O3W . 2_665 91.05(5) ?
    O2W Co1 O3W 2_665 2_665 88.95(5) ?
    O3W Co1 O3W . 2_665 180.0 ?
    O2W Co1 O1W . . 91.15(4) ?
    O2W Co1 O1W 2_665 . 88.85(4) ?
    O3W Co1 O1W . . 87.56(4) ?
    O3W Co1 O1W 2_665 . 92.44(4) ?
    O2W Co1 O1W . 2_665 88.85(4) ?
    O2W Co1 O1W 2_665 2_665 91.15(4) ?
    O3W Co1 O1W . 2_665 92.44(4) ?
    O3W Co1 O1W 2_665 2_665 87.56(4) ?
    O1W Co1 O1W . 2_665 180.0 ?
    Co1 O1W H12 . . 118.4(17) ?
    Co1 O1W H11 . . 117.6(15) ?
    H12 O1W H11 . . 110(2) ?
    Co1 O3W H32 . . 127.8(18) ?
    Co1 O3W H31 . . 120.3(15) ?
    H32 O3W H31 . . 108(2) ?
    Co1 O2W H22 . . 127.0(17) ?
    Co1 O2W H21 . . 122.7(16) ?
    H22 O2W H21 . . 105(2) ?
    O1 S1 O3 . . 114.70(7) ?
    O1 S1 O2 . . 111.06(6) ?
    O3 S1 O2 . . 110.90(6) ?
    O1 S1 C1 . . 106.70(7) ?
    O3 S1 C1 . . 106.69(7) ?
    O2 S1 C1 . . 106.26(6) ?
    C7 O4 H4A . . 112.1(17) ?
    C1 C2 C3 . . 119.60(13) ?
    C1 C2 H2 . . 120.2 ?
    C3 C2 H2 . . 120.2 ?
    C4 C5 C6 . . 120.60(13) ?
    C4 C5 H5 . . 119.7 ?
    C6 C5 H5 . . 119.7 ?
    C5 C6 C1 . . 119.12(13) ?
    C5 C6 H6 . . 120.4 ?
    C1 C6 H6 . . 120.4 ?
    C2 C3 C4 . . 120.01(13) ?
    C2 C3 C7 . . 120.06(13) ?
    C4 C3 C7 . . 119.90(13) ?
    O5 C7 O4 . . 123.99(14) ?
    O5 C7 C3 . . 123.95(14) ?
    O4 C7 C3 . . 112.06(12) ?
    C2 C1 C6 . . 120.86(13) ?
    C2 C1 S1 . . 117.65(11) ?
    C6 C1 S1 . . 121.45(11) ?
    C5 C4 C3 . . 119.79(13) ?
    C5 C4 H4 . . 120.1 ?
    C3 C4 H4 . . 120.1 ?
    H42 O4W H41 . . 106(2) ?
loop_
    _geom_torsion_atom_site_label_1
    _geom_torsion_atom_site_label_2
    _geom_torsion_atom_site_label_3
    _geom_torsion_atom_site_label_4
    _geom_torsion_site_symmetry_1
    _geom_torsion_site_symmetry_2
    _geom_torsion_site_symmetry_3
    _geom_torsion_site_symmetry_4
    _geom_torsion
    _geom_torsion_publ_flag
    C4 C5 C6 C1 . . . . -0.7(2) ?
    C1 C2 C3 C4 . . . . -0.4(2) ?
    C1 C2 C3 C7 . . . . 177.42(12) ?
    C2 C3 C7 O5 . . . . -174.55(14) ?
    C4 C3 C7 O5 . . . . 3.3(2) ?
    C2 C3 C7 O4 . . . . 4.61(19) ?
    C4 C3 C7 O4 . . . . -177.56(13) ?
    C3 C2 C1 C6 . . . . 1.3(2) ?
    C3 C2 C1 S1 . . . . -176.42(10) ?
    C5 C6 C1 C2 . . . . -0.7(2) ?
    C5 C6 C1 S1 . . . . 176.87(11) ?
    O1 S1 C1 C2 . . . . -44.42(13) ?
    O3 S1 C1 C2 . . . . -167.47(11) ?
    O2 S1 C1 C2 . . . . 74.15(12) ?
    O1 S1 C1 C6 . . . . 137.89(12) ?
    O3 S1 C1 C6 . . . . 14.84(14) ?
    O2 S1 C1 C6 . . . . -103.54(12) ?
    C6 C5 C4 C3 . . . . 1.5(2) ?
    C2 C3 C4 C5 . . . . -1.0(2) ?
    C7 C3 C4 C5 . . . . -178.82(13) ?
loop_
    _geom_hbond_atom_site_label_D
    _geom_hbond_atom_site_label_H
    _geom_hbond_atom_site_label_A
    _geom_hbond_site_symmetry_A
    _geom_hbond_distance_DH
    _geom_hbond_distance_HA
    _geom_hbond_distance_DA
    _geom_hbond_angle_DHA
    _geom_hbond_publ_flag
    O1W H12 O2 1_545 0.844(10) 1.942(11) 2.7757(15) 170(2) yes
    O1W H11 O1 1_655 0.835(9) 1.905(10) 2.7382(15) 175(2) yes
    O3W H32 O4W 2 0.836(10) 2.036(15) 2.7887(16) 150(2) yes
    O3W H31 O3 1_545 0.839(9) 1.946(10) 2.7852(16) 178(2) yes
    O2W H22 O4W . 0.832(10) 1.922(10) 2.7516(16) 174(2) yes
    O2W H21 O3 . 0.830(10) 1.963(10) 2.7925(15) 176(2) yes
    O4 H4A O2 2_576 0.841(10) 1.856(12) 2.6703(15) 162(2) yes
    O4W H42 O1W 1_455 0.827(10) 2.115(12) 2.8960(16) 158(2) yes
    O4W H41 O5 2_566 0.834(10) 2.081(14) 2.8503(16) 153(2) yes
_shelx_space_group_comment
;
The symmetry employed for this shelxl refinement is uniquely defined
by the following loop, which should always be used as a source of
symmetry information in preference to the above space-group names.
They are only intended as comments.
;
_shelx_estimated_absorpt_T_min     ?
_shelx_estimated_absorpt_T_max     ?
_shelx_hkl_file
;
  -1   0   0    0.90    0.70
  -1   0   0    0.00    0.50
   1   0   0    0.70    0.60
   1   0   0    1.30    0.70
  -2   0   0  499.65    8.00
  -2   0   0  482.85    9.00
   2   0   0  484.35    9.00
   2   0   0  500.85    8.50
  -3   0   0 2567.64   39.40
  -3   0   0 2615.74   37.70
   3   0   0 2579.74   39.60
   3   0   0 2639.14   38.50
  -4   0   0  179.78    6.00
  -4   0   0  181.78    4.50
   4   0   0  169.18    5.00
   4   0   0  178.18    6.00
  -5   0   0   11.40    2.50
   5   0   0    8.00    2.30
   5   0   0   12.00    2.10
  -6   0   0   19.80    3.30
   6   0   0   19.50    3.30
  -7   0   0   -3.40    2.10
   7   0   0   -1.90    2.10
  -8   0   0   66.09    6.70
   8   0   0   62.89    6.30
   8  -1   0  162.88    8.30
  -8   1   0  154.08    8.20
   7  -1   0  265.77    9.60
  -7   1   0  263.67    9.70
   6  -1   0    6.10    2.20
   6  -1   0    7.70    2.20
  -6   1   0   11.50    2.80
   5  -1   0  201.88    6.70
   5  -1   0  195.78    6.20
  -5   1   0  196.78    6.80
   4  -1   0  426.36    9.20
   4  -1   0  422.46    9.50
  -4   1   0  418.96    7.50
  -4   1   0  435.26    9.70
   3  -1   0  124.69    4.00
   3  -1   0  120.99    3.90
  -3   1   0  122.89    2.90
  -3   1   0  120.19    4.00
   2  -1   0 2681.73   38.30
   2  -1   0 2687.23   38.70
  -2   1   0 2648.44   37.50
  -2   1   0 2587.84   38.60
   1  -1   0   15.50    0.80
   1  -1   0   16.90    1.30
  -1   1   0   14.10    1.10
  -1   1   0   13.20    1.00
   0  -1   0  109.59    2.10
   0  -1   0  105.99    2.60
   0   1   0  108.89    2.20
  -1  -1   0 6324.37   90.99
   1   1   0 6587.74   89.39
   1   1   0 5983.20   88.29
   1   1   0 6168.98   89.69
  -2  -1   0  355.36    7.10
   2   1   0  363.36    7.70
   2   1   0  357.06    7.70
   2   1   0  371.16    6.50
  -3  -1   0    1.10    1.10
  -3  -1   0    3.20    1.40
   3   1   0    0.90    1.40
   3   1   0    1.40    1.00
  -4  -1   0 1783.92   27.80
  -4  -1   0 1821.82   30.10
   4   1   0 1720.53   30.10
   4   1   0 1757.92   27.60
  -5  -1   0   26.20    3.60
   5   1   0   31.00    4.00
  -6  -1   0    9.90    3.00
   6   1   0   10.10    2.90
  -7  -1   0  105.59    6.70
   7   1   0  110.59    7.20
   8  -2   0   -2.80    4.20
   8  -2   0    0.80    2.30
  -8   2   0    3.10    2.70
   7  -2   0   59.89    4.70
   7  -2   0   56.29    4.50
  -7   2   0   46.40    4.70
   6  -2   0  411.46   10.60
   6  -2   0  403.36   10.50
  -6   2   0  394.66   10.90
   5  -2   0   40.50    3.30
   5  -2   0   44.50    3.10
  -5   2   0   42.70    2.00
  -5   2   0   42.10    3.70
   4  -2   0  446.86    9.20
   4  -2   0  455.75    9.90
  -4   2   0  454.95    9.90
  -4   2   0  436.36    7.90
   3  -2   0    3.50    1.30
   3  -2   0    6.60    1.20
  -3   2   0    6.80    1.60
  -3   2   0    7.50    1.10
   2  -2   0   77.19    2.00
   2  -2   0   84.69    3.20
  -2   2   0   74.59    2.50
  -2   2   0   75.79    3.00
   1  -2   0  931.41   14.50
  -1   2   0  912.91   14.80
  -1   2   0  920.51   13.20
   0  -2   0 1126.89   17.00
   0  -2   0 1154.48   18.20
   0   2   0 1150.78   17.30
   0   2   0 1131.89   18.10
  -1  -2   0  594.24   11.10
   1   2   0  623.74   11.30
   1   2   0  604.94   11.00
   1   2   0  621.54    9.60
  -2  -2   0  448.16    9.20
   2   2   0  463.85    7.80
   2   2   0  453.35    9.80
   2   2   0  453.05    9.80
  -3  -2   0  112.69    4.90
  -3  -2   0   98.39    4.00
   3   2   0   94.49    3.10
   3   2   0   90.79    4.40
  -4  -2   0    7.70    1.90
  -4  -2   0   11.60    2.70
   4   2   0    5.10    2.10
  -5  -2   0  158.58    7.30
   5   2   0  150.68    7.10
  -6  -2   0   19.90    3.80
   6   2   0   18.60    3.50
   8  -3   0  172.68    7.70
   8  -3   0  188.98    8.20
  -8   3   0  182.78    8.60
   7  -3   0   30.60    3.70
   7  -3   0   41.30    4.50
  -7   3   0   33.70    4.40
   6  -3   0    7.70    2.20
   6  -3   0    6.80    1.90
  -6   3   0    7.80    2.40
   5  -3   0  143.19    4.80
   5  -3   0  144.09    5.70
  -5   3   0  143.89    5.70
  -5   3   0  137.39    3.90
   4  -3   0  825.72   15.70
   4  -3   0  830.22   14.00
  -4   3   0  818.52   13.90
  -4   3   0  827.62   15.60
   3  -3   0   29.90    2.70
   3  -3   0   25.80    1.40
  -3   3   0   31.00    2.70
  -3   3   0   27.60    2.00
   2  -3   0    3.90    1.20
  -2   3   0    5.40    0.50
  -2   3   0    4.10    1.30
  -2   3   0    3.60    1.30
   1  -3   0    3.30    1.10
  -1   3   0    4.80    1.50
  -1   3   0    4.80    0.80
  -1   3   0    3.20    1.20
   0  -3   0 3220.68   47.00
   0  -3   0 3341.67   49.10
   0   3   0 3311.17   47.50
   0   3   0 3229.48   48.80
  -1  -3   0  176.58    5.60
  -1  -3   0  181.48    3.90
   1   3   0  173.68    5.20
   1   3   0  177.68    5.70
  -2  -3   0   23.50    2.60
   2   3   0   17.70    2.50
   2   3   0   25.00    2.80
  -3  -3   0   94.69    4.60
   3   3   0   86.29    4.80
   3   3   0   89.79    5.00
  -4  -3   0  140.19    6.70
  -4  -3   0  156.58    6.10
   4   3   0  160.38    7.20
  -5  -3   0   38.70    4.60
   5   3   0   36.40    4.90
  -6  -3   0    5.00    3.20
   6   3   0    0.30    2.60
   9  -4   0   13.20    3.80
  -9   4   0   13.30    3.90
   8  -4   0   13.30    3.20
  -8   4   0    7.30    3.00
   7  -4   0  184.98    6.70
   7  -4   0  178.38    7.80
  -7   4   0  166.98    7.70
   6  -4   0   98.99    4.30
   6  -4   0  109.79    5.70
  -6   4   0   92.69    5.40
   5  -4   0    2.30    1.20
   5  -4   0    2.80    2.00
  -5   4   0   -0.10    1.50
  -5   4   0    2.60    1.30
   4  -4   0    3.80    1.80
  -4   4   0    3.40    1.80
  -4   4   0    1.50    0.80
  -4   4   0    3.00    1.30
   3  -4   0  496.25   10.60
  -3   4   0  480.75   10.10
  -3   4   0  483.75   10.60
   2  -4   0   60.89    3.10
  -2   4   0   59.09    1.50
  -2   4   0   54.99    3.20
  -2   4   0   61.59    3.30
   1  -4   0  854.51   16.20
   1  -4   0  851.81   14.70
  -1   4   0  881.11   16.10
  -1   4   0  849.72   13.70
   0  -4   0  615.24   13.00
   0  -4   0  618.94   10.90
   0   4   0  612.14   11.40
   0   4   0  617.44   12.70
  -1  -4   0   10.30    1.20
  -1  -4   0    7.80    2.00
   1   4   0   13.30    2.30
   1   4   0    8.80    1.80
  -2  -4   0  847.72   17.00
   2   4   0  838.72   17.00
   2   4   0  838.42   17.40
  -3  -4   0  179.98    7.10
   3   4   0  185.98    7.50
   3   4   0  186.08    7.60
  -4  -4   0   58.19    4.50
  -4  -4   0   43.70    5.00
   4   4   0   50.29    5.30
  -5  -4   0   50.99    5.80
   5   4   0   55.09    5.80
   9  -5   0   37.20    5.10
  -9   5   0   30.50    4.70
   8  -5   0  207.98    9.20
  -8   5   0  209.28    9.20
   7  -5   0  138.19    7.10
  -7   5   0  122.29    6.80
   6  -5   0   59.19    5.20
  -6   5   0   42.50    4.30
   5  -5   0  107.89    5.40
  -5   5   0  118.59    4.70
  -5   5   0  124.29    5.70
   4  -5   0    8.40    2.30
  -4   5   0   14.50    2.30
  -4   5   0    9.90    2.30
   3  -5   0  316.87    8.50
  -3   5   0  322.67    8.80
  -3   5   0  333.27    8.60
   2  -5   0   77.59    4.40
   2  -5   0   76.99    3.70
  -2   5   0   72.39    4.20
   1  -5   0   42.10    4.00
   1  -5   0   41.50    2.70
  -1   5   0   43.60    3.50
  -1   5   0   41.50    2.30
   0  -5   0  157.18    4.50
   0  -5   0  160.08    6.50
   0   5   0  152.48    6.10
   0   5   0  158.58    5.10
  -1  -5   0  922.01   19.20
   1   5   0  905.51   19.00
   1   5   0  954.60   17.90
  -2  -5   0    4.20    2.30
   2   5   0    5.70    2.60
   2   5   0    3.30    2.20
  -3  -5   0  161.88    7.30
   3   5   0  160.78    7.40
   3   5   0  161.18    7.80
  -4  -5   0  147.69    7.90
   4   5   0  157.88    8.00
   8  -6   0    1.90    2.80
  -8   6   0    1.20    2.50
   7  -6   0  427.96   13.00
  -7   6   0  407.96   12.50
   6  -6   0   83.29    5.50
  -6   6   0   91.09    4.60
  -6   6   0   78.49    5.40
   5  -6   0   19.50    3.20
  -5   6   0   19.70    2.90
  -5   6   0   17.50    3.00
   4  -6   0  521.85   12.70
   4  -6   0  528.25   12.70
  -4   6   0  535.25   13.10
  -4   6   0  516.35   12.40
   3  -6   0    2.70    1.90
   3  -6   0    0.60    1.80
  -3   6   0    2.40    1.90
   2  -6   0    5.70    1.90
   2  -6   0    5.90    2.60
  -2   6   0    7.70    2.40
   1  -6   0  100.69    4.10
   1  -6   0  103.39    5.80
  -1   6   0  101.59    5.50
   0  -6   0   26.70    3.80
   0   6   0   29.20    3.70
  -1  -6   0  138.19    7.00
   1   6   0  139.19    8.70
   1   6   0  134.29    6.90
  -2  -6   0   62.79    5.90
   2   6   0   56.49    5.80
   2   6   0   53.39    4.60
  -3  -6   0    2.30    2.60
   3   6   0    3.40    2.40
   3   6   0   -0.70    2.40
   8  -7   0   61.09    6.30
  -8   7   0   67.59    6.60
   7  -7   0   35.40    4.90
  -7   7   0   24.50    4.20
   6  -7   0  300.57    9.60
   6  -7   0  299.27   10.50
  -6   7   0  290.07   10.40
   5  -7   0   97.59    5.90
   5  -7   0  101.99    5.80
  -5   7   0   90.69    5.90
   4  -7   0   67.29    4.70
   4  -7   0   64.59    4.90
  -4   7   0   65.59    5.00
   3  -7   0  144.59    7.00
   3  -7   0  144.59    6.10
  -3   7   0  152.58    6.90
   2  -7   0   40.00    4.80
   2  -7   0   44.50    3.70
  -2   7   0   49.40    5.00
   1  -7   0    1.60    2.40
  -1   7   0    0.10    2.00
   0  -7   0  141.49    7.70
   0   7   0  135.59    7.10
  -1  -7   0    9.30    3.30
   1   7   0   13.50    3.70
  -2  -7   0   27.30    4.60
   2   7   0   31.30    4.80
   7  -8   0  227.68   10.00
  -7   8   0  241.38   10.20
   6  -8   0    4.60    2.90
   6  -8   0    6.30    3.00
  -6   8   0    4.40    2.90
   5  -8   0   96.29    6.30
   5  -8   0   95.89    6.10
  -5   8   0   93.09    6.30
   4  -8   0  184.48    7.60
   4  -8   0  190.08    8.70
  -4   8   0  187.78    8.50
   3  -8   0   10.20    3.10
  -3   8   0    6.60    3.00
   2  -8   0   78.69    6.00
  -2   8   0   68.69    5.50
   1  -8   0    8.80    3.30
  -1   8   0    3.80    2.90
   0  -8   0   25.60    4.50
   0   8   0   14.40    3.90
   6  -9   0  162.68    8.40
   6  -9   0  161.98    8.50
  -6   9   0  179.18    9.00
   5  -9   0    5.10    2.90
   5  -9   0   10.00    3.50
  -5   9   0    6.50    3.10
   4  -9   0  110.49    7.50
  -4   9   0  109.39    7.30
   3  -9   0  208.68   10.10
   2  -9   0    4.60    3.40
  -2   9   0    1.40    2.90
  -2   9  -1    3.80    3.10
   2  -9   1    9.00    3.80
  -3   9  -1   34.30    4.90
   3  -9   1   23.10    4.50
  -4   9  -1  264.87   10.80
   4  -9   1  272.37   11.10
  -5   9  -1    4.30    2.90
   5  -9   1   -1.10    2.40
   5  -9   1    0.80    2.90
  -6   9  -1   68.89    6.70
   6  -9   1   56.29    5.80
   6  -9   1   59.99    6.10
   0   8  -1   30.90    5.00
   0  -8   1   34.00    5.20
  -1   8  -1   46.20    5.60
   1  -8   1   45.70    5.70
  -2   8  -1   54.49    5.60
   2  -8   1   69.69    6.60
  -3   8  -1   90.09    6.20
   3  -8   1   91.79    6.30
  -4   8  -1    5.30    2.70
   4  -8   1    7.60    2.70
   4  -8   1    9.40    2.90
  -5   8  -1   71.59    5.70
   5  -8   1   63.69    5.80
   5  -8   1   60.89    5.70
  -6   8  -1    2.00    2.70
   6  -8   1    1.20    2.40
   6  -8   1   -0.70    2.30
  -7   8  -1    9.50    3.30
   7  -8   1    6.30    3.30
   2   7  -1   78.49    7.10
  -2  -7   1   76.59    6.50
   1   7  -1   19.00    3.90
  -1  -7   1   18.60    4.00
   0   7  -1  139.79    7.20
   0  -7   1  138.19    7.30
  -1   7  -1  107.29    6.40
   1  -7   1  112.79    6.80
  -2   7  -1    9.90    2.80
   2  -7   1   13.60    3.10
  -3   7  -1  481.85   13.20
   3  -7   1  511.15   12.00
   3  -7   1  466.95   13.10
  -4   7  -1   33.20    4.20
   4  -7   1   24.00    3.60
   4  -7   1   30.70    3.80
  -5   7  -1   13.40    3.10
   5  -7   1   18.60    3.30
   5  -7   1   17.00    3.30
  -6   7  -1  225.68    9.20
   6  -7   1  223.48    8.80
  -7   7  -1  156.78    8.10
   7  -7   1  154.28    8.00
  -8   7  -1    3.40    2.80
   8  -7   1    0.60    2.80
   3   6  -1    6.30    2.90
   3   6  -1    6.70    2.90
  -3  -6   1   14.20    3.70
   2   6  -1    0.50    2.00
   2   6  -1    3.50    2.60
  -2  -6   1    1.20    2.50
   1   6  -1  118.09    5.60
   1   6  -1  116.99    6.50
  -1  -6   1  112.89    6.50
   0   6  -1   47.00    4.50
   0  -6   1   35.00    4.10
  -1   6  -1   63.49    4.70
   1  -6   1   56.79    4.70
  -2   6  -1  162.28    6.80
   2  -6   1  177.38    7.20
   2  -6   1  185.38    6.00
  -3   6  -1    3.20    2.10
   3  -6   1    4.60    2.30
   3  -6   1    7.20    2.00
  -4   6  -1  422.76   11.40
   4  -6   1  449.36   11.30
   4  -6   1  440.16   11.30
  -5   6  -1  373.76   11.00
   5  -6   1  396.56   10.30
   5  -6   1  392.36   11.00
  -6   6  -1    7.60    2.50
   6  -6   1    9.30    2.80
  -7   6  -1  187.98    8.20
   7  -6   1  196.98    8.50
  -8   6  -1   95.79    6.70
   8  -6   1   99.59    6.60
   4   5  -1   51.59    5.50
  -4  -5   1   52.99    5.40
  -4  -5   1   50.69    5.70
   3   5  -1  186.88    7.90
   3   5  -1  170.38    7.90
  -3  -5   1  171.98    7.80
   2   5  -1   88.69    5.60
   2   5  -1   87.99    5.10
  -2  -5   1   73.29    5.10
   1   5  -1   29.10    3.20
   1   5  -1   39.00    4.20
  -1  -5   1   29.20    3.70
   0   5  -1  206.18    6.00
   0   5  -1  200.08    7.20
   0  -5   1  210.48    7.50
  -1   5  -1    7.90    2.10
  -1   5  -1   10.40    1.60
   1  -5   1    6.40    2.10
   1  -5   1    7.00    1.60
  -2   5  -1   93.29    3.90
  -2   5  -1  109.29    4.90
   2  -5   1   95.59    4.10
   2  -5   1  101.49    4.80
  -3   5  -1  401.06   10.20
   3  -5   1  410.46    9.80
   3  -5   1  425.36   10.10
  -4   5  -1  380.96    9.00
  -4   5  -1  340.37    9.60
   4  -5   1  390.06    9.30
   4  -5   1  369.56    9.80
  -5   5  -1    7.10    1.70
  -5   5  -1    6.50    2.30
   5  -5   1    6.10    2.30
  -6   5  -1  303.57    9.70
   6  -5   1  307.17    9.90
  -7   5  -1    3.60    2.50
   7  -5   1    7.70    3.00
  -8   5  -1   75.89    6.10
   8  -5   1   75.89    6.10
  -9   5  -1   31.30    4.90
   9  -5   1   41.30    5.20
   5   4  -1   64.69    6.50
  -5  -4   1   56.79    6.00
   4   4  -1  254.97    9.70
  -4  -4   1  242.48    8.70
  -4  -4   1  256.07    9.70
   3   4  -1    3.20    2.10
   3   4  -1    4.40    2.40
  -3  -4   1    0.00    1.90
   2   4  -1   98.89    4.90
   2   4  -1   93.59    5.00
  -2  -4   1   85.49    4.80
   1   4  -1  503.05   10.90
   1   4  -1  514.05   11.80
  -1  -4   1  507.05   11.80
   0   4  -1  129.39    4.20
   0   4  -1  129.79    5.10
   0  -4   1  127.49    3.50
   0  -4   1  127.69    5.10
  -1   4  -1    1.80    1.00
  -1   4  -1    3.50    1.60
   1  -4   1    4.50    1.20
   1  -4   1    1.80    1.50
  -2   4  -1  534.45   11.30
  -2   4  -1  534.75    8.70
   2  -4   1  541.55   11.20
   2  -4   1  545.85   10.70
  -3   4  -1   45.40    1.70
  -3   4  -1   44.20    2.80
  -3   4  -1   48.20    3.10
   3  -4   1   41.60    3.00
  -4   4  -1    3.30    1.00
  -4   4  -1    0.30    1.10
  -4   4  -1    1.80    1.70
   4  -4   1    2.90    1.80
  -5   4  -1  107.29    3.70
  -5   4  -1   92.39    4.90
   5  -4   1  103.89    3.80
   5  -4   1   92.89    5.00
  -6   4  -1   33.30    3.70
   6  -4   1   34.80    3.20
   6  -4   1   31.80    3.90
  -7   4  -1  359.06   11.20
   7  -4   1  370.76    9.90
   7  -4   1  360.26   11.30
  -8   4  -1   23.90    4.20
   8  -4   1   17.90    3.70
  -9   4  -1    8.80    3.50
   9  -4   1    8.40    3.50
   6   3  -1  160.88    8.40
  -6  -3   1  163.08    8.60
   5   3  -1    2.90    2.50
  -5  -3   1    5.50    2.90
   4   3  -1   77.29    5.00
  -4  -3   1   81.79    4.80
  -4  -3   1   76.29    5.20
   3   3  -1  920.91   18.70
   3   3  -1  960.30   18.90
  -3  -3   1  936.41   18.00
   2   3  -1  128.09    5.20
   2   3  -1  126.79    5.10
  -2  -3   1  131.39    5.10
   1   3  -1   20.70    2.30
   1   3  -1   18.00    2.10
  -1  -3   1   20.70    1.10
  -1  -3   1   22.80    2.60
   0   3  -1 3311.67   47.70
   0   3  -1 3238.18   48.70
   0  -3   1 3327.87   46.70
   0  -3   1 3207.18   48.90
  -1   3  -1   16.00    1.90
  -1   3  -1   18.60    1.40
   1  -3   1   21.70    1.80
   1  -3   1   16.50    2.00
  -2   3  -1  411.16    8.20
  -2   3  -1  417.16    8.70
  -2   3  -1  420.86    6.90
   2  -3   1  398.66    8.30
  -3   3  -1  211.98    5.10
  -3   3  -1  216.48    6.00
  -3   3  -1  215.88    4.60
   3  -3   1  222.28    6.00
  -4   3  -1   11.70    1.40
  -4   3  -1   10.20    2.00
   4  -3   1    9.80    1.50
   4  -3   1   11.90    2.10
  -5   3  -1  296.57    8.50
  -5   3  -1  303.37    6.10
   5  -3   1  300.77    7.50
   5  -3   1  309.97    8.60
  -6   3  -1  161.88    6.80
   6  -3   1  167.08    6.60
   6  -3   1  157.28    5.80
  -7   3  -1   42.60    4.60
   7  -3   1   43.00    4.30
   7  -3   1   46.10    4.20
  -8   3  -1  105.29    6.80
   8  -3   1  109.79    6.50
   8  -3   1   99.49    6.00
   6   2  -1   -2.60    2.00
  -6  -2   1    1.00    2.50
   5   2  -1  190.88    8.00
  -5  -2   1  187.48    7.70
   4   2  -1  176.78    7.10
  -4  -2   1  192.38    6.30
  -4  -2   1  184.78    7.10
   3   2  -1   92.99    4.40
   3   2  -1   97.29    4.60
  -3  -2   1   89.29    4.00
  -3  -2   1   91.19    4.40
   2   2  -1 2241.58   35.60
   2   2  -1 2357.76   32.60
   2   2  -1 2299.47   35.80
  -2  -2   1 2283.47   35.40
   1   2  -1  187.88    4.90
   1   2  -1  191.58    5.10
  -1  -2   1  188.18    3.10
  -1  -2   1  182.08    5.00
   0   2  -1 1068.19   17.00
   0   2  -1 1070.89   16.40
   0  -2   1 1073.29   15.70
   0  -2   1 1036.40   17.10
  -1   2  -1 1566.54   22.30
  -1   2  -1 1499.35   23.40
   1  -2   1 1548.84   23.40
   1  -2   1 1568.74   23.10
  -2   2  -1  472.75    8.90
  -2   2  -1  463.35    8.10
   2  -2   1  477.35    7.80
   2  -2   1  469.15    8.90
  -3   2  -1  179.48    5.10
  -3   2  -1  176.08    3.80
   3  -2   1  178.98    4.50
   3  -2   1  180.68    5.20
  -4   2  -1 1638.14   23.80
  -4   2  -1 1659.63   26.70
   4  -2   1 1633.54   26.00
   4  -2   1 1582.84   26.70
  -5   2  -1  144.09    5.70
   5  -2   1  151.48    5.70
   5  -2   1  155.98    5.50
  -6   2  -1   10.20    2.60
   6  -2   1    9.00    2.50
   6  -2   1   11.30    2.40
  -7   2  -1  400.16   11.90
   7  -2   1  410.66   11.40
   7  -2   1  421.16   11.80
  -8   2  -1   52.89    5.70
   8  -2   1   55.59    5.70
   8  -2   1   59.79    5.60
   7   1  -1   70.29    5.90
  -7  -1   1   66.39    6.20
   6   1  -1    5.00    2.40
  -6  -1   1    3.90    2.40
   5   1  -1   51.09    4.10
  -5  -1   1   49.00    4.50
   4   1  -1  348.37    9.40
   4   1  -1  352.16    7.30
  -4  -1   1  345.97    9.20
  -4  -1   1  349.96    8.10
   3   1  -1  305.47    7.90
   3   1  -1  315.97    6.20
  -3  -1   1  318.77    7.90
  -3  -1   1  323.77    7.20
   2   1  -1  256.67    6.30
   2   1  -1  261.17    4.70
   2   1  -1  250.37    6.10
  -2  -1   1  254.27    5.70
   1   1  -1 1615.04   24.70
   1   1  -1 1698.53   24.90
  -1  -1   1 1631.04   24.70
   0   1  -1  981.50   14.50
   0  -1   1  972.80   14.00
  -1   1  -1  395.16    6.30
   1  -1   1  385.16    6.20
  -2   1  -1 2080.59   28.90
  -2   1  -1 2067.49   30.50
   2  -1   1 2042.50   30.60
   2  -1   1 2028.50   30.20
  -3   1  -1  214.68    3.60
  -3   1  -1  217.28    5.70
   3  -1   1  215.08    5.50
   3  -1   1  204.68    5.40
  -4   1  -1    8.80    1.80
  -4   1  -1   11.50    0.90
   4  -1   1   11.60    2.00
   4  -1   1    9.80    1.80
  -5   1  -1  275.37    8.10
   5  -1   1  274.27    8.10
   5  -1   1  271.17    7.60
  -6   1  -1   12.60    2.80
   6  -1   1   25.20    3.20
   6  -1   1   15.20    2.90
  -7   1  -1    0.10    2.10
   7  -1   1    1.60    2.00
   7  -1   1   -0.40    2.00
  -8   1  -1  217.98    9.60
   8  -1   1  210.38    9.40
   8   0  -1  106.69    7.10
  -8   0   1  105.99    7.40
   7   0  -1   13.80    3.30
  -7   0   1   17.60    3.70
   6   0  -1   40.70    4.40
  -6   0   1   42.80    4.50
   5   0  -1   68.79    3.60
   5   0  -1   78.19    4.60
  -5   0   1   74.49    4.40
  -5   0   1   72.39    3.60
   4   0  -1   35.00    2.90
   4   0  -1   39.10    2.50
  -4   0   1   36.80    2.90
  -4   0   1   41.90    2.40
   3   0  -1  702.83   12.00
   3   0  -1  697.83   13.10
  -3   0   1  700.63   12.90
  -3   0   1  692.23   11.80
   2   0  -1   23.00    1.90
   2   0  -1   26.30    1.60
  -2   0   1   29.50    1.80
  -2   0   1   26.10    1.90
   1   0  -1    0.90    0.70
   1   0  -1    1.00    0.60
  -1   0   1    0.20    0.70
  -1   0   1    1.30    0.70
   0   0  -1    0.00    0.20
   0   0   1    0.20    0.20
   0   0   1    0.00    0.20
  -1   0  -1 2457.15   35.70
   1   0   1 2587.94   35.90
   1   0   1 2469.85   35.70
  -2   0  -1  264.57    5.80
  -2   0  -1  277.77    4.70
   2   0   1  282.07    5.70
   2   0   1  275.67    6.00
  -3   0  -1  154.58    3.40
  -3   0  -1  153.98    4.80
   3   0   1  153.28    4.40
   3   0   1  157.38    5.00
  -4   0  -1  382.76    9.30
  -4   0  -1  390.46    7.10
   4   0   1  385.56    8.60
   4   0   1  388.56    9.50
  -5   0  -1  183.38    6.60
   5   0   1  177.88    6.80
   5   0   1  174.48    5.80
  -6   0  -1  103.19    5.70
   6   0   1  107.09    5.90
   6   0   1  105.09    5.50
  -7   0  -1   31.10    4.20
   7   0   1   36.00    4.80
  -8   0  -1    8.20    3.50
   8   0   1    6.20    3.20
   8  -1  -1    4.10    2.60
  -8   1   1    3.40    2.90
   7  -1  -1   82.59    5.60
  -7   1   1   88.59    5.70
   6  -1  -1  131.69    6.10
   6  -1  -1  130.39    5.50
  -6   1   1  136.19    6.30
   5  -1  -1   86.59    4.50
   5  -1  -1   84.79    4.00
  -5   1   1   89.99    4.50
  -5   1   1   90.09    3.30
   4  -1  -1 1240.48   21.40
   4  -1  -1 1246.68   20.90
  -4   1   1 1248.78   21.50
  -4   1   1 1306.17   19.80
   3  -1  -1  130.79    4.00
   3  -1  -1  127.99    4.00
  -3   1   1  135.79    4.20
  -3   1   1  132.69    3.50
   2  -1  -1  155.98    4.00
   2  -1  -1  151.98    3.60
  -2   1   1  154.78    3.50
  -2   1   1  160.38    4.00
   1  -1  -1 4032.60   55.89
   1  -1  -1 3993.90   57.39
  -1   1   1 3642.74   56.59
  -1   1   1 4071.09   58.49
   0   1   1  268.27    5.00
   0   1   1  270.17    4.80
   0   1   1  273.17    4.60
   0   1   1  276.67    4.90
  -1  -1  -1 1903.51   27.30
   1   1   1 1862.71   27.10
   1   1   1 1885.51   27.60
   1   1   1 1794.02   27.60
  -2  -1  -1   80.39    2.70
  -2  -1  -1   84.89    3.40
   2   1   1   82.99    2.70
   2   1   1   79.19    3.30
  -3  -1  -1  324.17    8.10
  -3  -1  -1  334.07    6.80
   3   1   1  337.37    8.40
   3   1   1  334.37    7.10
  -4  -1  -1    2.50    1.20
  -4  -1  -1    3.90    1.90
   4   1   1    2.80    1.70
   4   1   1    4.20    1.40
  -5  -1  -1   17.40    2.90
   5   1   1   15.40    3.00
  -6  -1  -1   -1.50    2.20
   6   1   1   -1.10    1.90
  -7  -1  -1  146.09    7.90
   7   1   1  132.09    7.50
   8  -2  -1   79.69    5.80
  -8   2   1   77.39    6.00
   7  -2  -1   -0.40    1.90
   7  -2  -1   -1.30    1.90
  -7   2   1    5.30    2.60
   6  -2  -1    9.80    2.40
   6  -2  -1   10.80    2.50
  -6   2   1    6.70    2.40
   5  -2  -1  322.87    8.40
   5  -2  -1  309.77    8.00
  -5   2   1  311.37    6.60
  -5   2   1  314.17    8.50
   4  -2  -1   87.99    3.50
   4  -2  -1   90.79    4.00
  -4   2   1   87.99    4.00
  -4   2   1   91.69    3.00
   3  -2  -1 2094.19   32.10
   3  -2  -1 2091.89   30.80
  -3   2   1 2080.29   30.90
  -3   2   1 2066.39   31.90
   2  -2  -1 1354.66   19.30
   2  -2  -1 1333.37   21.10
  -2   2   1 1353.26   20.60
  -2   2   1 1315.97   20.80
   1  -2  -1  128.59    3.50
  -1   2   1  129.99    3.50
  -1   2   1  134.19    3.70
   0  -2  -1 9898.91  141.89
   0   2   1 9475.45  142.89
   0   2   1 9999.00  142.59
  -1  -2  -1  913.51   15.30
   1   2   1  913.11   15.50
   1   2   1  924.81   14.20
   1   2   1  891.01   15.20
  -2  -2  -1   30.30    2.30
   2   2   1   30.70    2.70
   2   2   1   30.40    1.80
   2   2   1   31.80    2.60
  -3  -2  -1  652.03   13.60
  -3  -2  -1  652.93   12.40
   3   2   1  649.64   11.60
   3   2   1  642.94   13.70
  -4  -2  -1   46.10    3.20
  -4  -2  -1   37.00    3.70
   4   2   1   37.90    3.80
  -5  -2  -1   43.00    4.50
   5   2   1   47.40    4.90
  -6  -2  -1   60.79    5.80
   6   2   1   43.70    5.00
   8  -3  -1    3.20    2.50
   8  -3  -1    2.00    2.40
  -8   3   1    0.20    2.70
   7  -3  -1  622.54   14.10
   7  -3  -1  602.44   14.80
  -7   3   1  610.44   15.30
   6  -3  -1    5.50    2.30
   6  -3  -1    3.90    1.80
  -6   3   1    5.20    2.10
   5  -3  -1    9.20    2.10
   5  -3  -1    7.50    1.60
  -5   3   1   10.10    1.60
  -5   3   1    6.90    2.10
   4  -3  -1    1.40    1.60
   4  -3  -1    2.10    0.90
  -4   3   1    1.10    1.00
  -4   3   1    1.70    1.50
   3  -3  -1  808.32   14.70
   3  -3  -1  817.62   12.30
  -3   3   1  795.32   14.50
  -3   3   1  795.02   13.90
   2  -3  -1  339.37    7.50
  -2   3   1  338.97    7.40
  -2   3   1  344.57    7.50
   1  -3  -1  445.96    8.50
  -1   3   1  445.26    7.10
  -1   3   1  438.86    8.90
  -1   3   1  446.66    9.10
   0  -3  -1  186.98    4.50
   0   3   1  186.18    4.50
   0   3   1  193.68    5.40
  -1  -3  -1 4097.59   58.59
  -1  -3  -1 3989.80   60.49
   1   3   1 4110.99   60.79
   1   3   1 4183.08   60.19
  -2  -3  -1  525.55   11.40
   2   3   1  541.55    9.50
   2   3   1  527.25   11.70
   2   3   1  549.15   11.90
  -3  -3  -1  233.68    7.00
   3   3   1  238.98    7.80
   3   3   1  228.18    7.70
  -4  -3  -1  534.75   12.20
  -4  -3  -1  538.25   13.80
   4   3   1  538.95   13.80
  -5  -3  -1  214.38    8.90
   5   3   1  200.98    8.70
  -6  -3  -1   17.10    4.10
   6   3   1   19.10    3.90
   9  -4  -1  295.27   11.20
  -9   4   1  301.57   11.70
   8  -4  -1   76.99    5.70
  -8   4   1   61.59    5.80
   7  -4  -1    4.50    2.40
  -7   4   1    6.50    2.60
   6  -4  -1  820.62   15.10
   6  -4  -1  791.42   17.30
  -6   4   1  799.92   17.30
   5  -4  -1    9.10    2.20
   5  -4  -1   12.10    1.60
  -5   4   1   14.20    2.00
  -5   4   1   14.20    2.60
   4  -4  -1    5.50    0.90
   4  -4  -1    7.60    2.00
  -4   4   1    4.90    1.80
  -4   4   1    6.40    1.60
   3  -4  -1   73.49    3.60
  -3   4   1   68.99    3.40
  -3   4   1   71.09    3.70
   2  -4  -1    3.90    1.40
  -2   4   1   -1.10    1.10
  -2   4   1    3.60    1.50
   1  -4  -1  611.44   11.60
  -1   4   1  613.24   10.20
  -1   4   1  628.24   12.50
  -1   4   1  623.34   12.60
   0  -4  -1   84.29    4.20
   0  -4  -1   91.19    3.20
   0   4   1   87.59    3.40
   0   4   1   94.99    4.20
  -1  -4  -1    3.00    1.80
  -1  -4  -1    3.20    1.10
   1   4   1    4.60    1.60
   1   4   1    0.30    1.60
  -2  -4  -1   62.89    4.10
   2   4   1   53.69    4.10
   2   4   1   62.39    4.00
  -3  -4  -1  493.15   12.10
   3   4   1  484.85   12.80
   3   4   1  492.75   12.70
  -4  -4  -1    3.30    2.70
   4   4   1    1.90    2.20
  -5  -4  -1    6.70    3.10
   5   4   1    7.80    3.20
   9  -5  -1    1.60    2.90
  -9   5   1    0.80    2.90
   8  -5  -1  154.38    8.00
  -8   5   1  167.48    8.30
   7  -5  -1   65.69    5.10
  -7   5   1   72.69    5.50
   6  -5  -1   82.69    5.40
  -6   5   1   86.99    5.40
  -6   5   1   94.49    4.40
   5  -5  -1  251.87    8.50
  -5   5   1  261.87    8.30
  -5   5   1  267.87    7.60
   4  -5  -1  452.95   11.10
  -4   5   1  455.35   10.50
  -4   5   1  446.56   11.00
   3  -5  -1   25.70    2.80
  -3   5   1   19.80    2.70
  -3   5   1   27.50    3.10
   2  -5  -1  449.86   10.10
  -2   5   1  447.76   10.60
  -2   5   1  441.66   10.70
   1  -5  -1   11.20    1.90
   1  -5  -1   10.90    2.30
  -1   5   1   14.20    1.50
  -1   5   1   15.00    2.40
   0  -5  -1   73.59    4.70
   0  -5  -1   63.59    3.00
   0   5   1   67.69    3.30
   0   5   1   71.69    4.40
  -1  -5  -1  236.28    8.30
   1   5   1  250.57    7.40
   1   5   1  241.18    8.30
  -2  -5  -1   24.80    3.50
   2   5   1   22.90    3.20
   2   5   1   29.10    3.90
  -3  -5  -1   -1.40    1.90
   3   5   1    1.00    2.00
   3   5   1   -2.10    1.90
  -4  -5  -1   38.40    5.00
   4   5   1   46.20    5.40
   8  -6  -1   30.50    4.70
  -8   6   1   33.10    4.80
   7  -6  -1  232.18    9.30
  -7   6   1  244.88    9.40
   6  -6  -1   88.49    5.80
  -6   6   1   80.89    4.60
  -6   6   1   84.49    5.50
   5  -6  -1   28.10    3.90
  -5   6   1   21.50    3.30
  -5   6   1   22.20    3.10
   4  -6  -1    5.60    2.40
  -4   6   1   11.20    2.80
  -4   6   1    6.90    2.30
   3  -6  -1  672.23   14.20
  -3   6   1  642.64   14.60
  -3   6   1  646.14   14.70
   2  -6  -1   14.80    2.40
   2  -6  -1   15.90    3.00
  -2   6   1   10.40    2.40
   1  -6  -1  119.19    6.10
   1  -6  -1  127.59    4.90
  -1   6   1  124.79    6.10
   0  -6  -1  425.16   12.00
   0   6   1  408.06   11.50
  -1  -6  -1   21.70    3.80
   1   6   1   17.60    3.30
  -2  -6  -1  197.78    8.50
   2   6   1  198.68    8.00
   2   6   1  203.88    8.70
  -3  -6  -1    8.70    3.20
   3   6   1    3.00    2.60
   3   6   1    2.20    2.40
   8  -7  -1  172.28    9.00
  -8   7   1  179.38    8.80
   7  -7  -1   30.30    4.50
  -7   7   1   30.70    4.60
   6  -7  -1   44.90    4.80
  -6   7   1   53.89    4.80
  -6   7   1   48.00    5.20
   5  -7  -1   55.39    5.20
  -5   7   1   54.09    4.50
  -5   7   1   63.99    5.20
   4  -7  -1   -0.10    2.00
   4  -7  -1    2.60    2.20
  -4   7   1    4.70    2.30
  -4   7   1    3.80    2.40
   3  -7  -1   68.09    5.10
   3  -7  -1   73.99    4.70
  -3   7   1   67.09    5.00
   2  -7  -1   78.79    5.50
   2  -7  -1   86.49    4.70
  -2   7   1   89.19    5.60
   1  -7  -1   46.40    5.20
  -1   7   1   39.20    4.70
   0  -7  -1   81.49    6.00
   0   7   1   83.09    5.90
  -1  -7  -1  233.28    9.80
   1   7   1  226.98    9.40
  -2  -7  -1    1.70    2.80
   2   7   1    4.70    3.10
   7  -8  -1  127.29    7.80
  -7   8   1  106.89    7.20
   6  -8  -1  194.08    8.90
   6  -8  -1  199.38    8.50
  -6   8   1  182.88    8.70
   5  -8  -1    6.30    2.90
   5  -8  -1    5.70    2.70
  -5   8   1    6.10    2.70
   4  -8  -1  153.68    7.10
   4  -8  -1  157.58    8.00
  -4   8   1  151.48    7.70
   3  -8  -1   25.90    3.80
   3  -8  -1   20.70    4.10
  -3   8   1   26.80    4.10
   2  -8  -1   27.90    4.50
  -2   8   1   23.20    4.00
   1  -8  -1   16.40    3.90
  -1   8   1   19.50    4.00
   0  -8  -1    0.50    2.70
   0   8   1   -2.30    2.70
   6  -9  -1   61.59    6.30
   6  -9  -1   65.09    6.50
  -6   9   1   57.99    6.00
   5  -9  -1  124.49    7.40
   5  -9  -1  145.39    8.20
  -5   9   1  151.78    8.20
   4  -9  -1   30.20    4.90
  -4   9   1   41.50    5.40
   3  -9  -1   34.30    5.20
  -3   9   1   21.30    4.10
  -3   9  -2  117.89    7.60
   3  -9   2  133.09    8.20
  -4   9  -2   -3.00    2.50
   4  -9   2    4.10    3.20
  -5   9  -2   31.10    5.00
   5  -9   2   39.40    5.20
   5  -9   2   35.90    4.70
  -6   9  -2   16.10    4.10
   6  -9   2   12.80    3.60
   0   8  -2  288.07   11.20
   0  -8   2  302.97   11.90
  -1   8  -2   16.00    3.60
   1  -8   2   23.80    4.40
  -2   8  -2   -0.80    2.30
   2  -8   2    2.50    2.80
  -3   8  -2  518.65   14.60
   3  -8   2  470.75   14.30
  -4   8  -2  325.07   11.20
   4  -8   2  347.97   11.60
   4  -8   2  342.47   10.50
  -5   8  -2   75.19    5.90
   5  -8   2   70.89    5.50
   5  -8   2   68.49    5.50
  -6   8  -2   71.19    6.60
   6  -8   2   67.49    6.20
  -7   8  -2   17.00    3.80
   7  -8   2   15.90    3.80
   2   7  -2    1.20    2.80
  -2  -7   2    1.20    2.70
   1   7  -2   44.80    5.30
  -1  -7   2   51.59    5.50
   0   7  -2   48.80    5.40
   0  -7   2   45.20    5.10
  -1   7  -2   99.49    6.20
   1  -7   2   86.39    6.10
  -2   7  -2  189.88    8.00
   2  -7   2  199.08    8.30
  -3   7  -2   15.80    3.10
   3  -7   2   20.00    3.00
   3  -7   2   15.50    3.40
  -4   7  -2  480.75   13.10
   4  -7   2  478.35   12.20
   4  -7   2  469.35   12.70
  -5   7  -2   25.50    4.00
   5  -7   2   16.70    3.20
   5  -7   2   19.50    3.30
  -6   7  -2   34.60    4.50
   6  -7   2   33.70    4.40
  -7   7  -2  370.66   12.50
   7  -7   2  383.26   12.70
  -8   7  -2    6.90    3.30
   8  -7   2    3.30    2.90
   3   6  -2  177.68    8.40
   3   6  -2  145.39    8.10
  -3  -6   2  155.98    8.00
   2   6  -2   23.20    3.90
   2   6  -2   22.50    3.80
  -2  -6   2   24.40    4.20
   1   6  -2  140.19    7.10
   1   6  -2  159.28    6.50
  -1  -6   2  149.99    7.40
   0   6  -2  185.38    7.50
   0   6  -2  190.48    9.00
   0  -6   2  181.58    7.60
  -1   6  -2   32.20    3.80
   1  -6   2   31.10    4.00
  -2   6  -2    4.90    2.20
   2  -6   2    1.30    1.90
   2  -6   2    5.80    1.80
  -3   6  -2  344.87   10.00
   3  -6   2  364.06    9.30
   3  -6   2  343.17    9.90
  -4   6  -2   41.90    4.00
   4  -6   2   41.80    3.90
   4  -6   2   47.20    3.80
  -5   6  -2  129.59    6.40
   5  -6   2  142.09    5.90
   5  -6   2  134.29    6.40
  -6   6  -2  191.88    7.90
   6  -6   2  182.08    7.90
  -7   6  -2   24.40    4.00
   7  -6   2   20.10    3.70
  -8   6  -2  110.89    7.20
   8  -6   2  113.09    7.30
   4   5  -2    0.40    2.40
  -4  -5   2    2.60    2.80
  -4  -5   2    0.40    2.70
   3   5  -2    0.10    2.20
   3   5  -2    2.50    2.60
  -3  -5   2   -0.10    2.40
   2   5  -2  542.15   13.40
   2   5  -2  539.25   14.00
  -2  -5   2  545.95   14.00
   1   5  -2  141.39    6.20
   1   5  -2  143.09    5.60
  -1  -5   2  138.99    6.50
   0   5  -2  195.38    6.00
   0   5  -2  192.08    7.00
   0  -5   2  195.68    7.10
  -1   5  -2  804.52   14.10
  -1   5  -2  755.62   15.90
   1  -5   2  796.12   14.00
   1  -5   2  818.92   16.60
  -2   5  -2  175.18    6.30
  -2   5  -2  164.18    4.20
   2  -5   2  183.08    6.40
   2  -5   2  169.98    5.30
  -3   5  -2  278.27    8.20
   3  -5   2  283.27    7.80
   3  -5   2  285.37    8.00
  -4   5  -2  867.81   17.40
   4  -5   2  861.01   17.20
   4  -5   2  854.01   16.40
  -5   5  -2   25.30    3.10
   5  -5   2   40.30    4.00
   5  -5   2   35.80    2.90
  -6   5  -2   -1.70    2.00
   6  -5   2   -0.20    2.00
  -7   5  -2  265.47    9.70
   7  -5   2  245.38    9.40
  -8   5  -2    0.50    2.40
   8  -5   2    3.30    2.70
   5   4  -2    3.80    2.60
  -5  -4   2    1.60    2.90
   4   4  -2  383.86   12.20
  -4  -4   2  397.96   11.60
  -4  -4   2  390.26   12.20
   3   4  -2   36.60    4.20
   3   4  -2   34.40    4.00
  -3  -4   2   38.40    4.10
   2   4  -2   54.29    3.90
   2   4  -2   42.60    4.20
  -2  -4   2   42.80    4.10
   1   4  -2  501.85   11.00
   1   4  -2  482.95   11.50
  -1  -4   2  507.45   11.80
   0   4  -2   54.19    3.50
   0   4  -2   59.59    3.00
   0  -4   2   55.89    2.20
   0  -4   2   53.79    3.50
  -1   4  -2   78.19    2.90
  -1   4  -2   79.59    3.80
   1  -4   2   81.39    4.10
   1  -4   2   79.69    3.00
  -2   4  -2 2069.69   29.90
  -2   4  -2 1939.91   32.20
   2  -4   2 2062.59   32.30
   2  -4   2 2039.80   31.50
  -3   4  -2   17.40    2.40
  -3   4  -2   16.90    1.50
   3  -4   2   19.10    2.30
   3  -4   2   18.50    2.40
  -4   4  -2  406.26    8.00
  -4   4  -2  396.96    9.70
   4  -4   2  408.26    8.60
   4  -4   2  391.26    9.80
  -5   4  -2  403.76   10.40
   5  -4   2  393.56    8.60
   5  -4   2  418.06    8.90
   5  -4   2  416.96   10.70
  -6   4  -2   14.90    3.00
   6  -4   2   13.90    2.80
   6  -4   2   16.50    2.40
  -7   4  -2  298.27   10.10
   7  -4   2  284.17    8.60
   7  -4   2  280.87    9.90
  -8   4  -2  232.88    9.60
   8  -4   2  222.28    9.40
   8  -4   2  231.08   10.30
   6   3  -2  220.98   10.10
  -6  -3   2  214.98    9.80
   5   3  -2  175.88    8.20
  -5  -3   2  166.68    7.90
   4   3  -2   64.69    4.70
  -4  -3   2   61.19    4.60
  -4  -3   2   66.49    4.50
   3   3  -2  443.76   11.40
   3   3  -2  462.05   11.70
  -3  -3   2  457.95   11.10
   2   3  -2    5.90    1.70
   2   3  -2    4.10    1.80
  -2  -3   2    5.90    1.80
   1   3  -2  201.18    5.70
   1   3  -2  194.48    6.00
  -1  -3   2  196.68    6.10
   0   3  -2  326.97    7.60
   0   3  -2  325.57    7.00
   0  -3   2  350.26    8.00
   0  -3   2  339.77    5.90
  -1   3  -2  312.47    7.10
  -1   3  -2  304.27    6.00
   1  -3   2  312.87    7.30
   1  -3   2  311.07    6.30
  -2   3  -2  160.28    4.80
  -2   3  -2  155.18    3.70
   2  -3   2  159.48    4.60
   2  -3   2  160.18    4.50
  -3   3  -2  321.27    6.40
  -3   3  -2  322.47    7.70
   3  -3   2  310.97    7.60
   3  -3   2  325.47    6.70
  -4   3  -2  380.66    9.10
   4  -3   2  377.46    9.30
   4  -3   2  373.06    7.10
   4  -3   2  362.26    7.90
  -5   3  -2   31.70    3.40
   5  -3   2   33.30    3.60
   5  -3   2   40.40    2.90
  -6   3  -2  860.11   18.20
   6  -3   2  855.41   18.20
   6  -3   2  901.01   17.40
  -7   3  -2    0.20    1.90
   7  -3   2    1.00    2.20
   7  -3   2    5.00    2.20
  -8   3  -2   21.70    3.80
   8  -3   2   26.60    4.10
   8  -3   2   28.30    4.00
   6   2  -2   29.20    4.60
  -6  -2   2   30.70    4.60
   5   2  -2    3.90    2.40
  -5  -2   2   -0.70    2.10
   4   2  -2  463.25   12.00
  -4  -2   2  467.25   10.90
  -4  -2   2  461.05   11.80
   3   2  -2  226.28    7.00
   3   2  -2  222.88    7.10
  -3  -2   2  220.68    6.60
  -3  -2   2  225.18    7.00
   2   2  -2  447.06    9.80
   2   2  -2  447.16    9.80
  -2  -2   2  464.65    9.70
   1   2  -2   83.09    3.30
   1   2  -2   84.19    3.40
  -1  -2   2   83.69    3.40
   0   2  -2   18.40    1.80
   0   2  -2   20.00    1.70
   0  -2   2   17.40    1.80
   0  -2   2   18.10    1.10
  -1   2  -2  144.39    3.40
  -1   2  -2  144.09    3.90
   1  -2   2  137.49    3.60
   1  -2   2  138.29    3.80
  -2   2  -2  343.97    6.50
  -2   2  -2  341.77    7.10
   2  -2   2  338.27    6.40
   2  -2   2  357.36    7.30
  -3   2  -2  464.35    9.40
   3  -2   2  459.75    7.60
   3  -2   2  450.55    9.50
   3  -2   2  457.15    8.80
  -4   2  -2  244.48    6.80
   4  -2   2  253.37    6.50
   4  -2   2  246.78    4.20
   4  -2   2  248.18    6.90
  -5   2  -2  387.86    9.90
   5  -2   2  392.26    9.80
   5  -2   2  383.16    9.50
  -6   2  -2    7.50    2.50
   6  -2   2   12.20    2.60
   6  -2   2   13.60    2.60
  -7   2  -2  159.88    7.40
   7  -2   2  143.09    6.70
   7  -2   2  147.29    6.90
  -8   2  -2   88.79    6.40
   8  -2   2   91.09    5.90
   8  -2   2   80.39    5.90
   7   1  -2    1.70    2.70
  -7  -1   2    3.10    2.90
   6   1  -2   18.20    3.40
  -6  -1   2   13.40    3.30
   5   1  -2  112.29    5.90
  -5  -1   2  110.79    5.70
  -5  -1   2  108.19    4.80
   4   1  -2  147.59    4.60
   4   1  -2  156.88    6.00
  -4  -1   2  150.68    5.10
  -4  -1   2  148.89    5.80
   3   1  -2  862.31   16.00
   3   1  -2  844.62   13.40
  -3  -1   2  845.92   15.10
  -3  -1   2  839.72   15.70
   2   1  -2   18.30    1.10
   2   1  -2   18.50    2.00
   2   1  -2   14.80    1.80
  -2  -1   2   24.60    2.20
   1   1  -2  405.76    7.70
   1   1  -2  410.96    7.50
  -1  -1   2  404.16    7.70
   0   1  -2 2453.65   35.60
   0   1  -2 2484.35   35.80
   0  -1   2 2560.34   36.10
   0  -1   2 2477.95   35.90
  -1   1  -2  420.06    7.20
  -1   1  -2  421.46    7.20
   1  -1   2  430.46    6.90
   1  -1   2  425.86    7.40
  -2   1  -2   87.59    2.90
   2  -1   2   82.39    3.10
   2  -1   2   85.79    2.90
  -3   1  -2  249.68    6.20
   3  -1   2  257.67    6.20
   3  -1   2  250.27    6.30
  -4   1  -2  137.59    4.90
   4  -1   2  137.49    4.90
   4  -1   2  131.99    4.80
  -5   1  -2    9.10    2.20
   5  -1   2    1.70    1.80
   5  -1   2    9.60    2.10
  -6   1  -2   78.59    4.90
   6  -1   2   75.39    5.00
   6  -1   2   90.19    4.90
  -7   1  -2  288.47   10.20
   7  -1   2  305.07    9.50
   7  -1   2  284.67   10.10
  -8   1  -2   18.70    3.90
   8  -1   2   30.40    4.80
   7   0  -2  128.19    7.20
  -7   0   2  117.99    6.90
   6   0  -2   20.00    3.30
  -6   0   2   18.80    3.30
   5   0  -2  164.98    6.50
   5   0  -2  168.28    5.30
  -5   0   2  161.38    6.30
  -5   0   2  162.88    5.30
   4   0  -2  343.47    7.50
   4   0  -2  336.97    8.80
  -4   0   2  356.36    8.80
  -4   0   2  353.36    7.80
   3   0  -2  342.47    8.00
   3   0  -2  350.26    6.90
  -3   0   2  342.87    7.80
  -3   0   2  343.37    7.30
   2   0  -2  748.23   12.10
   2   0  -2  785.32   13.20
  -2   0   2  772.82   12.70
  -2   0   2  751.02   12.80
   1   0  -2 1514.05   21.80
   1   0  -2 1506.55   21.30
  -1   0   2 1458.05   21.30
  -1   0   2 1395.06   21.80
   0   0  -2   37.10    1.40
   0   0   2   37.30    1.40
  -1   0  -2 1397.56   20.50
   1   0   2 1411.86   20.90
   1   0   2 1388.66   19.90
   1   0   2 1385.66   20.90
  -2   0  -2  171.88    3.10
  -2   0  -2  176.88    4.50
   2   0   2  167.18    4.50
   2   0   2  170.28    4.40
  -3   0  -2  861.11   12.80
  -3   0  -2  838.72   15.20
   3   0   2  848.12   14.80
   3   0   2  871.91   15.50
  -4   0  -2  558.94   11.90
  -4   0  -2  547.85    8.90
   4   0   2  550.94   11.20
   4   0   2  540.05   12.00
  -5   0  -2   85.69    4.90
   5   0   2   91.79    4.30
   5   0   2   88.19    4.90
  -6   0  -2   35.70    4.40
   6   0   2   37.10    4.40
   6   0   2   26.30    3.20
  -7   0  -2   92.49    6.30
   7   0   2   88.29    6.30
   8  -1  -2    1.60    2.60
  -8   1   2    0.00    2.70
   7  -1  -2   53.09    5.20
  -7   1   2   62.99    5.00
   6  -1  -2  292.87    8.30
   6  -1  -2  285.27    9.10
  -6   1   2  302.77    9.40
   5  -1  -2    1.40    1.50
   5  -1  -2    3.40    1.60
  -5   1   2    3.80    1.40
  -5   1   2    4.40    1.80
   4  -1  -2   80.49    3.50
   4  -1  -2   71.19    3.60
  -4   1   2   83.59    3.20
  -4   1   2   85.29    3.80
   3  -1  -2 2485.75   37.10
   3  -1  -2 2506.15   37.10
  -3   1   2 2474.95   36.70
  -3   1   2 2432.86   37.20
   2  -1  -2 1058.59   16.60
   2  -1  -2 1048.20   16.30
  -2   1   2 1040.70   16.40
  -2   1   2 1048.80   16.50
   1  -1  -2  740.23   11.90
   1  -1  -2  741.43   11.20
  -1   1   2  749.13   11.40
  -1   1   2  743.83   11.90
   0   1   2 3059.99   43.20
   0   1   2 3010.20   43.20
   0   1   2 3036.80   43.40
   0   1   2 2970.90   44.10
   1   1   2  968.00   15.50
   1   1   2 1002.20   15.50
   1   1   2  978.40   15.10
   1   1   2  987.80   15.80
  -2  -1  -2   32.10    1.80
  -2  -1  -2   30.70    2.40
   2   1   2   31.90    2.00
   2   1   2   26.80    2.20
  -3  -1  -2 1167.88   20.00
  -3  -1  -2 1140.89   18.10
   3   1   2 1137.69   20.30
   3   1   2 1162.08   19.10
  -4  -1  -2   39.80    3.70
  -4  -1  -2   30.00    2.10
   4   1   2   27.90    3.20
   4   1   2   30.60    2.60
  -5  -1  -2  134.79    6.30
   5   1   2  137.39    5.30
   5   1   2  139.39    6.50
  -6  -1  -2   42.30    4.60
   6   1   2   45.60    4.90
  -7  -1  -2   26.10    4.30
   7   1   2   24.80    4.60
   8  -2  -2  280.17   10.20
  -8   2   2  272.57   10.50
   7  -2  -2   68.89    4.70
   7  -2  -2   79.19    5.10
  -7   2   2   74.59    5.20
   6  -2  -2   69.59    4.30
   6  -2  -2   70.09    4.30
  -6   2   2   73.69    4.80
   5  -2  -2  322.27    8.30
   5  -2  -2  316.67    8.50
  -5   2   2  324.07    7.30
  -5   2   2  360.26    9.10
   4  -2  -2  576.94   11.90
   4  -2  -2  607.74   11.30
  -4   2   2  596.64   11.00
  -4   2   2  583.24   11.80
   3  -2  -2   53.19    2.20
   3  -2  -2   53.69    2.80
  -3   2   2   54.39    2.50
  -3   2   2   56.49    2.90
   2  -2  -2  938.91   15.40
   2  -2  -2  924.61   13.70
  -2   2   2  892.51   15.00
  -2   2   2  917.41   15.00
   1  -2  -2   28.40    2.00
   1  -2  -2   29.10    1.10
  -1   2   2   30.00    2.10
  -1   2   2   29.80    1.90
   0   2   2   84.09    2.80
   0   2   2   76.79    2.80
   0   2   2   78.39    2.90
   0   2   2   79.69    2.50
   1   2   2 1877.71   29.10
   1   2   2 1940.01   29.30
   1   2   2 1922.61   28.70
   1   2   2 1920.11   29.40
  -2  -2  -2   68.29    3.00
   2   2   2   68.89    2.80
   2   2   2   65.69    3.30
   2   2   2   59.29    3.10
  -3  -2  -2    0.50    1.00
  -3  -2  -2    0.60    1.60
   3   2   2   -0.60    1.00
   3   2   2    1.20    1.50
  -4  -2  -2  349.96    8.20
  -4  -2  -2  347.67    9.80
   4   2   2  352.36   10.10
  -5  -2  -2   36.20    4.50
   5   2   2   28.90    4.10
  -6  -2  -2    9.50    3.30
   6   2   2    8.10    3.30
   8  -3  -2   99.19    5.90
   8  -3  -2   95.89    6.20
  -8   3   2   90.19    6.10
   7  -3  -2   87.19    5.00
   7  -3  -2   85.59    5.40
  -7   3   2   93.09    5.70
   6  -3  -2  582.04   12.40
   6  -3  -2  543.25   13.30
  -6   3   2  595.04   13.80
   5  -3  -2   44.70    2.80
   5  -3  -2   45.40    3.40
  -5   3   2   49.99    3.70
  -5   3   2   46.70    2.70
   4  -3  -2  414.36    9.70
   4  -3  -2  399.26    7.80
  -4   3   2  404.66    9.30
  -4   3   2  404.66    8.60
   3  -3  -2  338.37    8.10
   3  -3  -2  330.57    5.80
  -3   3   2  347.57    7.60
  -3   3   2  333.97    7.70
   2  -3  -2   14.70    1.90
  -2   3   2   13.30    1.80
  -2   3   2   12.00    1.70
   1  -3  -2 1654.23   26.00
  -1   3   2 1682.83   26.50
  -1   3   2 1685.63   24.20
  -1   3   2 1675.73   26.10
   0  -3  -2   37.70    2.20
   0   3   2   45.30    2.70
   0   3   2   37.90    2.00
   0   3   2   40.20    2.70
  -1  -3  -2  592.94   12.00
   1   3   2  601.34   11.50
   1   3   2  599.74   12.00
   1   3   2  600.24   10.70
  -2  -3  -2  732.23   14.00
   2   3   2  690.43   14.10
   2   3   2  704.13   12.50
   2   3   2  721.33   14.50
  -3  -3  -2   30.70    3.00
   3   3   2   25.60    3.30
   3   3   2   22.60    3.10
  -4  -3  -2   47.00    4.90
   4   3   2   52.89    5.20
  -5  -3  -2  186.18    8.30
   5   3   2  191.98    8.60
   6   3   2   22.10    4.40
   9  -4  -2   -4.80    2.20
  -9   4   2    3.70    3.00
   8  -4  -2   61.59    5.80
  -8   4   2   62.99    6.00
   7  -4  -2    1.10    2.30
  -7   4   2    6.60    2.90
   6  -4  -2    6.80    2.40
  -6   4   2    6.20    2.40
  -6   4   2    8.40    1.80
   5  -4  -2  101.09    3.40
   5  -4  -2   97.49    5.10
  -5   4   2   99.19    4.20
  -5   4   2  102.29    5.00
   4  -4  -2    0.60    0.70
   4  -4  -2   -0.90    1.50
  -4   4   2    0.70    1.20
  -4   4   2    2.10    1.60
   3  -4  -2 1987.40   32.50
  -3   4   2 2010.10   32.20
  -3   4   2 2069.59   32.30
   2  -4  -2  603.34   11.90
  -2   4   2  589.24   12.10
  -2   4   2  571.94   11.80
   1  -4  -2   34.50    2.50
  -1   4   2   38.00    3.30
  -1   4   2   34.80    1.70
  -1   4   2   38.20    2.90
   0  -4  -2 2002.00   31.00
   0   4   2 2035.40   32.40
   0   4   2 2020.00   30.80
   0   4   2 1969.60   32.50
  -1  -4  -2  352.16    9.20
  -1  -4  -2  346.37    7.50
   1   4   2  338.87    9.10
   1   4   2  343.57    8.30
  -2  -4  -2  512.05   12.00
   2   4   2  488.15   12.20
   2   4   2  535.55   12.10
  -3  -4  -2  262.47    8.30
   3   4   2  271.07    9.00
   3   4   2  252.37    8.90
  -4  -4  -2  117.09    6.70
   4   4   2  110.99    6.50
  -5  -4  -2   49.90    5.50
   5   4   2   58.09    6.30
   8  -5  -2    0.60    2.60
  -8   5   2    0.40    2.40
   7  -5  -2  225.88    9.00
  -7   5   2  221.38    8.80
   6  -5  -2    8.80    2.80
  -6   5   2    8.70    2.80
  -6   5   2    8.10    2.10
   5  -5  -2    1.10    1.80
  -5   5   2    0.40    1.80
  -5   5   2    3.00    1.70
   4  -5  -2  192.68    6.80
  -4   5   2  190.38    6.60
  -4   5   2  192.58    6.50
   3  -5  -2  328.27    8.90
  -3   5   2  348.77    9.10
  -3   5   2  342.17    9.00
   2  -5  -2  429.66   10.00
  -2   5   2  442.86   10.80
  -2   5   2  438.76   10.40
   1  -5  -2  169.58    5.50
  -1   5   2  169.78    6.20
  -1   5   2  173.58    6.40
   0  -5  -2   78.29    4.80
   0  -5  -2   73.89    3.40
   0   5   2   72.79    3.40
   0   5   2   69.39    4.30
  -1  -5  -2 1212.88   23.10
   1   5   2 1167.78   22.70
   1   5   2 1211.48   21.60
  -2  -5  -2  299.67    9.70
   2   5   2  312.27   10.00
   2   5   2  314.07    9.50
  -3  -5  -2   10.30    2.90
   3   5   2    9.60    3.20
   3   5   2   11.40    3.00
  -4  -5  -2   62.99    6.30
   4   5   2   66.89    5.70
   8  -6  -2   51.39    5.90
  -8   6   2   49.99    5.40
   7  -6  -2    9.40    3.30
  -7   6   2   14.20    3.30
   6  -6  -2  573.14   15.00
  -6   6   2  592.24   13.60
  -6   6   2  600.94   14.70
   5  -6  -2   85.09    5.50
  -5   6   2   93.19    5.00
  -5   6   2  102.19    5.60
   4  -6  -2   29.80    3.60
  -4   6   2   27.20    3.40
  -4   6   2   27.90    3.40
   3  -6  -2    1.40    1.80
  -3   6   2    2.40    2.20
  -3   6   2    5.00    2.20
   2  -6  -2  200.48    6.80
  -2   6   2  200.58    7.50
  -2   6   2  182.78    7.00
   1  -6  -2  154.08    7.10
   1  -6  -2  172.88    5.90
  -1   6   2  180.18    7.10
   0  -6  -2   59.69    5.50
   0   6   2   56.69    4.60
  -1  -6  -2   61.79    5.10
   1   6   2   58.19    4.70
  -2  -6  -2  172.58    8.00
   2   6   2  178.48    8.20
  -3  -6  -2   52.39    5.50
   3   6   2   51.59    5.80
   3   6   2   56.69    5.70
   8  -7  -2   47.00    5.40
  -8   7   2   32.60    4.70
   7  -7  -2  308.27   11.30
  -7   7   2  333.67   11.40
   6  -7  -2    3.30    2.60
  -6   7   2   10.50    3.10
  -6   7   2    9.40    2.70
   5  -7  -2   -2.10    1.80
  -5   7   2    2.80    2.20
  -5   7   2    4.60    2.40
   4  -7  -2  331.37   10.20
  -4   7   2  324.97   10.20
  -4   7   2  333.87   10.50
   3  -7  -2   11.70    2.70
   3  -7  -2   16.60    3.40
  -3   7   2   14.20    3.00
  -3   7   2    8.80    2.60
   2  -7  -2   17.90    2.90
   2  -7  -2   12.00    3.00
  -2   7   2   14.00    3.00
   1  -7  -2   59.69    5.70
  -1   7   2   64.09    5.10
   0  -7  -2   19.40    3.80
   0   7   2   14.90    3.40
  -1  -7  -2   27.00    4.40
   1   7   2   36.50    5.00
  -2  -7  -2   15.80    3.80
   2   7   2   22.00    4.20
   7  -8  -2    3.30    3.10
  -7   8   2    4.40    3.00
   6  -8  -2   54.99    5.60
  -6   8   2   51.69    5.50
  -6   8   2   48.60    5.10
   5  -8  -2    3.40    2.60
   5  -8  -2    0.00    2.30
  -5   8   2   -0.10    2.20
  -5   8   2    0.30    2.20
   4  -8  -2    3.10    2.80
   4  -8  -2    3.30    2.50
  -4   8   2    2.10    2.50
   3  -8  -2  462.55   14.10
   3  -8  -2  471.65   12.70
  -3   8   2  471.05   13.70
   2  -8  -2    1.10    2.80
  -2   8   2    1.60    2.40
   1  -8  -2    2.60    3.00
  -1   8   2   -0.30    2.50
   0  -8  -2  227.98   10.40
   0   8   2  237.78   10.20
   5  -9  -2  103.89    7.20
   5  -9  -2  108.99    6.80
  -5   9   2  104.79    7.10
   4  -9  -2   -2.30    2.70
   4  -9  -2    0.30    2.50
  -4   9   2    0.10    2.50
   3  -9  -2   17.40    4.20
  -3   9   2   15.20    4.00
  -3   9  -3   62.89    6.40
   3  -9   3   78.99    6.60
  -4   9  -3   82.19    6.60
   4  -9   3   94.49    6.90
  -5   9  -3  100.09    7.10
   5  -9   3  111.89   11.10
   5  -9   3  108.39    7.10
   0   8  -3    1.20    2.70
   0  -8   3    7.30    3.50
  -1   8  -3  124.09    7.30
   1  -8   3  138.09    8.10
  -2   8  -3    0.60    2.50
   2  -8   3    2.40    2.70
  -3   8  -3    2.20    2.40
   3  -8   3   -1.00    2.30
  -4   8  -3   29.20    4.10
   4  -8   3   28.30    4.20
   4  -8   3   32.80    4.10
  -5   8  -3   20.50    3.70
   5  -8   3   30.60    4.20
   5  -8   3   28.50    4.20
  -6   8  -3   11.10    3.50
   6  -8   3   15.50    3.60
  -7   8  -3   17.40    4.20
   7  -8   3   15.80    3.80
   2   7  -3    1.00    2.60
  -2  -7   3   -4.10    2.60
   1   7  -3  202.58    9.10
  -1  -7   3  209.58    9.60
   0   7  -3   26.90    4.30
   0  -7   3   27.30    4.50
  -1   7  -3   10.50    3.10
   1  -7   3    9.70    3.00
  -2   7  -3  403.96   11.90
   2  -7   3  373.16   11.70
  -3   7  -3   64.69    4.90
   3  -7   3   70.89    5.40
   3  -7   3   62.69    4.20
  -4   7  -3    0.30    1.90
   4  -7   3   -2.30    1.80
   4  -7   3    2.40    2.40
  -5   7  -3   35.80    4.60
   5  -7   3   44.00    4.30
   5  -7   3   42.60    4.40
  -6   7  -3    8.60    2.80
   6  -7   3    7.40    3.00
  -7   7  -3   22.50    4.10
   7  -7   3   19.50    4.00
  -8   7  -3   45.20    5.70
   8  -7   3   57.69    6.30
   3   6  -3   -1.20    2.60
   3   6  -3   -0.70    2.30
  -3  -6   3    3.00    2.90
   2   6  -3    3.80    2.70
   2   6  -3    3.80    2.30
  -2  -6   3    3.30    2.60
   1   6  -3   -0.60    1.90
   1   6  -3    0.80    2.20
  -1  -6   3    6.40    2.90
   0   6  -3  956.20   20.10
   0   6  -3 1004.20   18.60
   0  -6   3  933.01   20.60
  -1   6  -3   91.19    5.20
   1  -6   3   94.59    5.50
  -2   6  -3   19.10    3.20
   2  -6   3   14.30    3.00
   2  -6   3   19.80    2.50
  -3   6  -3 1011.00   20.40
   3  -6   3 1027.10   20.30
   3  -6   3 1055.99   19.40
  -4   6  -3  518.15   13.00
   4  -6   3  501.75   12.30
   4  -6   3  506.05   12.20
  -5   6  -3    1.10    2.20
   5  -6   3    2.50    2.30
   5  -6   3    3.90    1.90
  -6   6  -3  245.98    9.00
   6  -6   3  269.97    9.70
  -7   6  -3    8.20    2.80
   7  -6   3   10.30    3.40
  -8   6  -3    3.90    3.00
   8  -6   3    4.90    2.90
   4   5  -3   38.60    5.00
  -4  -5   3   37.20    4.80
  -4  -5   3   39.40    5.20
   3   5  -3   77.79    5.50
   3   5  -3   86.89    6.00
  -3  -5   3   89.09    6.00
   2   5  -3   37.30    4.00
   2   5  -3   30.30    4.10
  -2  -5   3   41.60    4.60
   1   5  -3   49.90    3.80
   1   5  -3   49.10    4.00
  -1  -5   3   53.79    4.30
   0   5  -3   84.39    4.80
   0   5  -3   89.49    4.20
   0  -5   3   98.29    5.30
  -1   5  -3  330.97    9.10
  -1   5  -3  336.47    7.80
   1  -5   3  354.76    9.70
   1  -5   3  345.57    7.40
  -2   5  -3  558.64   10.40
  -2   5  -3  564.74   12.60
   2  -5   3  559.94   11.30
   2  -5   3  573.14   12.80
  -3   5  -3    2.80    1.00
  -3   5  -3   -0.20    1.60
   3  -5   3    1.30    1.50
   3  -5   3    0.70    1.60
  -4   5  -3  907.31   18.10
   4  -5   3  909.41   17.10
   4  -5   3  922.11   18.00
  -5   5  -3  396.46   10.80
   5  -5   3  404.06   11.00
   5  -5   3  410.76    9.30
  -6   5  -3   21.50    3.60
   6  -5   3   13.40    3.20
  -7   5  -3  250.07    9.60
   7  -5   3  249.08    9.60
  -8   5  -3   26.80    4.20
   8  -5   3   36.30    5.00
   5   4  -3   14.70    3.80
  -5  -4   3   14.70    3.80
   4   4  -3   46.50    5.10
  -4  -4   3   36.90    4.50
  -4  -4   3   44.50    4.70
   3   4  -3  542.75   13.90
   3   4  -3  560.24   14.00
  -3  -4   3  586.94   14.10
   2   4  -3    1.60    2.00
   2   4  -3    4.50    2.10
  -2  -4   3    2.40    2.20
   1   4  -3    2.70    1.60
   1   4  -3    2.50    1.70
  -1  -4   3    3.80    2.00
   0   4  -3  310.57    7.40
   0   4  -3  289.87    8.00
   0  -4   3  307.17    8.40
   0  -4   3  302.97    5.70
  -1   4  -3   47.60    3.20
  -1   4  -3   50.09    2.50
   1  -4   3   48.30    3.40
   1  -4   3   48.00    2.50
  -2   4  -3   14.50    2.10
  -2   4  -3   13.40    1.60
   2  -4   3   18.60    2.40
   2  -4   3   17.50    2.10
  -3   4  -3  562.44   11.90
  -3   4  -3  556.44   10.10
   3  -4   3  568.04   11.30
   3  -4   3  542.95   11.60
  -4   4  -3   82.99    4.30
  -4   4  -3   86.39    3.40
   4  -4   3   87.89    3.60
   4  -4   3   86.69    4.50
  -5   4  -3   67.79    4.30
  -5   4  -3   62.09    3.30
   5  -4   3   57.49    4.10
  -6   4  -3   77.39    4.90
   6  -4   3   77.59    5.20
   6  -4   3   88.09    4.30
  -7   4  -3   35.50    4.20
   7  -4   3   35.20    3.80
   7  -4   3   35.20    4.40
  -8   4  -3  104.99    6.90
   8  -4   3  124.39    7.30
   8  -4   3  114.99    6.20
   6   3  -3   43.80    5.30
  -6  -3   3   46.50    5.50
   5   3  -3  199.78    8.90
  -5  -3   3  190.18    8.40
   4   3  -3  226.78    8.40
  -4  -3   3  212.88    7.80
  -4  -3   3  214.38    8.10
   3   3  -3  163.28    6.50
   3   3  -3  171.58    6.80
  -3  -3   3  157.38    6.40
   2   3  -3  439.66   10.40
   2   3  -3  452.65   10.60
  -2  -3   3  429.76   10.40
   1   3  -3   14.40    2.00
   1   3  -3   14.60    2.20
  -1  -3   3   12.10    2.30
   0   3  -3  347.57    7.90
   0   3  -3  348.87    7.50
   0  -3   3  344.47    6.00
   0  -3   3  331.17    8.10
  -1   3  -3  680.43   11.80
  -1   3  -3  686.73   12.60
   1  -3   3  691.73   12.90
   1  -3   3  701.33   11.80
  -2   3  -3   19.50    2.10
  -2   3  -3   22.80    1.80
   2  -3   3   24.80    2.30
   2  -3   3   23.00    2.20
  -3   3  -3   20.30    1.90
  -3   3  -3   19.00    2.20
   3  -3   3   19.10    1.80
   3  -3   3   19.00    2.40
  -4   3  -3  721.93   14.30
   4  -3   3  717.13   13.30
   4  -3   3  725.43   14.60
   4  -3   3  719.93   11.90
  -5   3  -3  161.08    6.10
   5  -3   3  175.38    5.70
   5  -3   3  170.68    6.50
  -6   3  -3    2.70    2.10
   6  -3   3    1.60    1.70
   6  -3   3    2.90    2.30
  -7   3  -3  132.89    6.90
   7  -3   3  135.99    6.40
   7  -3   3  138.09    6.90
  -8   3  -3    4.20    2.80
   8  -3   3    1.90    2.30
   8  -3   3    4.60    2.90
   6   2  -3   91.39    6.40
  -6  -2   3   94.19    6.40
   5   2  -3    2.90    2.40
  -5  -2   3    1.30    2.10
  -5  -2   3    5.70    2.50
   4   2  -3    2.00    1.90
  -4  -2   3    3.30    1.90
  -4  -2   3    3.30    2.20
   3   2  -3  491.75   11.20
   3   2  -3  486.95   11.50
  -3  -2   3  485.25   11.20
  -3  -2   3  489.95   11.10
   2   2  -3    2.90    1.50
   2   2  -3    2.60    1.50
  -2  -2   3    1.20    1.50
   1   2  -3  118.99    4.00
   1   2  -3  121.99    4.10
  -1  -2   3  126.19    4.30
   0   2  -3  156.98    4.20
   0  -2   3  157.28    3.30
   0  -2   3  166.48    4.70
  -1   2  -3  369.36    7.10
  -1   2  -3  364.86    7.20
   1  -2   3  375.66    7.30
   1  -2   3  364.36    7.00
  -2   2  -3 2372.66   34.90
  -2   2  -3 2301.57   35.20
   2  -2   3 2379.36   35.60
   2  -2   3 2403.96   34.50
  -3   2  -3  466.05    9.60
   3  -2   3  490.45    7.80
   3  -2   3  476.35    9.40
   3  -2   3  476.15    9.90
  -4   2  -3   97.39    4.30
   4  -2   3   92.39    4.30
   4  -2   3   95.29    4.00
  -5   2  -3  583.74   12.90
   5  -2   3  583.24   12.90
   5  -2   3  566.54   12.60
  -6   2  -3  152.98    6.60
   6  -2   3  152.18    6.40
   6  -2   3  153.98    6.60
  -7   2  -3    0.50    2.20
   7  -2   3    3.30    2.40
   7  -2   3    0.90    2.10
  -8   2  -3  167.98    8.30
   8  -2   3  182.08    8.10
   8  -2   3  156.08    7.90
   7   1  -3   56.49    6.10
  -7  -1   3   56.49    6.00
   6   1  -3   85.09    5.80
  -6  -1   3   93.59    5.70
   5   1  -3  242.28    8.60
  -5  -1   3  244.58    7.50
  -5  -1   3  245.68    8.40
   4   1  -3  315.47    9.00
  -4  -1   3  307.27    8.10
  -4  -1   3  326.07    8.80
   3   1  -3 1060.29   19.10
   3   1  -3 1052.29   16.20
  -3  -1   3 1053.59   18.40
  -3  -1   3 1062.19   18.70
   2   1  -3    3.60    0.70
   2   1  -3    3.30    1.30
   2   1  -3    6.60    1.50
  -2  -1   3    7.00    1.60
   1   1  -3   95.39    3.00
   1   1  -3   92.99    3.30
   1   1  -3   93.89    2.00
  -1  -1   3   89.39    3.30
   0   1  -3   73.29    2.50
   0   1  -3   71.19    2.10
   0  -1   3   73.59    2.80
   0  -1   3   70.99    2.10
  -1   1  -3 3819.72   56.79
  -1   1  -3 3904.61   56.29
   1  -1   3 4008.80   55.89
   1  -1   3 4055.99   56.39
  -2   1  -3  542.55    9.60
   2  -1   3  539.15    9.80
   2  -1   3  542.05   10.10
   2  -1   3  527.75    8.10
  -3   1  -3  201.68    5.50
   3  -1   3  195.38    5.60
   3  -1   3  210.58    5.70
  -4   1  -3 1692.43   27.70
   4  -1   3 1669.63   27.80
   4  -1   3 1684.43   27.70
  -5   1  -3    4.90    2.10
   5  -1   3    3.50    1.70
   5  -1   3    4.30    1.90
  -6   1  -3  218.18    7.90
   6  -1   3  229.38    8.30
   6  -1   3  226.38    7.80
  -7   1  -3  208.98    8.70
   7  -1   3  225.58    9.00
   7  -1   3  221.68    8.30
  -8   1  -3    9.90    3.20
   8  -1   3   13.10    3.70
   7   0  -3  156.98    7.90
  -7   0   3  173.58    8.10
   6   0  -3  297.47    9.90
  -6   0   3  278.87    9.40
   5   0  -3    1.10    1.30
   5   0  -3    4.00    2.00
  -5   0   3   -0.80    1.30
  -5   0   3   -2.00    1.70
   4   0  -3 1690.13   28.00
   4   0  -3 1643.04   25.80
  -4   0   3 1606.74   27.40
  -4   0   3 1684.33   26.80
   3   0  -3   30.50    2.50
   3   0  -3   27.20    1.90
  -3   0   3   27.80    2.40
  -3   0   3   24.00    2.20
   2   0  -3  152.88    4.40
   2   0  -3  156.48    3.70
  -2   0   3  157.18    4.10
  -2   0   3  149.19    4.30
   1   0  -3 1227.28   19.00
   1   0  -3 1242.28   18.50
  -1   0   3 1259.47   19.30
  -1   0   3 1243.08   18.20
   0   0  -3  114.79    3.00
   0   0   3  119.29    3.10
   0   0   3  117.09    3.00
  -1   0  -3   55.99    1.90
   1   0   3   56.09    1.80
   1   0   3   57.89    2.50
   1   0   3   57.59    2.30
  -2   0  -3   73.89    2.90
   2   0   3   73.69    3.00
   2   0   3   75.19    3.20
   2   0   3   78.49    1.90
  -3   0  -3   84.39    1.90
  -3   0  -3   87.69    3.70
   3   0   3   83.09    3.60
   3   0   3   84.29    3.80
  -4   0  -3   29.50    3.00
   4   0   3   38.80    3.10
   4   0   3   36.60    3.00
  -5   0  -3  776.32   16.40
   5   0   3  804.82   15.90
   5   0   3  779.72   16.80
  -6   0  -3    1.40    2.20
   6   0   3    5.30    2.20
   6   0   3   -0.50    2.10
  -7   0  -3   38.50    4.60
   7   0   3   49.40    5.40
   8  -1  -3   16.50    3.80
  -8   1   3   12.00    3.40
   7  -1  -3    5.60    2.60
  -7   1   3    2.20    2.60
   6  -1  -3  177.88    6.20
   6  -1  -3  183.38    7.20
  -6   1   3  160.78    6.70
   5  -1  -3  251.77    7.00
   5  -1  -3  273.87    7.90
  -5   1   3  258.17    6.90
  -5   1   3  245.38    7.70
   4  -1  -3  161.28    5.30
   4  -1  -3  171.18    5.10
  -4   1   3  168.68    5.00
  -4   1   3  166.58    5.40
   3  -1  -3 1786.12   28.00
   3  -1  -3 1817.12   27.90
  -3   1   3 1792.12   27.90
  -3   1   3 1827.72   28.00
   2  -1  -3 1745.13   26.00
   2  -1  -3 1724.03   26.40
  -2   1   3 1732.43   25.90
  -2   1   3 1754.72   26.60
   1  -1  -3 1373.56   20.20
   1  -1  -3 1349.36   20.80
  -1   1   3 1397.76   20.90
  -1   1   3 1314.77   19.70
   0  -1  -3 1226.68   18.80
   0   1   3 1256.77   19.10
   0   1   3 1267.17   18.30
   1   1   3  558.54    9.50
   1   1   3  554.04    9.90
   1   1   3  547.05    9.30
   1   1   3  545.75    9.90
  -2  -1  -3    1.20    1.10
   2   1   3   -0.20    1.20
   2   1   3    0.80    0.80
   2   1   3    1.90    1.10
  -3  -1  -3  270.67    7.20
  -3  -1  -3  285.37    5.80
   3   1   3  279.07    6.80
   3   1   3  271.47    7.50
  -4  -1  -3   66.79    4.00
   4   1   3   69.89    4.40
   4   1   3   74.79    3.80
  -5  -1  -3   54.69    4.40
   5   1   3   53.69    4.90
   5   1   3   52.99    3.70
  -6  -1  -3  131.69    6.90
   6   1   3  134.19    7.20
  -7  -1  -3   42.50    5.40
   7   1   3   36.40    5.30
   8  -2  -3   10.00    3.00
  -8   2   3   10.60    3.30
   7  -2  -3  163.28    7.10
   7  -2  -3  152.68    6.70
  -7   2   3  165.28    7.40
   6  -2  -3    4.90    2.00
   6  -2  -3    5.80    2.10
  -6   2   3    4.50    2.20
   5  -2  -3   78.19    4.00
   5  -2  -3   81.59    4.20
  -5   2   3   77.39    4.30
  -5   2   3   85.59    3.70
   4  -2  -3  462.95    9.40
   4  -2  -3  466.45   10.20
  -4   2   3  469.75    9.60
  -4   2   3  463.35   10.00
   3  -2  -3 1924.61   30.20
   3  -2  -3 1964.00   29.00
  -3   2   3 1939.41   29.70
  -3   2   3 1905.51   29.80
   2  -2  -3   18.50    1.90
   2  -2  -3   18.40    1.30
  -2   2   3   20.20    1.80
  -2   2   3   12.70    1.50
   1  -2  -3   12.50    1.10
   1  -2  -3   10.90    1.50
  -1   2   3    9.00    1.60
  -1   2   3   12.30    1.40
   0   2   3    7.90    1.30
   0   2   3    7.20    1.40
   0   2   3    9.40    1.20
   0   2   3    6.20    1.20
   1   2   3 1205.48   19.50
   1   2   3 1227.98   19.80
   1   2   3 1212.28   19.60
   1   2   3 1208.38   19.50
  -2  -2  -3   10.20    1.60
   2   2   3    8.40    1.70
   2   2   3    4.30    1.20
   2   2   3    7.80    1.80
  -3  -2  -3  326.07    7.60
  -3  -2  -3  345.77    9.00
   3   2   3  335.47    9.10
   3   2   3  347.07    8.00
  -4  -2  -3  336.37    9.70
   4   2   3  323.67    9.70
   4   2   3  335.17    8.40
  -5  -2  -3   31.40    4.20
   5   2   3   21.90    3.70
  -6  -2  -3    5.30    2.90
   6   2   3    3.70    2.80
   8  -3  -3   20.60    3.70
   8  -3  -3   19.90    3.50
  -8   3   3   21.80    4.10
   7  -3  -3    9.10    2.50
   7  -3  -3   11.00    3.00
  -7   3   3   12.40    3.00
   6  -3  -3  360.86   10.10
   6  -3  -3  352.96    9.10
  -6   3   3  353.96   10.10
  -6   3   3  344.87    8.50
   5  -3  -3  193.58    6.80
   5  -3  -3  200.78    5.70
  -5   3   3  200.68    6.70
  -5   3   3  196.78    5.90
   4  -3  -3  300.97    8.10
   4  -3  -3  312.17    6.50
  -4   3   3  299.97    7.70
  -4   3   3  319.57    7.60
   3  -3  -3  127.09    4.60
   3  -3  -3  115.29    2.80
  -3   3   3  120.09    4.20
  -3   3   3  115.69    4.20
   2  -3  -3  895.51   13.20
   2  -3  -3  903.01   16.00
  -2   3   3  947.61   16.20
  -2   3   3  893.41   15.40
   1  -3  -3 1355.06   19.50
   1  -3  -3 1299.17   21.30
  -1   3   3 1295.07   21.00
  -1   3   3 1310.67   21.70
   0  -3  -3  365.76    7.70
   0   3   3  357.36    7.90
   0   3   3  347.47    8.20
   0   3   3  354.66    7.10
   1   3   3  632.04   12.10
   1   3   3  641.24   12.50
   1   3   3  620.54   12.30
   1   3   3  623.24   11.70
  -2  -3  -3   16.30    2.30
   2   3   3   15.40    2.40
   2   3   3   15.00    2.50
   2   3   3   13.60    1.80
  -3  -3  -3  276.67    8.60
  -3  -3  -3  272.47    7.60
   3   3   3  265.67    8.40
   3   3   3  278.47    8.60
  -4  -3  -3    6.20    2.60
   4   3   3   12.50    3.00
  -5  -3  -3   25.20    3.90
   5   3   3   28.10    4.40
  -6  -3  -3   91.69    6.90
   6   3   3  102.99    7.30
   8  -4  -3    8.90    3.10
  -8   4   3    6.10    3.10
   7  -4  -3  417.06   12.10
  -7   4   3  409.36   12.00
   6  -4  -3    7.50    2.40
  -6   4   3    5.00    2.10
  -6   4   3   12.00    2.20
   5  -4  -3   13.80    2.60
  -5   4   3    6.60    2.00
  -5   4   3   10.00    2.00
   4  -4  -3  378.66    8.00
   4  -4  -3  420.86   10.30
  -4   4   3  417.46    9.70
  -4   4   3  419.86    9.60
   3  -4  -3   59.69    3.50
  -3   4   3   60.79    3.40
  -3   4   3   60.09    3.30
   2  -4  -3 1254.07   21.70
  -2   4   3 1280.67   21.40
  -2   4   3 1266.97   22.00
   1  -4  -3  198.78    5.70
  -1   4   3  199.48    4.30
  -1   4   3  206.48    6.30
  -1   4   3  179.68    5.60
   0  -4  -3   17.40    2.00
   0   4   3   16.30    1.90
   0   4   3   18.50    2.40
   0   4   3   15.20    2.20
  -1  -4  -3  324.97    8.90
  -1  -4  -3  324.67    7.70
   1   4   3  346.97    9.00
   1   4   3  329.97    8.20
  -2  -4  -3  503.75   11.80
   2   4   3  487.45   12.00
   2   4   3  483.45   11.70
  -3  -4  -3    1.50    1.90
   3   4   3    5.00    2.20
   3   4   3    1.10    2.20
  -4  -4  -3  117.79    6.80
   4   4   3  115.89    6.70
  -5  -4  -3  165.88    8.50
   5   4   3  165.58    8.50
   8  -5  -3    0.50    2.50
  -8   5   3    3.50    2.80
   7  -5  -3   38.20    4.70
  -7   5   3   33.40    4.40
   6  -5  -3  449.56   12.40
  -6   5   3  439.96   10.80
  -6   5   3  427.66   11.70
   5  -5  -3    9.00    2.40
  -5   5   3    4.80    1.90
  -5   5   3    7.90    2.30
   4  -5  -3   22.60    3.10
  -4   5   3   25.00    3.10
  -4   5   3   25.40    3.10
   3  -5  -3 1845.62   31.20
  -3   5   3 1880.91   31.30
  -3   5   3 1855.51   30.90
   2  -5  -3  142.79    5.30
  -2   5   3  145.09    5.50
  -2   5   3  139.29    5.80
   1  -5  -3    3.30    1.60
  -1   5   3    1.40    1.70
  -1   5   3    2.10    1.70
   0  -5  -3  479.95   10.40
   0  -5  -3  488.35   12.20
   0   5   3  477.05   11.50
   0   5   3  480.25   10.10
  -1  -5  -3  121.79    6.00
   1   5   3  111.49    5.60
   1   5   3  127.09    5.20
  -2  -5  -3  152.88    6.80
   2   5   3  153.48    6.50
   2   5   3  147.09    6.80
  -3  -5  -3   48.30    4.80
   3   5   3   40.20    4.60
   3   5   3   44.80    5.00
  -4  -5  -3   13.10    3.60
   4   5   3   12.60    3.50
   8  -6  -3  125.29    7.40
  -8   6   3  133.69    7.60
   7  -6  -3   12.10    3.20
  -7   6   3   12.40    3.30
   6  -6  -3    2.50    2.60
  -6   6   3    5.60    2.50
  -6   6   3    5.30    2.30
   5  -6  -3  692.53   16.20
  -5   6   3  681.83   15.30
  -5   6   3  700.03   15.70
   4  -6  -3   18.80    3.10
  -4   6   3   18.00    2.90
  -4   6   3   19.90    3.20
   3  -6  -3   21.30    3.20
  -3   6   3   24.20    3.60
  -3   6   3   24.60    3.20
   2  -6  -3  474.55   11.50
  -2   6   3  480.85   12.30
  -2   6   3  475.05   12.00
   1  -6  -3   16.70    2.50
   1  -6  -3   23.20    3.40
  -1   6   3   20.50    3.30
  -1   6   3   20.00    3.20
   0  -6  -3   90.49    5.70
   0   6   3   90.79    5.40
  -1  -6  -3  322.97   10.60
   1   6   3  316.47   10.40
  -2  -6  -3  318.67   10.90
   2   6   3  337.07   11.20
  -3  -6  -3    6.40    3.10
   3   6   3   15.40    3.80
   8  -7  -3   95.19    7.10
  -8   7   3  105.39    7.00
   7  -7  -3  221.48    9.30
  -7   7   3  196.28    8.70
   6  -7  -3   56.59    5.70
  -6   7   3   56.29    5.50
  -6   7   3   60.89    5.40
   5  -7  -3  166.18    7.50
  -5   7   3  180.18    7.70
  -5   7   3  173.88    7.50
   4  -7  -3  138.59    6.60
  -4   7   3  146.79    7.00
  -4   7   3  151.58    6.90
   3  -7  -3  136.99    6.30
  -3   7   3  140.49    6.80
  -3   7   3  145.39    6.80
   2  -7  -3  326.27    9.50
   2  -7  -3  305.47   10.70
  -2   7   3  306.77   10.10
   1  -7  -3  188.18    8.60
  -1   7   3  197.68    8.20
   0  -7  -3   -1.20    2.20
   0   7   3    1.30    2.60
  -1  -7  -3  177.88    8.60
   1   7   3  181.78    8.50
   7  -8  -3    9.60    3.40
  -7   8   3    9.80    3.40
  -7   8   3    5.40    3.10
   6  -8  -3  152.48    8.00
  -6   8   3  146.19    7.60
  -6   8   3  152.78    7.90
   5  -8  -3   48.80    5.20
  -5   8   3   47.10    5.30
  -5   8   3   46.10    5.00
   4  -8  -3   25.60    3.90
  -4   8   3   22.00    4.00
  -4   8   3   29.40    4.40
   3  -8  -3  106.29    6.80
   3  -8  -3  120.99    6.40
  -3   8   3  121.49    6.80
   2  -8  -3   84.89    6.30
  -2   8   3   82.29    6.10
   1  -8  -3    4.90    3.20
  -1   8   3    4.90    3.00
   0  -8  -3  118.79    7.80
   0   8   3  111.59    7.20
   5  -9  -3  106.39    7.30
   5  -9  -3   95.79    6.70
  -5   9   3  100.69    6.90
   4  -9  -3  117.39    6.90
   4  -9  -3  117.29    7.80
  -4   9   3  114.79    7.20
   3  -9  -3    5.50    3.30
  -3   9   3    1.50    2.90
  -3   9  -4  119.49    7.70
   3  -9   4  126.09    8.10
  -4   9  -4    4.40    3.00
   4  -9   4   -0.80    2.50
  -5   9  -4    2.00    2.80
   5  -9   4    7.80    3.00
   0   8  -4    2.20    2.70
   0  -8   4    0.40    2.80
  -1   8  -4  151.88    8.10
   1  -8   4  158.48    8.40
  -2   8  -4   76.09    6.10
   2  -8   4   69.59    6.70
  -3   8  -4   31.60    4.40
   3  -8   4   36.80    4.90
  -4   8  -4  393.96   12.60
   4  -8   4  394.46   12.20
   4  -8   4  396.26   12.40
  -5   8  -4   75.69    5.90
   5  -8   4   81.19    5.70
   5  -8   4   81.69    5.90
  -6   8  -4   18.10    4.00
   6  -8   4   14.30    3.50
  -7   8  -4  183.68    9.20
   7  -8   4  176.88    9.00
   1   7  -4   26.90    4.50
  -1  -7   4   21.10    4.40
   0   7  -4  109.59    6.70
   0  -7   4  114.99    7.30
  -1   7  -4  206.28    8.60
   1  -7   4  199.58    8.80
  -2   7  -4   99.89    5.90
   2  -7   4  107.99    6.40
  -3   7  -4  139.09    7.00
   3  -7   4  141.29    6.90
   3  -7   4  134.89    5.80
  -4   7  -4  160.38    7.40
   4  -7   4  150.48    6.60
   4  -7   4  157.08    7.00
  -5   7  -4  229.38    9.10
   5  -7   4  238.08    8.80
   5  -7   4  234.78    8.30
  -6   7  -4    7.70    2.80
   6  -7   4    8.20    2.80
  -7   7  -4    9.10    3.20
   7  -7   4   14.40    3.50
  -8   7  -4  260.37   10.80
   8  -7   4  273.37   11.30
   3   6  -4   25.50    4.30
   3   6  -4   18.90    3.80
  -3  -6   4   20.40    4.20
   2   6  -4   74.19    5.40
   2   6  -4   78.79    5.90
  -2  -6   4   82.79    6.30
   1   6  -4   -0.30    2.20
   1   6  -4   -0.60    1.90
  -1  -6   4    1.30    2.20
   0   6  -4  112.59    6.00
   0   6  -4  120.19    5.40
   0  -6   4  116.59    6.50
  -1   6  -4  311.27    9.70
  -1   6  -4  282.77   10.80
   1  -6   4  300.37    9.80
  -2   6  -4   11.80    2.70
   2  -6   4    5.40    1.70
   2  -6   4    3.10    2.20
  -3   6  -4    6.40    2.40
   3  -6   4    5.70    2.20
   3  -6   4    5.50    2.00
  -4   6  -4  153.58    6.80
   4  -6   4  153.48    6.10
   4  -6   4  135.49    6.10
  -5   6  -4  450.95   12.30
   5  -6   4  443.56   12.10
   5  -6   4  434.06   10.70
  -6   6  -4    5.30    2.40
   6  -6   4    5.30    2.50
  -7   6  -4   69.09    5.60
   7  -6   4   56.99    5.70
  -8   6  -4   39.60    5.20
   8  -6   4   50.49    5.90
   4   5  -4    4.50    2.80
  -4  -5   4    6.40    3.10
  -4  -5   4   11.20    3.50
   3   5  -4   28.70    4.30
   3   5  -4   20.70    3.60
  -3  -5   4   28.30    4.30
   2   5  -4   21.70    3.40
   2   5  -4   24.10    3.60
  -2  -5   4   23.00    3.80
   1   5  -4  471.85   11.40
   1   5  -4  443.76   11.90
  -1  -5   4  453.35   12.40
   0   5  -4  116.49    5.60
   0   5  -4  141.89    5.40
   0  -5   4  135.19    6.10
  -1   5  -4  300.57    8.60
  -1   5  -4  296.97    7.40
   1  -5   4  302.07    6.80
   1  -5   4  290.27    8.90
  -2   5  -4  797.92   16.10
  -2   5  -4  794.92   14.20
   2  -5   4  787.72   16.20
   2  -5   4  798.02   14.80
  -3   5  -4  470.15    9.50
  -3   5  -4  489.85   11.50
   3  -5   4  498.95   11.10
   3  -5   4  468.65   11.00
  -4   5  -4   78.99    3.40
  -4   5  -4   79.79    4.70
   4  -5   4   76.19    4.00
   4  -5   4   83.69    4.70
  -5   5  -4    5.10    2.20
   5  -5   4    3.90    2.30
  -6   5  -4   75.59    5.00
   6  -5   4   70.49    5.20
  -7   5  -4   -1.60    2.30
   7  -5   4    1.00    2.20
  -8   5  -4    9.50    3.30
   8  -5   4   11.40    3.70
   5   4  -4   21.90    4.10
  -5  -4   4   18.90    3.80
   4   4  -4   14.30    3.50
  -4  -4   4   15.30    3.50
  -4  -4   4    6.40    2.80
   3   4  -4   17.60    3.40
   3   4  -4   19.30    3.50
  -3  -4   4   14.00    3.10
   2   4  -4   37.40    4.00
   2   4  -4   44.60    4.20
  -2  -4   4   43.80    4.40
   1   4  -4   75.09    4.20
   1   4  -4   77.69    4.40
  -1  -4   4   75.89    4.50
   0   4  -4  513.15   10.70
   0   4  -4  478.85   11.00
   0  -4   4  505.65   11.80
   0  -4   4  511.85    8.50
  -1   4  -4 2489.95   38.00
  -1   4  -4 2466.85   39.10
   1  -4   4 2541.75   37.40
   1  -4   4 2520.95   39.70
  -2   4  -4   82.79    4.00
  -2   4  -4   84.49    3.30
   2  -4   4   85.09    3.90
   2  -4   4   82.19    3.60
  -3   4  -4  530.35   10.40
  -3   4  -4  544.55   11.60
   3  -4   4  539.55   11.00
   3  -4   4  543.35   11.60
  -4   4  -4 1340.37   23.90
  -4   4  -4 1393.86   22.60
   4  -4   4 1362.06   22.10
   4  -4   4 1367.16   24.30
  -5   4  -4  170.18    6.50
  -5   4  -4  158.18    5.40
   5  -4   4  159.98    6.50
  -6   4  -4  120.99    5.20
  -6   4  -4  115.09    6.00
   6  -4   4  110.69    6.10
  -7   4  -4   33.30    4.50
   7  -4   4   30.90    3.80
   7  -4   4   33.10    4.60
  -8   4  -4    3.40    3.00
   8  -4   4    2.60    2.90
   8  -4   4    3.00    2.50
   6   3  -4   82.19    6.70
  -6  -3   4   74.49    6.90
   5   3  -4   33.70    4.50
  -5  -3   4   39.40    4.80
  -5  -3   4   37.50    4.50
   4   3  -4  281.87    9.70
  -4  -3   4  318.47   10.00
  -4  -3   4  307.37    9.60
   3   3  -4   80.99    4.90
   3   3  -4   85.99    4.80
  -3  -3   4   80.19    4.80
   2   3  -4  159.68    6.00
   2   3  -4  185.68    6.20
  -2  -3   4  175.38    6.50
   1   3  -4  164.18    5.40
   1   3  -4  152.48    5.30
  -1  -3   4  168.28    5.80
   0   3  -4  111.29    4.10
   0   3  -4  105.69    3.90
   0  -3   4  106.09    2.70
   0  -3   4  102.19    4.30
  -1   3  -4 1126.29   19.10
  -1   3  -4 1174.78   18.90
   1  -3   4 1155.38   19.60
   1  -3   4 1169.18   18.40
  -2   3  -4  857.41   15.30
  -2   3  -4  879.61   14.90
   2  -3   4  886.71   15.20
   2  -3   4  873.01   15.30
  -3   3  -4    0.10    1.00
  -3   3  -4    3.70    1.50
   3  -3   4    1.50    1.30
   3  -3   4    2.60    1.10
  -4   3  -4  941.31   16.70
  -4   3  -4  899.31   17.20
   4  -3   4  949.71   14.80
   4  -3   4  931.51   17.80
  -5   3  -4 1847.22   31.70
   5  -3   4 1946.01   31.30
   5  -3   4 1874.31   32.40
  -6   3  -4   58.29    4.50
   6  -3   4   69.69    4.70
   6  -3   4   73.99    4.40
  -7   3  -4  137.19    6.90
   7  -3   4  123.69    6.20
   7  -3   4  132.09    6.90
  -8   3  -4  185.88    8.70
   8  -3   4  188.38    8.30
   8  -3   4  181.58    8.60
   6   2  -4  695.33   18.30
  -6  -2   4  726.43   17.80
   5   2  -4  250.97    9.40
  -5  -2   4  247.68    9.00
  -5  -2   4  240.38    8.30
   4   2  -4   50.69    4.10
  -4  -2   4   53.69    4.10
  -4  -2   4   46.80    4.00
   3   2  -4  751.32   15.20
   3   2  -4  765.52   15.90
  -3  -2   4  779.52   15.50
  -3  -2   4  763.52   15.30
   2   2  -4  334.77    8.00
   2   2  -4  348.17    8.60
  -2  -2   4  328.07    8.40
   1   2  -4    0.40    1.20
   1   2  -4   -1.00    1.00
  -1  -2   4    1.30    1.30
   0   2  -4  696.93   12.00
   0   2  -4  692.13   12.40
   0  -2   4  699.63   11.10
   0  -2   4  700.23   12.80
  -1   2  -4  624.14   10.90
  -1   2  -4  638.24   11.30
   1  -2   4  624.44   11.20
   1  -2   4  635.24   11.00
  -2   2  -4  221.88    5.30
  -2   2  -4  216.28    5.30
   2  -2   4  218.18    4.90
   2  -2   4  206.28    5.60
  -3   2  -4 2184.38   34.20
  -3   2  -4 2209.88   34.30
   3  -2   4 2304.07   32.30
   3  -2   4 2245.38   35.00
  -4   2  -4   63.29    3.60
   4  -2   4   59.59    3.40
   4  -2   4   49.99    3.40
  -5   2  -4   54.49    3.90
   5  -2   4   53.39    4.00
   5  -2   4   55.89    3.80
  -6   2  -4  335.77    9.90
   6  -2   4  333.77   10.10
   6  -2   4  329.77    9.90
  -7   2  -4   30.50    4.10
   7  -2   4   39.30    4.60
   7  -2   4   28.30    4.00
  -8   2  -4   15.60    3.90
   8  -2   4   28.00    4.40
   8  -2   4   19.30    3.80
   7   1  -4  101.99    6.80
  -7  -1   4  118.79    7.20
   6   1  -4   44.40    5.20
  -6  -1   4   48.00    5.00
   5   1  -4  187.78    7.60
  -5  -1   4  178.08    7.20
  -5  -1   4  187.28    6.80
   4   1  -4  454.55   11.40
  -4  -1   4  449.26   10.50
  -4  -1   4  438.76   10.70
   3   1  -4   29.30    1.60
   3   1  -4   28.00    2.90
  -3  -1   4   29.90    2.70
  -3  -1   4   25.70    2.70
   2   1  -4 1161.98   17.30
   2   1  -4 1175.38   19.90
   2   1  -4 1165.58   19.00
  -2  -1   4 1165.38   19.70
   1   1  -4  470.75    9.20
   1   1  -4  466.65    8.40
  -1  -1   4  482.35    9.50
  -1  -1   4  477.15    7.80
   0   1  -4   41.60    2.40
   0   1  -4   41.10    1.70
   0  -1   4   33.80    2.30
   0  -1   4   38.10    1.90
  -1   1  -4 4889.61   70.39
   1  -1   4 4853.51   69.49
   1  -1   4 4859.91   71.29
  -2   1  -4   33.30    2.00
  -2   1  -4   27.40    2.20
   2  -1   4   31.50    1.50
   2  -1   4   28.90    2.40
  -3   1  -4  282.47    6.70
   3  -1   4  291.57    7.20
   3  -1   4  282.27    7.20
  -4   1  -4  846.52   15.90
   4  -1   4  849.81   16.30
   4  -1   4  841.82   16.30
  -5   1  -4   75.49    4.40
   5  -1   4   74.69    4.40
   5  -1   4   72.39    4.50
  -6   1  -4    3.00    2.20
   6  -1   4    2.90    2.30
   6  -1   4    4.20    2.20
  -7   1  -4   43.80    4.80
   7  -1   4   47.00    5.10
   7  -1   4   43.70    4.60
  -8   1  -4   24.40    4.30
   8  -1   4   10.50    3.50
   7   0  -4  157.18    7.80
  -7   0   4  157.88    7.70
   6   0  -4   40.40    4.40
  -6   0   4   43.20    4.60
   5   0  -4    0.80    1.90
  -5   0   4    2.90    1.70
  -5   0   4    2.30    1.90
   4   0  -4   83.79    4.20
   4   0  -4   78.39    3.20
  -4   0   4   80.39    4.00
  -4   0   4   76.69    4.00
   3   0  -4  153.48    5.10
   3   0  -4  160.38    4.20
  -3   0   4  164.78    5.20
  -3   0   4  163.68    4.90
   2   0  -4  185.78    5.00
   2   0  -4  191.38    4.40
  -2   0   4  185.68    5.20
  -2   0   4  189.48    4.50
   1   0  -4  227.38    5.20
  -1   0   4  223.18    4.70
  -1   0   4  221.08    4.10
   0   0  -4  437.36    8.20
   0   0   4  441.56    8.10
   0   0   4  455.35    8.20
  -1   0  -4  119.99    2.80
  -1   0  -4  115.29    3.60
   1   0   4  119.09    3.10
   1   0   4  124.49    3.80
  -2   0  -4  232.38    5.30
   2   0   4  227.78    5.90
   2   0   4  240.38    6.00
   2   0   4  234.78    4.40
  -3   0  -4  221.28    5.90
  -3   0  -4  221.08    4.00
   3   0   4  238.98    6.70
   3   0   4  221.18    6.20
  -4   0  -4   84.09    4.20
   4   0   4   79.99    4.10
   4   0   4   82.49    4.40
  -5   0  -4  396.16   10.60
   5   0   4  403.46   10.30
   5   0   4  394.76   10.90
  -6   0  -4   80.29    5.40
   6   0   4   93.29    5.30
   6   0   4   81.19    5.40
  -7   0  -4    1.70    2.40
   7   0   4    5.40    2.70
   8  -1  -4  128.69    7.50
  -8   1   4  126.99    7.50
   7  -1  -4   79.69    5.60
  -7   1   4   78.19    5.60
   6  -1  -4  176.58    7.10
   6  -1  -4  180.18    6.20
  -6   1   4  161.78    6.90
   5  -1  -4  147.39    5.80
   5  -1  -4  155.38    5.40
  -5   1   4  157.78    5.50
  -5   1   4  152.98    5.80
   4  -1  -4  172.08    5.60
   4  -1  -4  165.88    5.20
  -4   1   4  185.68    5.60
  -4   1   4  177.28    5.60
   3  -1  -4  162.38    4.80
   3  -1  -4  162.58    4.70
  -3   1   4  162.88    5.00
  -3   1   4  156.48    4.60
   2  -1  -4   24.50    2.00
   2  -1  -4   23.70    1.80
  -2   1   4   27.00    2.40
  -2   1   4   25.70    1.80
   1  -1  -4  545.85    9.80
   1  -1  -4  537.25    9.30
  -1   1   4  555.44    8.40
  -1   1   4  518.95    9.70
  -1   1   4  532.45    9.90
   0  -1  -4   44.70    2.10
   0   1   4   47.90    1.60
   0   1   4   47.80    2.40
   0   1   4   43.00    2.30
   1   1   4   13.80    1.60
   1   1   4   14.50    1.40
   1   1   4   15.40    1.50
   1   1   4   14.80    1.70
  -2  -1  -4  186.88    5.00
   2   1   4  167.98    5.10
   2   1   4  176.28    4.20
   2   1   4  175.28    5.40
  -3  -1  -4  367.16    8.70
  -3  -1  -4  372.56    7.10
   3   1   4  382.86    9.30
   3   1   4  361.16    8.70
  -4  -1  -4  552.94   12.40
   4   1   4  545.75   13.00
   4   1   4  548.65   12.00
  -5  -1  -4   43.10    4.50
   5   1   4   43.20    3.80
   5   1   4   37.60    4.20
  -6  -1  -4   27.40    4.00
   6   1   4   25.90    4.20
  -7  -1  -4  186.18    8.90
   7   1   4  187.58    9.30
   8  -2  -4    0.20    2.30
  -8   2   4    3.30    3.00
   7  -2  -4  122.49    6.10
   7  -2  -4  106.69    5.70
  -7   2   4  104.29    6.10
   6  -2  -4 1013.40   19.60
   6  -2  -4  999.30   19.30
  -6   2   4 1002.50   18.40
  -6   2   4  973.10   19.70
   5  -2  -4   31.80    3.20
   5  -2  -4   37.30    3.30
  -5   2   4   32.00    2.90
  -5   2   4   25.80    3.00
   4  -2  -4  486.75    9.80
   4  -2  -4  457.35   10.30
  -4   2   4  477.45   10.10
  -4   2   4  479.35   10.10
   3  -2  -4 2538.95   38.90
   3  -2  -4 2539.65   37.50
  -3   2   4 2514.25   38.60
  -3   2   4 2552.94   38.00
   2  -2  -4  182.18    5.10
   2  -2  -4  185.58    4.10
  -2   2   4  178.88    5.20
  -2   2   4  183.28    4.40
   1  -2  -4  608.64   10.00
   1  -2  -4  583.14   11.10
  -1   2   4  590.94   11.20
  -1   2   4  613.14   10.00
   0   2   4  409.06    7.70
   0   2   4  387.66    8.20
   0   2   4  410.66    8.30
   0   2   4  400.46    7.50
   1   2   4  603.74   11.20
   1   2   4  603.14   11.10
   1   2   4  609.94   11.50
   1   2   4  609.84   11.50
   2   2   4  373.46    8.40
   2   2   4  382.66    8.70
   2   2   4  367.56    7.90
   2   2   4  362.56    8.80
  -3  -2  -4   42.70    2.60
  -3  -2  -4   39.30    3.50
   3   2   4   42.60    3.50
   3   2   4   44.00    3.00
  -4  -2  -4   10.50    2.60
   4   2   4    3.10    2.00
   4   2   4    5.70    1.90
  -5  -2  -4  420.36   12.00
   5   2   4  397.46   12.20
  -6  -2  -4   80.59    6.10
   6   2   4   65.49    5.50
   8  -3  -4   76.19    5.40
   8  -3  -4   70.19    5.40
  -8   3   4   60.69    5.80
   7  -3  -4   57.69    5.20
   7  -3  -4   36.00    3.80
  -7   3   4   37.20    4.20
   6  -3  -4    3.50    2.10
   6  -3  -4    5.60    1.90
  -6   3   4    6.90    2.30
  -6   3   4    6.90    1.90
   5  -3  -4 1377.66   24.80
   5  -3  -4 1388.06   23.00
  -5   3   4 1402.56   24.30
  -5   3   4 1387.06   23.70
   4  -3  -4    1.90    1.60
   4  -3  -4    0.80    1.10
  -4   3   4    0.80    1.30
  -4   3   4    0.60    1.20
   3  -3  -4   60.39    3.50
   3  -3  -4   63.89    2.20
  -3   3   4   68.89    3.10
  -3   3   4   60.19    3.30
   2  -3  -4 1373.66   20.50
   2  -3  -4 1396.76   23.20
  -2   3   4 1407.76   23.20
  -2   3   4 1393.26   22.10
   1  -3  -4  180.78    5.30
   1  -3  -4  178.98    4.00
  -1   3   4  183.68    4.90
  -1   3   4  186.18    5.50
   0   3   4  485.35   10.40
   0   3   4  511.15   10.20
   0   3   4  503.95    9.90
   0   3   4  494.85    9.40
   1   3   4  310.47    7.70
   1   3   4  307.87    7.40
   1   3   4  322.87    7.60
   1   3   4  302.87    7.60
  -2  -3  -4  143.59    5.20
   2   3   4  139.39    4.90
   2   3   4  149.59    5.60
   2   3   4  142.09    5.50
  -3  -3  -4   53.89    3.50
  -3  -3  -4   61.09    4.30
   3   3   4   58.29    4.10
   3   3   4   61.59    3.50
  -4  -3  -4  326.97   10.30
   4   3   4  313.67   10.30
  -5  -3  -4   16.40    3.60
   5   3   4   21.90    4.10
  -6  -3  -4   62.79    6.10
   6   3   4   81.59    6.60
   8  -4  -4   -0.20    2.50
  -8   4   4    1.30    2.40
   7  -4  -4  189.48    8.00
  -7   4   4  184.68    7.80
   6  -4  -4   37.20    4.20
  -6   4   4   37.40    4.00
  -6   4   4   35.90    3.40
   5  -4  -4   27.40    3.40
  -5   4   4   22.80    3.00
  -5   4   4   29.40    3.10
   4  -4  -4  332.07    9.10
  -4   4   4  333.17    8.40
  -4   4   4  349.37    8.80
   3  -4  -4  251.67    7.40
  -3   4   4  236.38    7.00
  -3   4   4  242.68    6.70
   2  -4  -4   35.50    1.20
   2  -4  -4   37.00    3.00
  -2   4   4   30.20    2.90
  -2   4   4   32.50    2.70
   1  -4  -4  890.31   14.30
   1  -4  -4  889.11   16.50
  -1   4   4  911.21   17.10
  -1   4   4  893.61   16.20
   0  -4  -4  226.38    6.50
   0   4   4  252.57    6.90
   0   4   4  234.58    6.00
   0   4   4  237.28    7.20
  -1  -4  -4   18.80    2.30
   1   4   4   15.40    2.50
   1   4   4   12.70    2.10
   1   4   4   18.80    2.70
  -2  -4  -4  244.98    7.70
   2   4   4  239.78    7.90
   2   4   4  238.88    6.70
   2   4   4  239.68    7.70
  -3  -4  -4   21.70    3.10
   3   4   4   17.60    3.30
   3   4   4   16.90    3.20
  -4  -4  -4   15.20    3.30
   4   4   4   14.00    3.20
  -5  -4  -4   99.79    6.90
   5   4   4  102.39    7.10
   8  -5  -4   14.30    3.60
  -8   5   4   20.80    3.70
   7  -5  -4   39.50    4.80
  -7   5   4   41.70    4.80
   6  -5  -4  497.75   13.40
  -6   5   4  488.05   11.90
  -6   5   4  502.15   12.70
   5  -5  -4   17.70    3.10
  -5   5   4   11.10    2.30
  -5   5   4   18.70    2.80
   4  -5  -4   29.80    3.50
  -4   5   4   31.60    3.40
  -4   5   4   34.00    3.40
   3  -5  -4  850.71   17.30
  -3   5   4  868.11   17.40
  -3   5   4  871.31   16.70
   2  -5  -4  396.16   10.00
  -2   5   4  396.86    9.80
  -2   5   4  400.06   10.40
   1  -5  -4    6.20    1.80
  -1   5   4    6.20    2.00
  -1   5   4    6.80    2.00
   0  -5  -4  112.49    4.80
   0   5   4  122.59    4.50
   0   5   4  127.79    5.80
   0   5   4  125.79    5.50
  -1  -5  -4  321.07    9.80
  -1  -5  -4  324.27    8.30
   1   5   4  307.57    9.40
   1   5   4  328.57    8.80
  -2  -5  -4    4.70    2.30
   2   5   4    2.50    2.20
   2   5   4    5.20    2.30
  -3  -5  -4   40.40    4.50
   3   5   4   34.50    4.70
   3   5   4   37.20    4.30
  -4  -5  -4   -0.70    2.40
   4   5   4    3.20    2.60
   8  -6  -4   -0.10    2.70
  -8   6   4    1.50    2.50
   7  -6  -4  251.17   10.00
  -7   6   4  250.97    9.40
   6  -6  -4    1.30    2.30
  -6   6   4   -0.80    1.90
  -6   6   4   -1.00    1.90
   5  -6  -4   84.19    5.20
  -5   6   4   90.89    5.30
  -5   6   4   88.99    5.30
   4  -6  -4  437.56   11.80
  -4   6   4  438.56   11.30
  -4   6   4  420.06   11.40
   3  -6  -4    2.00    2.00
  -3   6   4    0.90    1.90
  -3   6   4    0.90    1.80
   2  -6  -4  268.97    8.20
  -2   6   4  250.37    8.60
  -2   6   4  257.27    8.30
   1  -6  -4  219.58    7.30
  -1   6   4  243.38    8.10
  -1   6   4  224.18    8.40
   0  -6  -4   95.19    4.80
   0  -6  -4   94.19    5.90
   0   6   4  112.19    5.90
  -1  -6  -4  178.68    8.00
   1   6   4  180.88    7.70
  -2  -6  -4  101.39    6.30
   2   6   4  105.99    6.60
   3   6   4    7.00    3.10
   8  -7  -4   13.80    4.00
  -8   7   4   12.80    3.50
   7  -7  -4    9.30    3.40
  -7   7   4   12.20    3.40
  -7   7   4   11.40    3.00
   6  -7  -4  313.27   11.00
  -6   7   4  282.97    9.90
  -6   7   4  308.97   10.30
   5  -7  -4   87.19    5.80
  -5   7   4   78.39    5.40
  -5   7   4   77.09    5.40
   4  -7  -4   33.60    4.00
  -4   7   4   39.60    4.60
  -4   7   4   41.90    4.60
   3  -7  -4  451.55   12.30
  -3   7   4  463.65   13.20
  -3   7   4  486.65   12.70
   2  -7  -4   22.10    3.20
  -2   7   4   21.70    3.90
  -2   7   4   22.80    3.60
   1  -7  -4   31.10    4.40
  -1   7   4   49.30    4.90
   0  -7  -4   99.99    6.70
   0   7   4  103.39    6.30
  -1  -7  -4   64.19    6.40
   1   7   4   56.49    5.70
   7  -8  -4   12.30    3.80
  -7   8   4   12.60    3.60
  -7   8   4    8.40    3.20
   6  -8  -4    7.70    3.30
  -6   8   4    3.70    2.80
  -6   8   4   13.80    3.50
   5  -8  -4  147.89    7.50
  -5   8   4  143.99    7.60
  -5   8   4  143.99    7.40
   4  -8  -4   75.49    5.60
  -4   8   4   75.19    6.00
  -4   8   4   72.49    5.60
   3  -8  -4   30.40    4.10
   3  -8  -4   24.80    4.40
  -3   8   4   27.50    4.40
  -3   8   4   31.80    4.20
   2  -8  -4  159.28    8.60
  -2   8   4  163.58    7.90
   1  -8  -4    0.70    2.80
  -1   8   4   -1.20    2.40
   0  -8  -4    5.40    3.40
   0   8   4    6.40    3.30
   5  -9  -4   49.50    5.60
   5  -9  -4   37.10    5.20
  -5   9   4   38.80    5.30
  -5   9   4   40.10    5.10
   4  -9  -4   99.59    7.40
   4  -9  -4  104.59    6.70
  -4   9   4  104.69    6.90
  -4   9  -5  145.99    8.30
   4  -9   5  152.68    8.50
   0   8  -5   34.40    5.10
   0  -8   5   33.90    5.30
  -1   8  -5    2.70    2.60
   1  -8   5    4.80    3.10
  -2   8  -5  100.09    6.50
   2  -8   5  107.89    7.20
  -3   8  -5   80.09    5.90
   3  -8   5   94.29    6.60
  -4   8  -5    1.80    2.60
   4  -8   5   -1.10    2.30
  -5   8  -5  116.69    7.10
   5  -8   5  131.19    6.80
   5  -8   5  119.69    6.70
  -6   8  -5    0.40    2.70
   6  -8   5    4.40    2.80
  -7   8  -5   28.40    4.90
   7  -8   5   22.30    4.40
   1   7  -5   31.70    4.60
  -1  -7   5   37.00    5.20
   0   7  -5  287.97   10.50
   0  -7   5  306.37   11.30
  -1   7  -5   45.30    4.80
   1  -7   5   60.29    6.10
  -2   7  -5    2.60    2.30
   2  -7   5    7.80    3.00
  -3   7  -5  158.28    7.40
   3  -7   5  162.08    8.70
   3  -7   5  162.18    7.50
  -4   7  -5    2.90    2.30
   4  -7   5    3.60    2.30
   4  -7   5   -0.70    1.90
  -5   7  -5   53.59    5.20
   5  -7   5   58.29    4.90
   5  -7   5   45.30    4.40
  -6   7  -5  135.39    7.40
   6  -7   5  142.99    7.50
  -7   7  -5   19.20    4.00
   7  -7   5   22.60    4.40
   3   6  -5   15.40    4.00
   3   6  -5   10.20    3.20
  -3  -6   5   14.00    3.80
   2   6  -5   10.30    3.10
   2   6  -5    8.10    2.90
  -2  -6   5    9.30    3.50
   1   6  -5  204.18    8.40
   1   6  -5  207.58    7.80
  -1  -6   5  194.88    8.80
   0   6  -5   14.00    3.10
   0   6  -5   11.30    2.50
   0  -6   5   10.10    2.90
  -1   6  -5  428.66   10.20
  -1   6  -5  442.86   11.90
   1  -6   5  425.56   12.30
  -2   6  -5  199.08    7.50
   2  -6   5  187.08    6.00
   2  -6   5  182.58    7.40
  -3   6  -5  236.78    8.20
   3  -6   5  250.37    7.60
   3  -6   5  227.78    8.10
  -4   6  -5  477.15   12.40
   4  -6   5  490.45   11.80
   4  -6   5  452.75   11.80
  -5   6  -5   24.30    3.50
   5  -6   5   26.80    3.80
  -6   6  -5   75.29    5.40
   6  -6   5   64.29    5.40
  -7   6  -5   44.00    5.00
   7  -6   5   64.19    6.20
  -8   6  -5   13.10    3.50
   8  -6   5   13.00    3.90
   4   5  -5   -3.00    2.40
  -4  -5   5    2.10    2.90
  -4  -5   5    1.40    2.50
   3   5  -5  171.88    8.00
   3   5  -5  182.38    8.20
  -3  -5   5  182.58    8.50
   2   5  -5    2.30    2.30
   2   5  -5    0.50    2.00
  -2  -5   5    3.00    2.50
   1   5  -5  122.29    5.70
   1   5  -5  114.69    5.80
  -1  -5   5  120.49    6.40
   0   5  -5  438.46   11.30
   0   5  -5  475.65   10.90
   0  -5   5  451.75   12.00
  -1   5  -5  142.29    5.80
  -1   5  -5  136.39    5.00
   1  -5   5  138.29    6.20
   1  -5   5  148.59    4.40
  -2   5  -5   14.20    2.50
  -2   5  -5   20.90    2.30
   2  -5   5   22.20    2.50
   2  -5   5   19.20    2.80
  -3   5  -5 1121.19   21.00
  -3   5  -5 1134.19   19.30
   3  -5   5 1127.39   20.50
   3  -5   5 1137.89   20.80
  -4   5  -5  167.98    5.40
  -4   5  -5  171.88    6.60
   4  -5   5  173.38    5.90
   4  -5   5  172.58    6.60
  -5   5  -5   99.29    5.00
  -5   5  -5  106.79    5.50
   5  -5   5   92.69    5.50
  -6   5  -5   21.50    3.60
   6  -5   5   15.30    3.30
  -7   5  -5    1.00    2.40
   7  -5   5    3.00    2.60
  -8   5  -5  243.28   10.00
   8  -5   5  236.68   10.30
   5   4  -5  100.69    7.10
  -5  -4   5   90.19    6.40
  -5  -4   5  107.89    7.00
   4   4  -5   62.69    6.00
  -4  -4   5   53.69    5.40
  -4  -4   5   60.09    5.70
   3   4  -5    8.60    2.80
   3   4  -5    8.90    2.90
  -3  -4   5    0.80    2.20
   2   4  -5  567.84   13.40
   2   4  -5  563.94   13.60
  -2  -4   5  578.54   14.10
   1   4  -5   54.39    3.80
   1   4  -5   52.99    3.70
  -1  -4   5   49.30    4.10
   0   4  -5   46.40    3.30
   0   4  -5   48.50    3.30
   0  -4   5   54.59    3.90
   0  -4   5   47.10    2.20
  -1   4  -5 1075.79   19.50
  -1   4  -5 1102.39   18.90
   1  -4   5 1130.89   18.20
   1  -4   5 1089.69   20.20
  -2   4  -5  515.75   11.10
  -2   4  -5  508.95   10.30
   2  -4   5  502.15   11.10
   2  -4   5  517.05   10.60
  -3   4  -5    7.00    1.90
  -3   4  -5    5.40    1.50
   3  -4   5    6.90    1.70
   3  -4   5    4.00    1.70
  -4   4  -5   72.79    3.70
  -4   4  -5   72.59    4.20
   4  -4   5   79.59    4.50
   4  -4   5   72.79    3.30
  -5   4  -5  558.04   12.00
  -5   4  -5  560.74   13.10
   5  -4   5  547.95   13.40
  -6   4  -5   39.40    4.30
  -6   4  -5   32.80    3.40
   6  -4   5   47.60    5.00
  -7   4  -5  145.69    7.30
  -7   4  -5  139.29    6.40
   7  -4   5  144.79    7.30
  -8   4  -5   22.40    4.30
   8  -4   5   20.80    4.00
   8  -4   5   19.10    3.50
   5   3  -5   22.60    4.00
  -5  -3   5   36.10    4.50
  -5  -3   5   30.20    4.50
   4   3  -5    5.70    2.70
  -4  -3   5    5.10    2.50
  -4  -3   5    8.80    2.80
   3   3  -5  209.78    7.40
   3   3  -5  217.18    7.80
  -3  -3   5  206.58    7.70
   2   3  -5   44.40    3.40
   2   3  -5   48.00    3.70
  -2  -3   5   45.50    3.80
   1   3  -5  344.37    8.60
   1   3  -5  362.86    8.50
  -1  -3   5  339.97    9.10
   0   3  -5  574.54   11.50
   0   3  -5  575.04   11.30
   0  -3   5  586.14   12.20
   0  -3   5  572.34    9.70
  -1   3  -5   18.40    2.10
  -1   3  -5   23.60    2.30
   1  -3   5   19.30    1.80
   1  -3   5   13.40    2.00
  -2   3  -5  869.71   15.40
  -2   3  -5  879.31   15.40
   2  -3   5  868.31   15.40
   2  -3   5  875.61   15.60
  -3   3  -5    3.00    1.30
  -3   3  -5    1.80    1.30
   3  -3   5    1.70    1.10
   3  -3   5    0.70    1.50
  -4   3  -5    3.40    1.50
  -4   3  -5   -1.20    1.20
   4  -3   5   -0.20    1.40
   4  -3   5    1.30    0.90
  -5   3  -5   65.59    4.20
  -5   3  -5   64.29    3.80
   5  -3   5   65.29    4.00
   5  -3   5   64.39    4.50
  -6   3  -5  124.49    6.10
   6  -3   5  115.89    6.20
   6  -3   5  123.99    5.80
  -7   3  -5   11.00    3.10
   7  -3   5    9.40    3.10
   7  -3   5    8.40    2.80
  -8   3  -5   20.20    3.90
   8  -3   5   20.60    3.80
   8  -3   5   16.90    3.70
   6   2  -5   37.20    5.00
  -6  -2   5   45.70    5.10
   5   2  -5    1.70    2.00
  -5  -2   5    1.10    2.20
  -5  -2   5    0.00    2.00
   4   2  -5  123.59    6.10
  -4  -2   5  109.99    5.50
  -4  -2   5  120.79    5.80
   3   2  -5    4.90    1.90
  -3  -2   5    6.20    2.00
  -3  -2   5    8.00    2.10
   2   2  -5   22.20    2.60
   2   2  -5   27.90    2.60
  -2  -2   5   29.60    3.20
   1   2  -5  749.42   13.30
   1   2  -5  761.02   14.20
  -1  -2   5  758.12   11.60
  -1  -2   5  745.43   14.50
   0   2  -5  414.36    8.70
   0   2  -5  421.96    8.00
   0  -2   5  401.46    7.50
   0  -2   5  422.56    9.10
  -1   2  -5 1625.24   24.80
  -1   2  -5 1650.13   25.80
   1  -2   5 1642.24   25.30
   1  -2   5 1618.74   25.60
  -2   2  -5  298.47    6.50
   2  -2   5  300.07    7.20
   2  -2   5  309.17    6.40
  -3   2  -5  787.42   14.20
  -3   2  -5  794.82   14.50
   3  -2   5  769.72   12.40
   3  -2   5  795.22   15.10
  -4   2  -5 1725.83   28.50
   4  -2   5 1768.42   29.00
   4  -2   5 1724.03   29.40
  -5   2  -5  332.17    9.00
   5  -2   5  320.07    9.10
   5  -2   5  309.07    9.20
  -6   2  -5   12.20    2.70
   6  -2   5    9.30    2.50
   6  -2   5   13.20    2.90
  -7   2  -5   51.09    5.10
   7  -2   5   46.10    4.90
   7  -2   5   51.69    5.00
  -8   2  -5    5.40    3.00
   8  -2   5    3.40    2.70
   8  -2   5   -0.10    2.40
   7   1  -5  157.38    8.50
  -7  -1   5  158.08    8.20
   6   1  -5  329.47   11.30
  -6  -1   5  336.47   10.80
   5   1  -5  242.88    8.90
  -5  -1   5  256.17    8.50
  -5  -1   5  260.77    8.40
   4   1  -5   62.99    4.30
  -4  -1   5   65.49    4.10
  -4  -1   5   54.99    3.80
   3   1  -5  479.95   11.10
   3   1  -5  467.75    8.30
  -3  -1   5  459.75   10.20
  -3  -1   5  475.25   10.70
   2   1  -5   24.00    1.50
   2   1  -5   24.60    2.10
   2   1  -5   17.10    2.10
  -2  -1   5   22.40    2.50
  -2  -1   5   25.70    2.20
   1   1  -5  468.35    9.70
   1   1  -5  500.65    8.70
  -1  -1   5  490.25    8.50
  -1  -1   5  501.95   10.00
   0   1  -5  239.28    4.60
   0   1  -5  242.58    5.90
   0  -1   5  249.78    5.90
   0  -1   5  235.88    5.30
  -1   1  -5 2483.45   37.30
  -1   1  -5 2476.35   35.60
   1  -1   5 2498.35   37.00
   1  -1   5 2442.76   36.50
  -2   1  -5 2340.47   35.00
  -2   1  -5 2221.88   33.80
   2  -1   5 2281.67   33.20
  -3   1  -5  293.27    7.00
   3  -1   5  289.87    7.50
   3  -1   5  300.57    7.70
   3  -1   5  293.17    4.80
  -4   1  -5    1.40    1.40
   4  -1   5    1.10    1.40
   4  -1   5    1.60    1.60
  -5   1  -5 1492.85   25.80
   5  -1   5 1455.25   26.20
   5  -1   5 1407.96   26.30
  -6   1  -5    2.40    2.00
   6  -1   5    4.50    2.20
   6  -1   5    1.60    2.30
  -7   1  -5    3.00    2.50
   7  -1   5   -1.20    2.20
   7  -1   5    1.30    2.30
  -8   1  -5   99.09    6.90
   8  -1   5   92.49    6.90
   7   0  -5    0.30    2.40
  -7   0   5    0.90    2.30
   6   0  -5  587.84   15.00
  -6   0   5  563.74   17.70
  -6   0   5  564.84   14.10
   5   0  -5 1079.69   21.50
  -5   0   5 1097.49   20.90
  -5   0   5 1146.19   20.80
   4   0  -5  360.16    9.40
   4   0  -5  373.56    8.00
  -4   0   5  360.16    8.90
  -4   0   5  380.36    9.40
   3   0  -5  195.58    6.10
   3   0  -5  207.58    5.10
  -3   0   5  208.28    5.60
  -3   0   5  215.68    6.30
   2   0  -5 2201.88   33.50
   2   0  -5 2164.28   32.30
  -2   0   5 2117.69   33.70
  -2   0   5 2203.48   32.20
   1   0  -5 1214.78   20.00
  -1   0   5 1270.67   20.40
  -1   0   5 1238.68   19.50
  -1   0   5 1245.68   18.10
   0   0  -5  940.81   15.70
   0   0   5  952.00   15.70
   0   0   5  930.91   15.50
  -1   0  -5  645.84   11.60
  -1   0  -5  632.04   10.10
   1   0   5  649.34   10.90
   1   0   5  622.04   11.80
  -2   0  -5  139.89    3.90
   2   0   5  137.99    4.70
   2   0   5  146.69    3.40
   2   0   5  138.59    4.60
  -3   0  -5  189.48    5.40
   3   0   5  197.48    3.80
   3   0   5  190.78    6.10
   3   0   5  193.88    6.00
  -4   0  -5  591.34   12.60
   4   0   5  597.04   13.50
   4   0   5  593.14   12.90
  -5   0  -5  144.99    6.00
   5   0   5  160.38    6.30
   5   0   5  149.59    6.50
  -6   0  -5  234.68    8.60
   6   0   5  233.28    8.30
   6   0   5  225.08    8.90
  -7   0  -5   59.89    5.90
   7   0   5   49.40    5.50
   8  -1  -5   57.19    6.10
  -8   1   5   41.10    5.10
   7  -1  -5  415.66   12.40
  -7   1   5  399.26   12.10
   6  -1  -5   32.40    4.00
  -6   1   5   33.60    3.90
  -6   1   5   30.30    3.40
   5  -1  -5  158.58    5.50
   5  -1  -5  150.38    6.10
  -5   1   5  159.18    6.10
  -5   1   5  153.28    5.80
   4  -1  -5 1402.96   23.90
   4  -1  -5 1406.96   23.20
  -4   1   5 1394.76   23.90
  -4   1   5 1391.86   23.40
   3  -1  -5    4.40    1.30
   3  -1  -5    2.30    1.20
  -3   1   5    3.60    1.50
  -3   1   5    2.80    1.20
   2  -1  -5   69.49    3.00
   2  -1  -5   61.29    2.70
  -2   1   5   65.89    3.30
  -2   1   5   71.19    2.40
   1  -1  -5 2708.33   39.80
  -1   1   5 2709.83   38.10
  -1   1   5 2693.43   40.20
  -1   1   5 2699.13   40.50
   0  -1  -5  290.97    6.30
   0   1   5  294.37    6.70
   0   1   5  289.27    4.90
   0   1   5  286.77    6.40
  -1  -1  -5  388.46    7.20
   1   1   5  392.86    7.70
   1   1   5  393.96    8.50
   1   1   5  379.86    8.20
  -2  -1  -5  429.06    8.60
   2   1   5  423.96    9.40
   2   1   5  428.16    8.00
   2   1   5  412.26    9.40
  -3  -1  -5   27.40    2.70
  -3  -1  -5   24.20    1.80
   3   1   5   22.50    2.50
   3   1   5   27.60    2.90
  -4  -1  -5  720.53   15.00
   4   1   5  718.63   15.90
   4   1   5  751.72   15.30
  -5  -1  -5   83.69    5.20
   5   1   5   85.09    5.00
   5   1   5   81.89    5.50
  -6  -1  -5   12.30    3.10
   6   1   5    4.40    2.60
  -7  -1  -5   26.80    4.30
   7   1   5   28.60    4.80
   8  -2  -5    2.10    2.50
  -8   2   5    0.60    2.50
   7  -2  -5    0.80    3.50
   7  -2  -5    3.50    2.20
  -7   2   5    0.80    2.30
   6  -2  -5  315.07    9.30
   6  -2  -5  316.57    9.00
  -6   2   5  326.97    9.50
  -6   2   5  331.87    8.90
   5  -2  -5    3.70    1.70
   5  -2  -5    3.40    1.70
  -5   2   5    5.50    2.00
  -5   2   5    4.70    1.80
   4  -2  -5    2.90    1.50
   4  -2  -5    2.60    1.30
  -4   2   5    3.60    1.50
  -4   2   5    2.20    1.50
   3  -2  -5  715.93   13.60
   3  -2  -5  708.63   12.50
  -3   2   5  692.53   12.40
  -3   2   5  695.83   13.50
   2  -2  -5   21.50    1.80
   2  -2  -5   17.30    2.20
  -2   2   5   19.90    1.60
  -2   2   5   14.20    1.90
   1  -2  -5    3.90    1.00
   1  -2  -5    2.90    1.30
  -1   2   5    3.40    0.90
  -1   2   5    2.70    1.30
   0  -2  -5   68.69    2.80
   0   2   5   67.69    3.10
   0   2   5   61.19    2.40
   0   2   5   64.89    3.10
   1   2   5  223.88    5.90
   1   2   5  217.28    5.40
   1   2   5  216.88    6.00
   1   2   5  221.58    5.70
  -2  -2  -5  260.47    6.90
   2   2   5  262.67    7.40
   2   2   5  267.37    6.40
   2   2   5  259.87    6.80
   2   2   5  259.37    7.00
  -3  -2  -5  646.74   13.50
  -3  -2  -5  624.14   12.00
   3   2   5  633.34   13.20
   3   2   5  613.24   13.90
  -4  -2  -5  119.29    5.70
   4   2   5  118.29    5.20
   4   2   5  113.99    5.90
  -5  -2  -5   94.49    5.80
   5   2   5   99.49    6.10
  -6  -2  -5  263.27   10.10
   6   2   5  252.07   10.50
   8  -3  -5   41.30    5.10
   8  -3  -5   38.60    5.20
  -8   3   5   31.70    4.60
   7  -3  -5  105.69    5.50
   7  -3  -5   98.79    5.70
  -7   3   5  104.19    5.90
   6  -3  -5  128.59    5.20
   6  -3  -5  123.69    5.90
  -6   3   5  119.79    5.30
  -6   3   5  129.39    5.90
   5  -3  -5  163.58    5.30
   5  -3  -5  142.59    5.80
  -5   3   5  157.08    5.80
  -5   3   5  155.38    5.70
   4  -3  -5   34.20    3.20
   4  -3  -5   36.70    2.30
  -4   3   5   36.50    3.00
   3  -3  -5    1.30    0.90
   3  -3  -5    0.20    1.40
  -3   3   5    1.70    1.30
  -3   3   5    0.50    1.00
   2  -3  -5  163.38    5.30
   2  -3  -5  152.38    3.70
  -2   3   5  156.28    4.50
  -2   3   5  158.48    5.30
   1  -3  -5   51.29    2.20
  -1   3   5   54.89    2.60
  -1   3   5   47.30    3.20
   0   3   5  174.58    5.50
   0   3   5  169.58    5.30
   0   3   5  168.68    4.80
   0   3   5  172.38    4.90
   1   3   5  340.57    8.10
   1   3   5  330.67    8.10
   1   3   5  333.37    8.20
   1   3   5  324.87    8.20
   2   3   5    5.20    1.70
   2   3   5    8.30    2.10
   2   3   5   10.30    2.00
   2   3   5   10.30    2.10
  -3  -3  -5    0.40    1.70
  -3  -3  -5    0.40    1.40
   3   3   5   -0.90    1.50
   3   3   5   -0.30    1.80
  -4  -3  -5  380.46   11.10
   4   3   5  362.56   11.30
  -5  -3  -5  128.09    7.00
   5   3   5  123.29    7.20
   8  -4  -5   29.20    4.40
  -8   4   5   26.60    4.20
   7  -4  -5  118.09    6.40
  -7   4   5  114.29    6.30
   6  -4  -5  459.85   12.40
  -6   4   5  470.45   11.30
  -6   4   5  478.15   12.00
   5  -4  -5   19.70    3.10
  -5   4   5   15.40    2.50
  -5   4   5   18.70    2.80
   4  -4  -5  104.99    5.00
  -4   4   5  117.69    5.00
  -4   4   5  105.59    4.50
  -3   4   5  942.01   16.90
  -3   4   5  942.91   18.00
   2  -4  -5   45.30    1.80
   2  -4  -5   41.40    3.30
  -2   4   5   46.00    2.80
  -2   4   5   48.40    3.30
   1  -4  -5   21.50    1.80
   1  -4  -5   21.60    2.60
  -1   4   5   18.80    2.60
  -1   4   5   20.00    2.20
   0  -4  -5  144.29    5.30
   0   4   5  137.69    5.60
   0   4   5  150.38    4.70
   0   4   5  150.88    5.20
   1   4   5    5.30    2.00
   1   4   5    5.20    2.00
   1   4   5    4.00    1.60
   1   4   5    3.60    1.60
  -2  -4  -5  202.58    7.00
   2   4   5  198.68    6.40
   2   4   5  194.78    7.10
   2   4   5  201.38    7.20
  -3  -4  -5   81.19    5.40
  -3  -4  -5   81.39    4.80
   3   4   5   86.99    5.40
  -4  -4  -5   78.29    5.80
   4   4   5   76.79    5.80
  -5  -4  -5   86.59    6.60
   5   4   5  107.09    7.20
   8  -5  -5   23.90    4.20
  -8   5   5   32.20    4.50
   7  -5  -5   46.40    5.20
  -7   5   5   45.10    4.70
   6  -5  -5   57.09    5.20
  -6   5   5   56.79    4.40
  -6   5   5   52.89    4.10
   5  -5  -5  772.32   17.50
  -5   5   5  820.92   17.00
  -5   5   5  815.42   16.60
   4  -5  -5   22.60    3.10
  -4   5   5   27.70    3.30
  -4   5   5   28.90    3.10
   3  -5  -5   25.90    3.20
  -3   5   5   26.30    3.00
  -3   5   5   23.00    3.10
   2  -5  -5  824.52   16.70
  -2   5   5  820.92   16.00
  -2   5   5  818.02   17.10
   1  -5  -5   15.50    2.50
  -1   5   5   10.00    2.40
  -1   5   5   11.60    2.30
   0  -5  -5   39.70    3.50
   0   5   5   38.20    3.80
   0   5   5   39.30    4.40
   0   5   5   36.50    3.90
  -1  -5  -5  333.17   10.20
  -1  -5  -5  345.87    9.10
   1   5   5  342.37    9.80
   1   5   5  337.67    9.20
  -2  -5  -5   72.59    5.00
   2   5   5   74.89    4.90
   2   5   5   60.69    4.80
  -3  -5  -5   43.80    5.00
   3   5   5   43.80    4.80
   3   5   5   46.00    5.10
  -4  -5  -5   27.90    4.50
   4   5   5   24.20    4.00
   8  -6  -5    1.50    2.80
  -8   6   5   -0.20    2.30
   7  -6  -5   58.69    5.80
  -7   6   5   56.29    5.30
  -7   6   5   63.29    4.80
   6  -6  -5  242.28    9.40
  -6   6   5  235.58    8.40
  -6   6   5  228.18    8.40
   5  -6  -5    8.70    2.80
  -5   6   5    8.80    2.50
  -5   6   5    9.40    2.60
   4  -6  -5  138.29    6.70
  -4   6   5  151.98    6.20
  -4   6   5  143.69    6.70
   3  -6  -5  190.58    7.30
  -3   6   5  199.28    7.10
  -3   6   5  206.38    7.80
   2  -6  -5    3.10    1.90
  -2   6   5   -1.30    1.90
  -2   6   5    2.10    1.90
   1  -6  -5   92.89    5.00
  -1   6   5   95.49    5.70
  -1   6   5   85.29    5.00
   0  -6  -5   52.09    3.80
   0  -6  -5   51.89    5.10
   0   6   5   46.40    4.50
   0   6   5   53.99    5.10
  -1  -6  -5    1.80    2.50
   1   6   5   -2.80    2.10
  -2  -6  -5   15.10    3.50
   2   6   5   16.10    3.60
   7  -7  -5   -0.40    2.70
  -7   7   5   -4.00    2.10
  -7   7   5    3.20    2.40
   6  -7  -5   46.00    5.40
  -6   7   5   42.70    4.70
  -6   7   5   54.39    5.20
   5  -7  -5  122.89    6.80
  -5   7   5  120.69    6.70
  -5   7   5  119.09    6.30
   4  -7  -5    5.20    2.60
  -4   7   5    3.10    2.20
  -4   7   5    7.70    2.40
   3  -7  -5  107.69    6.00
  -3   7   5   95.49    5.60
  -3   7   5  105.29    6.40
   2  -7  -5  355.96   10.50
  -2   7   5  341.27   10.60
  -2   7   5  346.37   11.30
   1  -7  -5    0.50    2.00
   1  -7  -5    2.40    2.70
  -1   7   5    3.50    2.40
  -1   7   5   -0.70    2.20
   0  -7  -5    7.90    3.00
   0   7   5    7.30    2.90
  -1  -7  -5   45.10    5.40
   1   7   5   55.89    5.60
   7  -8  -5  102.69    7.40
  -7   8   5   92.59    6.60
  -7   8   5  104.89    6.90
   6  -8  -5    7.80    3.20
  -6   8   5   13.60    3.60
  -6   8   5   11.70    3.40
   5  -8  -5    9.30    3.30
  -5   8   5    8.00    3.30
  -5   8   5    7.10    2.80
   4  -8  -5  223.98    9.20
  -4   8   5  234.48    9.10
  -4   8   5  226.58    9.70
   3  -8  -5   10.20    3.00
  -3   8   5    4.60    2.50
  -3   8   5    8.00    3.30
   2  -8  -5   49.40    5.90
  -2   8   5   56.79    5.70
   1  -8  -5  249.08   10.80
  -1   8   5  259.67   10.10
  -1   8  -6   12.40    3.60
   1  -8   6   13.70    4.00
  -2   8  -6    8.80    3.20
   2  -8   6   11.00    3.50
  -3   8  -6  108.89    6.80
   3  -8   6  108.39    7.10
  -4   8  -6    0.50    2.20
   4  -8   6    0.30    2.60
  -5   8  -6   89.49    6.30
   5  -8   6   90.59    6.00
   5  -8   6   89.59    6.60
  -6   8  -6   35.70    4.80
   6  -8   6   24.50    4.30
   1   7  -6   -0.50    2.50
  -1  -7   6   -0.20    2.90
   0   7  -6   27.80    4.30
   0  -7   6   31.20    4.90
  -1   7  -6  302.87   10.40
   1  -7   6  271.97   10.40
  -2   7  -6    2.30    2.30
   2  -7   6    2.30    2.20
  -3   7  -6    8.10    2.80
   3  -7   6    8.50    3.00
  -4   7  -6  187.28    8.00
   4  -7   6  176.28    7.60
   4  -7   6  180.48    7.30
  -5   7  -6    0.40    2.40
   5  -7   6    2.50    2.50
  -6   7  -6   14.10    3.30
   6  -7   6   10.50    3.40
  -7   7  -6  267.47   10.60
   7  -7   6  263.47   10.70
   2   6  -6   39.10    4.80
   2   6  -6   47.30    5.30
  -2  -6   6   35.40    4.80
   1   6  -6  350.16   10.70
   1   6  -6  377.96   11.40
  -1  -6   6  352.16   12.00
   0   6  -6   99.39    5.40
   0   6  -6   88.39    5.40
   0  -6   6   91.99    6.20
  -1   6  -6   14.40    2.90
  -1   6  -6   16.40    2.60
   1  -6   6   20.80    3.70
  -2   6  -6  393.66   11.00
   2  -6   6  391.96   11.40
  -3   6  -6   10.50    2.70
   3  -6   6    5.90    2.40
   3  -6   6    4.80    2.10
  -4   6  -6    1.40    1.90
   4  -6   6   -0.10    1.90
   4  -6   6    3.20    2.10
  -5   6  -6  436.76   12.20
   5  -6   6  422.96   12.10
  -6   6  -6   70.89    5.50
   6  -6   6   67.19    5.50
  -7   6  -6    2.00    2.50
   7  -6   6   -0.40    2.30
  -8   6  -6  135.39    7.80
   8  -6   6  129.19    8.10
   4   5  -6    2.20    2.70
  -4  -5   6    1.50    2.60
  -4  -5   6    3.90    3.10
   3   5  -6  140.59    7.30
   3   5  -6  136.49    7.30
  -3  -5   6  136.19    7.70
   2   5  -6  246.38    8.90
   2   5  -6  242.98    8.90
  -2  -5   6  250.07    9.60
   1   5  -6    2.60    2.10
   1   5  -6    1.00    1.90
  -1  -5   6    3.90    2.50
   0   5  -6  407.06   10.30
   0   5  -6  407.86   10.60
   0  -5   6  388.06   11.20
  -1   5  -6  161.68    6.20
  -1   5  -6  173.18    5.90
   1  -5   6  164.58    6.80
  -2   5  -6   61.69    4.00
  -2   5  -6   61.19    3.50
   2  -5   6   60.79    4.20
   2  -5   6   67.39    3.60
  -3   5  -6  195.78    6.90
  -3   5  -6  191.98    6.00
   3  -5   6  188.28    6.60
   3  -5   6  206.18    6.70
  -4   5  -6  188.88    6.10
  -4   5  -6  179.88    6.80
   4  -5   6  185.98    7.00
   4  -5   6  194.78    6.30
  -5   5  -6   34.50    3.40
  -5   5  -6   35.70    3.90
   5  -5   6   33.10    3.90
  -6   5  -6   97.29    5.70
   6  -5   6   97.39    6.10
  -7   5  -6   24.10    4.00
   7  -5   6   24.80    4.10
  -8   5  -6   38.80    5.00
   8  -5   6   35.40    5.00
   5   4  -6   -2.20    2.40
  -5  -4   6   -2.00    2.60
  -5  -4   6    3.80    2.70
   4   4  -6   71.39    5.80
  -4  -4   6   78.19    5.70
  -4  -4   6   68.19    5.70
   3   4  -6  155.98    6.90
   3   4  -6  148.19    7.00
  -3  -4   6  154.28    7.40
   2   4  -6    5.70    2.20
   2   4  -6    4.00    2.10
  -2  -4   6   -1.80    2.00
   1   4  -6  192.38    6.80
   1   4  -6  202.38    6.80
  -1  -4   6  186.08    7.40
   0   4  -6  127.69    5.10
   0   4  -6  136.09    5.30
   0  -4   6  137.29    5.90
  -1   4  -6  371.06    9.00
  -1   4  -6  386.76    9.20
   1  -4   6  378.26    9.70
   1  -4   6  386.56    8.10
  -2   4  -6  225.48    6.60
[truncated: 132,431 more chars]
