# Supplementary material for: Crystal structures of two new divalent transition-metal salts of carb­oxy­benzene­sulfonate anions
Source: Acta Crystallogr E Crystallogr Commun. 2022 Aug 31;78(Pt 9):961–5. doi: 10.1107/S2056989022008295 (PMC9443801; doi:10.1107/S2056989022008295)
Supplement: Supplementary file 2 [file e-78-00961-Isup2.hkl]

data_I                                                                          
_shelx_title ' RB303_0m_a.res in P-1'                                           
_shelx_refln_list_code          4                                               
_shelx_F_calc_maximum      107.48                                               
_exptl_crystal_F_000       330.00                                               
_reflns_d_resolution_high  0.7471                                               
                                                                                
loop_                                                                           
 _space_group_symop_operation_xyz                                               
 'x, y, z'                                                                      
 '-x, -y, -z'                                                                   
                                                                                
_cell_length_a     6.5986                                                       
_cell_length_b     7.4183                                                       
_cell_length_c    13.2847                                                       
_cell_angle_alpha  74.171                                                       
_cell_angle_beta   88.604                                                       
_cell_angle_gamma  77.920                                                       
                                                                                
_shelx_F_squared_multiplier     1.000                                           
                                                                                
loop_                                                                           
 _refln_index_h                                                                 
 _refln_index_k                                                                 
 _refln_index_l                                                                 
 _refln_F_squared_calc                                                          
 _refln_F_squared_meas                                                          
 _refln_F_squared_sigma                                                         
 _refln_observed_status                                                         
   1   0   0       1305.83       1263.48        10.40 o                         
   2   0   0      11551.14      10407.05       100.25 o                         
   3   0   0        911.58        911.55        11.14 o                         
   4   0   0       3311.01       3411.52        28.93 o                         
   5   0   0         10.79         12.69         1.30 o                         
   6   0   0        133.19        134.89         4.09 o                         
   7   0   0        501.29        495.39        10.97 o                         
   8   0   0         49.82         66.31         7.55 o                         
  -8   1   0        245.39        238.33         8.01 o                         
  -7   1   0         51.59         47.95         4.07 o                         
  -6   1   0         45.92         46.61         2.87 o                         
  -5   1   0       1369.70       1398.11        14.08 o                         
  -4   1   0        214.05        219.14         3.70 o                         
  -3   1   0          1.10          2.88         0.70 o                         
  -2   1   0        124.66        111.28         1.98 o                         
  -1   1   0        969.01        922.91         9.40 o                         
   0   1   0        836.50        896.28         7.52 o                         
   1   1   0       2755.31       2578.84        26.32 o                         
   2   1   0       7297.51       6806.55       107.50 o                         
   3   1   0         34.03         31.99         2.56 o                         
   4   1   0        266.16        298.12         4.39 o                         
   5   1   0         63.33         74.87         2.19 o                         
   6   1   0       1328.22       1273.66        21.93 o                         
   7   1   0         26.41         28.27         2.83 o                         
   8   1   0          8.08         12.25         3.20 o                         
  -8   2   0        223.99        226.88         7.94 o                         
  -7   2   0         84.39         89.18         5.66 o                         
  -6   2   0        240.04        251.66         5.89 o                         
  -5   2   0         19.26         18.51         1.62 o                         
  -4   2   0       2443.21       2448.82        22.01 o                         
  -3   2   0        375.20        373.02         4.90 o                         
  -2   2   0        493.89        544.27         6.09 o                         
  -1   2   0       2933.19       2903.58        30.63 o                         
   0   2   0       1080.45       1049.26         9.18 o                         
   1   2   0        736.96        751.03         6.93 o                         
   2   2   0        865.97        856.12        21.95 o                         
   3   2   0       1885.04       1941.15        20.00 o                         
   4   2   0        122.39        122.12         3.24 o                         
   5   2   0         35.64         40.46         2.40 o                         
   6   2   0         18.70         16.39         1.91 o                         
   7   2   0        281.36        285.47         6.59 o                         
   8   2   0         68.14         62.73         6.50 o                         
  -7   3   0          8.62         10.28         2.67 o                         
  -6   3   0        318.04        322.50         7.05 o                         
  -5   3   0        252.38        258.30         5.74 o                         
  -4   3   0        307.88        310.77         5.28 o                         
  -3   3   0         11.19         15.92         1.25 o                         
  -2   3   0       1298.92       1296.81        12.26 o                         
  -1   3   0       1152.04       1147.86        10.63 o                         
   0   3   0        695.91        778.27         8.39 o                         
   1   3   0          1.39          3.99         0.67 o                         
   2   3   0        660.00        633.29         6.60 o                         
   3   3   0         17.97         17.34         1.42 o                         
   4   3   0        377.63        408.27         6.63 o                         
   5   3   0       1290.44       1250.22        15.32 o                         
   6   3   0         35.34         30.16         2.48 o                         
   7   3   0          4.25          4.19         1.65 o                         
   8   3   0        226.46        229.05         7.70 o                         
  -7   4   0        162.48        152.03        12.53 o                         
  -6   4   0         65.79         57.96         5.40 o                         
  -5   4   0          3.98          2.53         1.91 o                         
  -4   4   0        234.51        231.21         9.34 o                         
  -3   4   0        437.59        419.24         6.24 o                         
  -2   4   0         13.40         15.10         1.71 o                         
  -1   4   0        799.66        797.85        15.78 o                         
   0   4   0       2370.22       2272.92        28.01 o                         
   1   4   0       1689.56       1693.19        16.11 o                         
   2   4   0         28.35         26.09         1.42 o                         
   3   4   0        175.18        169.84         2.91 o                         
   4   4   0          2.01          3.33         1.14 o                         
   5   4   0        120.28        115.98         3.75 o                         
   6   4   0        745.94        734.17        11.24 o                         
   7   4   0        174.11        159.03         6.43 o                         
   8   4   0         65.21         67.59         4.35 o                         
  -6   5   0          4.86          3.44         2.52 o                         
  -5   5   0        448.25        442.09        15.94 o                         
  -4   5   0        128.95        127.88         5.78 o                         
  -3   5   0         27.46         22.92         2.22 o                         
  -2   5   0        385.35        389.37         6.96 o                         
  -1   5   0          6.31          6.06         1.30 o                         
   0   5   0         12.04         14.77         1.14 o                         
   1   5   0       1825.69       1846.07        16.99 o                         
   2   5   0        801.59        854.04         9.25 o                         
   3   5   0         12.97         16.32         1.66 o                         
   4   5   0         57.00         47.24         2.65 o                         
   5   5   0        835.16        823.60        11.90 o                         
   6   5   0          5.79          4.33         1.63 o                         
   7   5   0          6.47          7.39         2.01 o                         
   8   5   0        287.76        276.66         7.30 o                         
  -5   6   0         62.41         59.04         5.21 o                         
  -4   6   0        208.44        221.76         7.97 o                         
  -3   6   0        973.91        927.29        17.24 o                         
  -2   6   0         88.78         91.14         3.66 o                         
  -1   6   0        138.40        145.73         7.18 o                         
   0   6   0        381.13        391.56         7.23 o                         
   1   6   0         37.07         38.42         3.53 o                         
   2   6   0        468.34        455.65         8.66 o                         
   3   6   0        180.52        184.69         4.55 o                         
   4   6   0          3.49          6.94         1.74 o                         
   5   6   0          9.87          9.88         1.80 o                         
   6   6   0         95.08         88.30         6.85 o                         
   7   6   0        169.76        169.70         5.65 o                         
  -4   7   0         68.33         83.44        15.05 o                         
  -3   7   0        124.80        133.08         6.45 o                         
  -2   7   0        363.47        341.05        19.72 o                         
  -1   7   0         54.82         53.79         3.49 o                         
   0   7   0          7.26          5.01         1.67 o                         
   1   7   0        475.04        478.65        10.10 o                         
   2   7   0        250.25        258.29         5.98 o                         
   3   7   0         44.01         47.27         4.15 o                         
   4   7   0         10.47         11.69         2.49 o                         
   5   7   0        197.88        206.73         5.83 o                         
   6   7   0        271.97        264.15         6.87 o                         
   7   7   0          0.44          0.70         1.69 o                         
  -3   8   0         19.20         20.30         3.66 o                         
  -2   8   0         65.42         54.71         4.96 o                         
  -1   8   0        418.62        424.26         8.83 o                         
   0   8   0        212.37        209.09         6.01 o                         
   1   8   0          0.49          0.35         1.47 o                         
   2   8   0         69.33         58.10         4.64 o                         
   3   8   0        236.16        247.34         8.22 o                         
   4   8   0          3.21          1.04         2.05 o                         
   5   8   0         12.71         13.85         3.04 o                         
   6   8   0         68.25         69.99         5.85 o                         
  -1   9   0         17.09         19.16         4.51 o                         
   0   9   0          2.85          3.04         1.94 o                         
   1   9   0        615.14        624.45        15.21 o                         
   2   9   0        326.87        311.34        18.78 o                         
   3   9   0        124.14        140.10        17.57 o                         
   4   9   0         98.27         95.92         6.71 o                         
  -4  -9   1        450.04        465.01        12.67 o                         
  -3  -9   1        117.58        120.47         8.81 o                         
  -2  -9   1          3.74          2.38         2.48 o                         
  -1  -9   1         72.41         76.54        13.37 o                         
   0  -9   1        142.92        128.69         6.62 o                         
  -6  -8   1        310.87        309.74        13.74 o                         
  -5  -8   1         92.56         81.71         5.97 o                         
  -4  -8   1         75.94         76.36         5.61 o                         
  -3  -8   1          3.27          4.84         2.36 o                         
  -2  -8   1        279.58        298.13        16.36 o                         
  -1  -8   1         59.85         55.70         7.59 o                         
   0  -8   1         16.07         16.32         2.38 o                         
   1  -8   1         31.93         33.26         5.07 o                         
   2  -8   1        151.39        151.95         7.18 o                         
  -7  -7   1         13.82         12.75         2.38 o                         
  -6  -7   1          2.49          2.22         1.73 o                         
  -5  -7   1        293.43        310.32         9.33 o                         
  -4  -7   1        228.26        232.12         7.85 o                         
  -3  -7   1          8.94          7.29         2.21 o                         
  -2  -7   1         15.59         11.88         2.04 o                         
  -1  -7   1        418.19        412.79        10.62 o                         
   0  -7   1        610.49        591.45        10.08 o                         
   1  -7   1        133.40        126.15         4.56 o                         
   2  -7   1         45.79         42.09         4.04 o                         
   3  -7   1         98.75         86.82         5.66 o                         
   4  -7   1         16.83         17.53         3.48 o                         
  -7  -6   1         91.14         88.04         7.26 o                         
  -6  -6   1        179.07        183.72         5.58 o                         
  -5  -6   1          1.84          4.84         1.62 o                         
  -4  -6   1         94.73         93.92         3.58 o                         
  -3  -6   1        444.64        483.87         8.97 o                         
  -2  -6   1         96.54         96.37         5.00 o                         
  -1  -6   1        748.79        730.46        16.81 o                         
   0  -6   1         20.14         19.18         2.07 o                         
   1  -6   1       2682.65       2588.48        28.43 o                         
   2  -6   1        230.67        224.79         6.75 o                         
   3  -6   1         31.51         33.74         3.83 o                         
   4  -6   1        131.10        115.73         6.02 o                         
   5  -6   1        333.25        353.75        10.71 o                         
  -8  -5   1        194.53        186.06         6.10 o                         
  -7  -5   1        244.00        235.53         6.40 o                         
  -6  -5   1         23.69         24.06         2.52 o                         
  -5  -5   1        101.19        103.08         3.88 o                         
  -4  -5   1        405.56        399.88         7.21 o                         
  -3  -5   1         83.72         73.49         2.96 o                         
  -2  -5   1        502.54        520.16         6.50 o                         
  -1  -5   1       1907.87       1906.84        17.44 o                         
   0  -5   1          1.98          2.58         1.09 o                         
   1  -5   1        790.00        762.70        11.04 o                         
   2  -5   1       2034.78       1976.53        22.57 o                         
   3  -5   1       1789.49       1802.08        30.39 o                         
   4  -5   1        137.27        138.53         8.23 o                         
   5  -5   1        174.30        166.76         7.03 o                         
   6  -5   1        247.16        238.05         8.62 o                         
  -8  -4   1         77.66         78.59         4.55 o                         
  -7  -4   1         92.38         82.49         3.88 o                         
  -6  -4   1        950.41        928.63        13.25 o                         
  -5  -4   1         18.38         19.87         2.09 o                         
  -4  -4   1        941.16        957.55        12.34 o                         
  -3  -4   1        666.58        665.56         8.40 o                         
  -2  -4   1       1004.07        969.24         9.76 o                         
  -1  -4   1          2.80          4.27         0.71 o                         
   0  -4   1         11.68         13.14         1.44 o                         
   1  -4   1       2521.42       2503.67        25.95 o                         
   2  -4   1        280.95        297.20         5.59 o                         
   3  -4   1         64.61         65.52         2.86 o                         
   4  -4   1        675.82        665.24        10.48 o                         
   5  -4   1       1077.70       1085.86        18.84 o                         
   6  -4   1          6.23          4.71         2.57 o                         
  -8  -3   1         39.95         42.73         4.68 o                         
  -7  -3   1        153.47        155.15         5.96 o                         
  -6  -3   1        286.26        267.67         6.06 o                         
  -5  -3   1        621.81        609.50         9.27 o                         
  -4  -3   1        278.38        272.99         5.26 o                         
  -3  -3   1         54.08         52.57         3.22 o                         
  -2  -3   1        880.42        946.75         9.15 o                         
  -1  -3   1        293.27        253.99         4.99 o                         
   0  -3   1       1268.87       1220.19        14.00 o                         
   1  -3   1       2003.23       2121.43        18.29 o                         
   2  -3   1         70.32         64.60         2.09 o                         
   3  -3   1         99.52        101.84         2.50 o                         
   4  -3   1          1.43          3.42         1.02 o                         
   5  -3   1         46.27         45.42         3.41 o                         
   6  -3   1        121.23        118.68         5.44 o                         
   7  -3   1         75.28         75.14         6.35 o                         
  -8  -2   1         78.05         81.46         5.49 o                         
  -7  -2   1        441.03        424.96        10.42 o                         
  -6  -2   1        294.54        299.71         6.31 o                         
  -5  -2   1        208.59        205.23         4.72 o                         
  -4  -2   1          0.90          1.97         1.40 o                         
  -3  -2   1       3192.88       3167.21        51.38 o                         
  -2  -2   1          2.75          1.55         0.48 o                         
  -1  -2   1       2505.08       2511.33        20.98 o                         
   0  -2   1        573.26        577.68         6.76 o                         
   1  -2   1       5930.98       5488.34        88.73 o                         
   2  -2   1       3511.27       3611.42        29.90 o                         
   3  -2   1         39.76         41.23         2.27 o                         
   4  -2   1        829.55        823.47         9.21 o                         
   5  -2   1        156.10        151.74         3.60 o                         
   6  -2   1         24.41         25.49         2.74 o                         
   7  -2   1        218.98        231.97         6.13 o                         
  -8  -1   1       1646.41       1616.49        25.57 o                         
  -7  -1   1        227.17        236.97         5.95 o                         
  -6  -1   1        294.18        314.39        11.66 o                         
  -5  -1   1          8.87          6.36         1.25 o                         
  -4  -1   1       3714.24       3898.04        32.53 o                         
  -3  -1   1        835.67        917.91         8.72 o                         
  -2  -1   1        932.96       1038.96         9.23 o                         
  -1  -1   1       4831.21       4410.42        54.82 o                         
   0  -1   1       2169.96       2105.29        19.76 o                         
   1  -1   1        600.06        625.25         5.80 o                         
   2  -1   1         99.72         83.49         1.76 o                         
   3  -1   1       3216.15       3233.13        27.23 o                         
   4  -1   1         50.22         51.49         2.53 o                         
   5  -1   1         34.59         33.46         1.97 o                         
   6  -1   1        295.97        314.67         5.52 o                         
   7  -1   1          5.21         11.03         2.43 o                         
   8  -1   1         22.07         17.97         3.08 o                         
  -8   0   1         50.83         46.62         8.54 o                         
  -7   0   1        365.15        359.91         9.22 o                         
  -6   0   1       1340.84       1379.70        16.87 o                         
  -5   0   1         13.31         15.31         1.31 o                         
  -4   0   1       2527.57       2742.74        57.83 o                         
  -3   0   1          4.54          2.83         0.67 o                         
  -2   0   1      11099.06      10100.94       115.06 o                         
  -1   0   1        152.76        146.44         2.13 o                         
   1   0   1       2637.98       2519.62        23.16 o                         
   2   0   1       1389.04       1468.95        12.68 o                         
   3   0   1       2270.81       2320.70        19.89 o                         
   4   0   1        888.76        861.84         9.03 o                         
   5   0   1        114.52        111.38         2.86 o                         
   6   0   1          9.22         11.28         1.44 o                         
   7   0   1        259.63        269.62         6.33 o                         
   8   0   1        112.18        113.37         7.29 o                         
  -8   1   1        321.29        328.02         9.57 o                         
  -7   1   1         38.88         50.03         4.19 o                         
  -6   1   1          0.74          1.13         1.97 o                         
  -5   1   1       1822.75       1834.66        17.46 o                         
  -4   1   1       1028.72       1052.27        10.67 o                         
  -3   1   1        521.75        562.93         6.22 o                         
  -2   1   1        586.08        644.63         6.33 o                         
  -1   1   1       7362.83       6565.79       169.66 o                         
   0   1   1       3114.44       2869.03       104.72 o                         
   1   1   1        313.78        323.76         4.19 o                         
   2   1   1       1039.69        957.46        10.85 o                         
   3   1   1        776.36        740.19         7.37 o                         
   4   1   1        250.72        271.40         3.90 o                         
   5   1   1         45.87         45.31         1.89 o                         
   6   1   1        235.17        231.11         5.29 o                         
   7   1   1        258.53        247.95         6.01 o                         
   8   1   1          1.34          3.94         2.06 o                         
  -8   2   1          1.47         -0.41         2.11 o                         
  -7   2   1         19.78         13.64         3.78 o                         
  -6   2   1        183.40        197.14         5.25 o                         
  -5   2   1         16.03         17.85         2.48 o                         
  -4   2   1        332.57        340.43         4.97 o                         
  -3   2   1        209.00        206.83         3.95 o                         
  -2   2   1         10.47         17.66         1.08 o                         
  -1   2   1       1432.85       1486.69        12.81 o                         
   0   2   1       1910.03       1869.04        17.82 o                         
   1   2   1       2113.27       2147.05        26.15 o                         
   2   2   1       1013.98       1085.26         9.74 o                         
   3   2   1       2369.36       2357.31        23.65 o                         
   4   2   1        823.52        816.17        10.92 o                         
   5   2   1        135.22        136.72         3.74 o                         
   6   2   1         16.73         15.12         1.93 o                         
   7   2   1          3.31          7.15         1.74 o                         
   8   2   1        297.33        306.82         7.37 o                         
  -7   3   1         22.74         21.74         7.34 o                         
  -6   3   1         51.52         48.00         3.32 o                         
  -5   3   1        552.59        560.96         9.10 o                         
  -4   3   1          4.03          5.51         1.07 o                         
  -3   3   1          1.97          1.89         0.75 o                         
  -2   3   1       2699.17       2702.12        44.95 o                         
  -1   3   1        496.18        462.74         5.15 o                         
   0   3   1         61.95         71.79         1.62 o                         
   1   3   1         45.24         69.25         1.88 o                         
   2   3   1       3369.72       3294.19        27.58 o                         
   3   3   1       1234.87       1231.53        11.42 o                         
   4   3   1        390.54        429.01         6.77 o                         
   5   3   1        185.15        192.26         4.56 o                         
   6   3   1        859.50        840.17        14.98 o                         
   7   3   1         45.74         40.65         3.04 o                         
   8   3   1         25.67         24.83         2.71 o                         
  -7   4   1         79.94         76.08         9.81 o                         
  -6   4   1         93.74         96.81         5.40 o                         
  -5   4   1          3.96          6.27         2.26 o                         
  -4   4   1          0.83          0.99         1.11 o                         
  -3   4   1        288.80        284.32         5.90 o                         
  -2   4   1         34.90         31.38         1.52 o                         
  -1   4   1        549.32        549.51         6.22 o                         
   0   4   1       2550.89       2588.40        22.22 o                         
   1   4   1       1865.58       1899.48        16.87 o                         
   2   4   1          5.96         11.66         1.21 o                         
   3   4   1        309.03        300.77         5.16 o                         
   4   4   1       3263.71       3270.34        33.30 o                         
   5   4   1         35.76         34.77         3.84 o                         
   6   4   1        236.76        248.37         7.35 o                         
   7   4   1        375.69        360.92         7.73 o                         
   8   4   1        245.50        226.46         6.49 o                         
  -6   5   1        148.32        153.37         7.08 o                         
  -5   5   1        108.56        111.44         5.77 o                         
  -4   5   1        127.88        122.28         6.66 o                         
  -3   5   1         84.35         76.46         5.77 o                         
  -2   5   1        178.28        182.74         6.66 o                         
  -1   5   1       1256.31       1252.37        12.35 o                         
   0   5   1         10.79         12.70         1.39 o                         
   1   5   1          5.77         12.14         1.20 o                         
   2   5   1       1081.52       1110.86        11.26 o                         
   3   5   1        987.07       1018.06        10.64 o                         
   4   5   1         38.97         46.40         3.91 o                         
   5   5   1        125.11        124.05         4.04 o                         
   6   5   1        366.74        341.20         7.24 o                         
   7   5   1          5.81          4.79         1.78 o                         
   8   5   1         21.46         22.59         2.87 o                         
  -5   6   1         75.05         57.83         5.05 o                         
  -4   6   1         61.49         60.46        13.63 o                         
  -3   6   1         58.12         46.09         6.61 o                         
  -2   6   1         36.31         37.37         6.24 o                         
  -1   6   1        284.91        277.24         5.87 o                         
   0   6   1       1383.86       1335.20        16.29 o                         
   1   6   1        104.46        115.93         3.67 o                         
   2   6   1        135.72        136.29         3.89 o                         
   3   6   1        391.86        372.77         6.73 o                         
   4   6   1        227.76        234.97         6.93 o                         
   5   6   1         78.88         83.80         3.61 o                         
   6   6   1          1.18          1.73         1.48 o                         
   7   6   1         10.48          7.53         2.87 o                         
  -4   7   1          2.55          3.04         3.25 o                         
  -3   7   1         10.22         14.25         2.82 o                         
  -2   7   1        154.08        154.70         7.08 o                         
  -1   7   1        175.91        175.74         5.08 o                         
   0   7   1          0.80          1.62         1.35 o                         
   1   7   1        412.81        408.64         7.81 o                         
   2   7   1        304.55        316.48         8.67 o                         
   3   7   1          3.17          2.30         1.99 o                         
   4   7   1         41.69         41.75         2.99 o                         
   5   7   1        322.24        316.75         7.91 o                         
   6   7   1        332.28        339.58         7.77 o                         
   7   7   1         10.96         10.21         2.26 o                         
  -3   8   1        248.75        236.17        25.22 o                         
  -2   8   1         39.75         37.39         5.66 o                         
  -1   8   1          3.06          8.62         2.57 o                         
   0   8   1        274.10        285.18         7.84 o                         
   1   8   1        711.50        724.77        12.04 o                         
   2   8   1         45.03         41.62        10.33 o                         
   3   8   1         16.09         15.33         2.90 o                         
   4   8   1        114.86        122.26         6.04 o                         
   5   8   1         40.40         43.74         4.46 o                         
   6   8   1         24.23         26.25         3.67 o                         
  -1   9   1         57.21         56.88         5.41 o                         
   0   9   1         37.74         32.63         3.51 o                         
   1   9   1         17.23         11.04         2.34 o                         
   2   9   1        213.23        227.30        14.21 o                         
   3   9   1         41.97         53.87         4.96 o                         
   4   9   1         53.27         48.43         4.90 o                         
  -3  -9   2        160.65        156.83         7.41 o                         
  -2  -9   2          1.29          2.22         2.46 o                         
  -1  -9   2          3.17          2.60         2.39 o                         
  -5  -8   2        160.32        157.16         7.29 o                         
  -4  -8   2         21.33         22.11         5.35 o                         
  -3  -8   2         13.83         13.26         2.87 o                         
  -2  -8   2        279.49        292.56         9.15 o                         
  -1  -8   2         63.49         59.54         3.83 o                         
   0  -8   2          0.48          2.72         1.73 o                         
   1  -8   2         15.59         16.22         2.57 o                         
   2  -8   2         84.47         81.19         9.65 o                         
  -6  -7   2         30.99         20.97         4.51 o                         
  -5  -7   2          1.35          1.20         4.35 o                         
  -4  -7   2         68.23         73.94        11.75 o                         
  -3  -7   2         99.14         99.50         5.20 o                         
  -2  -7   2          2.59          0.56         2.73 o                         
  -1  -7   2        219.63        217.72         7.13 o                         
   0  -7   2        710.49        697.32        11.34 o                         
   1  -7   2         46.41         43.51         3.35 o                         
   2  -7   2          1.78          6.21         3.19 o                         
   3  -7   2        151.12        133.82         6.60 o                         
   4  -7   2        428.22        434.45        16.36 o                         
  -7  -6   2        197.71        194.47         6.12 o                         
  -6  -6   2        616.43        614.03        10.82 o                         
  -5  -6   2       2050.05       2063.74        24.30 o                         
  -4  -6   2          6.83          6.66         1.60 o                         
  -3  -6   2       1012.75        991.34        17.19 o                         
  -2  -6   2        417.34        405.37         7.36 o                         
  -1  -6   2       1421.60       1343.80        16.71 o                         
   0  -6   2        413.88        401.83         7.61 o                         
   1  -6   2          0.79          2.01         1.45 o                         
   2  -6   2       1022.85        992.41        16.77 o                         
   3  -6   2        117.82        115.43         5.60 o                         
   4  -6   2         44.77         50.14         6.19 o                         
   5  -6   2        219.64        204.82         8.20 o                         
  -8  -5   2          0.88          1.11         1.84 o                         
  -7  -5   2        242.20        251.45         6.67 o                         
  -6  -5   2         38.16         44.95         3.30 o                         
  -5  -5   2         52.05         59.30         4.61 o                         
  -4  -5   2        533.37        522.40         8.59 o                         
  -3  -5   2       1860.26       1820.38        20.35 o                         
  -2  -5   2         14.88         17.58         1.48 o                         
  -1  -5   2        594.93        591.06         8.85 o                         
   0  -5   2       2015.92       2028.81        22.43 o                         
   1  -5   2       1288.34       1294.98        15.94 o                         
   2  -5   2          0.71          1.72         1.26 o                         
   3  -5   2         50.15         52.07         3.35 o                         
   4  -5   2        543.15        532.41        12.05 o                         
   5  -5   2        204.00        215.32         8.18 o                         
   6  -5   2         38.68         35.89         4.25 o                         
  -8  -4   2        193.09        192.84         6.09 o                         
  -7  -4   2         28.84         30.30         2.92 o                         
  -6  -4   2        421.38        416.67         8.04 o                         
  -5  -4   2        568.85        559.51        11.12 o                         
  -4  -4   2        143.50        146.13         3.95 o                         
  -3  -4   2         95.67         97.19         2.77 o                         
  -2  -4   2        818.31        820.13         9.78 o                         
  -1  -4   2         41.55         37.01         1.41 o                         
   0  -4   2        247.73        237.77         4.70 o                         
   1  -4   2        276.94        273.58         5.26 o                         
   2  -4   2        723.27        744.13         8.91 o                         
   3  -4   2         40.67         45.15         2.87 o                         
   4  -4   2        196.68        187.45         5.09 o                         
   5  -4   2        304.58        299.23         8.64 o                         
   6  -4   2        307.38        332.16         9.60 o                         
  -8  -3   2         56.63         50.77         3.70 o                         
  -7  -3   2        906.86        916.67        13.66 o                         
  -6  -3   2         80.75         87.14         3.61 o                         
  -5  -3   2         66.28         68.45         2.96 o                         
  -4  -3   2       1197.77       1196.12        18.77 o                         
  -3  -3   2        276.77        266.37         4.42 o                         
  -2  -3   2          3.62          2.75         0.65 o                         
  -1  -3   2        561.35        605.27         6.34 o                         
   0  -3   2       1554.19       1541.74        16.43 o                         
   1  -3   2       1303.08       1291.77        14.42 o                         
   2  -3   2          6.13         10.70         1.20 o                         
   3  -3   2        573.24        577.58         6.96 o                         
   4  -3   2        594.06        606.26         7.74 o                         
   5  -3   2          2.63          2.71         1.46 o                         
   6  -3   2          2.36         -1.44         1.74 o                         
   7  -3   2        166.68        179.74         7.13 o                         
  -8  -2   2         79.40         78.51         5.48 o                         
  -7  -2   2         30.57         32.07         4.93 o                         
  -6  -2   2        242.72        233.27         5.54 o                         
  -5  -2   2        708.02        741.38        10.41 o                         
  -4  -2   2        246.28        255.55         5.32 o                         
  -3  -2   2         65.41         54.41         2.97 o                         
  -2  -2   2        541.47        613.84         6.20 o                         
  -1  -2   2        930.95        962.43         8.82 o                         
   0  -2   2       2489.21       2574.75        24.97 o                         
   1  -2   2       1369.82       1263.65        11.23 o                         
   2  -2   2        396.94        420.85         4.97 o                         
   3  -2   2          3.26          3.36         0.81 o                         
   4  -2   2        755.92        753.22         8.71 o                         
   5  -2   2       1866.70       1905.00        21.18 o                         
   6  -2   2          1.32          1.16         1.14 o                         
   7  -2   2         38.78         37.18         3.75 o                         
  -8  -1   2         46.40         56.04         5.66 o                         
  -7  -1   2        205.73        203.58         8.65 o                         
  -6  -1   2        121.72        125.66         6.70 o                         
  -5  -1   2         67.84         62.11         3.71 o                         
  -4  -1   2        799.81        790.43         8.27 o                         
  -3  -1   2       2004.38       2096.46        20.83 o                         
  -2  -1   2        455.87        422.05         5.09 o                         
  -1  -1   2        614.13        622.83         5.80 o                         
   0  -1   2       4793.01       4408.78        37.97 o                         
   1  -1   2        178.14        212.21         2.61 o                         
   2  -1   2         25.11         24.36         1.14 o                         
   3  -1   2       2162.94       2169.82        19.06 o                         
   4  -1   2        847.55        879.77         9.47 o                         
   5  -1   2        271.69        271.51         5.37 o                         
   6  -1   2        284.79        298.04         5.68 o                         
   7  -1   2        269.75        283.52         7.97 o                         
   8  -1   2         51.68         47.17         4.30 o                         
  -8   0   2        733.80        687.00        16.25 o                         
  -7   0   2         41.62         36.78         3.63 o                         
  -6   0   2         30.51         34.44         2.59 o                         
  -5   0   2        301.44        327.54         5.62 o                         
  -4   0   2       1399.38       1437.13        14.35 o                         
  -3   0   2        313.29        402.08         4.79 o                         
  -2   0   2         45.21         62.77         1.47 o                         
  -1   0   2         14.58         16.42         0.97 o                         
   0   0   2         27.12         22.26         0.63 o                         
   1   0   2       4759.97       4513.96        52.83 o                         
   2   0   2       1353.87       1327.03        11.67 o                         
   3   0   2         89.90         91.61         2.04 o                         
   4   0   2        189.18        180.29         3.27 o                         
   5   0   2       1754.38       1762.55        16.85 o                         
   6   0   2        309.79        310.63         5.35 o                         
   7   0   2          1.02          2.16         1.86 o                         
   8   0   2         63.46         68.98         5.06 o                         
  -8   1   2         86.70         85.74         5.82 o                         
  -7   1   2        440.05        459.65        16.83 o                         
  -6   1   2         26.06         25.44         2.53 o                         
  -5   1   2        219.37        205.13         3.92 o                         
  -4   1   2        764.84        733.15         8.30 o                         
  -3   1   2        562.24        612.52         6.58 o                         
  -2   1   2         46.11         67.74         1.46 o                         
  -1   1   2        421.58        439.38         6.44 o                         
   0   1   2        851.78        857.36         8.38 o                         
   1   1   2         73.05         66.01         1.16 o                         
   2   1   2       3669.24       3610.37        29.63 o                         
   3   1   2        680.18        610.31         7.26 o                         
   4   1   2         85.13         71.28         1.96 o                         
   5   1   2          2.05          3.16         0.88 o                         
   6   1   2         24.82         24.44         2.18 o                         
   7   1   2        345.13        329.21        10.89 o                         
   8   1   2         11.55         11.50         2.78 o                         
  -8   2   2          1.85          3.97         2.36 o                         
  -7   2   2          8.45          7.71         2.37 o                         
  -6   2   2       1051.64       1030.76        14.05 o                         
  -5   2   2         13.31         21.91         4.28 o                         
  -4   2   2        426.36        434.32         6.90 o                         
  -3   2   2        964.94        936.22         9.39 o                         
  -2   2   2        730.87        697.76         6.99 o                         
  -1   2   2        326.28        310.59         4.42 o                         
   0   2   2        428.68        391.94         4.12 o                         
   1   2   2       3101.21       2990.33        33.11 o                         
   2   2   2       2247.13       2157.72        18.17 o                         
   3   2   2       1013.29       1074.56        12.01 o                         
   4   2   2        887.92        897.38         9.10 o                         
   5   2   2        623.25        627.86         9.07 o                         
   6   2   2        209.68        212.57         5.11 o                         
   7   2   2         15.20         16.72         2.22 o                         
   8   2   2        171.09        168.01         5.49 o                         
  -7   3   2        241.75        249.23         6.70 o                         
  -6   3   2         40.49         39.00         4.31 o                         
  -5   3   2        212.77        204.99         5.17 o                         
  -4   3   2       1902.04       1967.68        21.86 o                         
  -3   3   2          0.94          0.53         0.71 o                         
  -2   3   2         38.54         50.67         1.95 o                         
  -1   3   2        814.51        731.04         8.63 o                         
   0   3   2       4580.48       4584.29        37.50 o                         
   1   3   2         14.89         28.17         1.67 o                         
   2   3   2        533.92        646.15         6.98 o                         
   3   3   2       1712.69       1711.94        15.31 o                         
   4   3   2        469.53        503.53         5.89 o                         
   5   3   2          0.69          0.27         1.01 o                         
   6   3   2        176.82        174.16         4.77 o                         
   7   3   2        370.56        354.30         7.47 o                         
   8   3   2         37.93         41.01         5.02 o                         
  -7   4   2         77.76         82.58         6.02 o                         
  -6   4   2        155.63        157.30         6.63 o                         
  -5   4   2        118.52        112.64         4.12 o                         
  -4   4   2         39.93         40.20         2.67 o                         
  -3   4   2         32.78         34.53         2.29 o                         
  -2   4   2        335.85        333.34         7.22 o                         
  -1   4   2         96.43         97.91         2.18 o                         
   0   4   2         76.44        105.48         2.22 o                         
   1   4   2       1341.94       1334.13        12.49 o                         
   2   4   2       5829.97       5992.78        64.36 o                         
   3   4   2         18.87         12.94         1.77 o                         
   4   4   2         40.59         29.79         2.41 o                         
   5   4   2        647.02        664.55         9.87 o                         
   6   4   2        288.38        274.36         6.99 o                         
   7   4   2         71.46         71.04         4.06 o                         
   8   4   2         12.47         12.82         2.34 o                         
  -6   5   2         37.53         39.07         4.45 o                         
  -5   5   2        150.60        143.00         6.39 o                         
  -4   5   2        406.91        396.43        10.09 o                         
  -3   5   2        123.87        126.36         5.33 o                         
  -2   5   2         39.35         42.16         1.81 o                         
  -1   5   2        344.88        339.16         4.80 o                         
   0   5   2         20.76         20.78         1.62 o                         
   1   5   2         45.75         49.12         1.85 o                         
   2   5   2       1332.77       1293.33        12.74 o                         
   3   5   2       1245.15       1258.65        13.38 o                         
   4   5   2         96.45         89.25         3.27 o                         
   5   5   2         13.35         13.48         1.84 o                         
   6   5   2        602.03        581.72         9.88 o                         
   7   5   2         69.36         64.87         5.55 o                         
   8   5   2          3.37          1.19         1.76 o                         
  -5   6   2          4.63          3.73         2.34 o                         
  -4   6   2        110.03        110.45         5.85 o                         
  -3   6   2        208.92        203.81         7.23 o                         
  -2   6   2        947.02        937.50        16.68 o                         
  -1   6   2         38.87         38.44         2.58 o                         
   0   6   2         31.33         34.53         2.42 o                         
   1   6   2        687.92        700.02         8.28 o                         
   2   6   2        424.70        436.22         6.11 o                         
   3   6   2        348.76        341.85         6.36 o                         
   4   6   2        425.65        430.95         7.71 o                         
   5   6   2        457.12        460.57         8.42 o                         
   6   6   2          3.17          1.00         2.06 o                         
   7   6   2          2.22          2.76         1.71 o                         
  -4   7   2          5.13          4.32         2.83 o                         
  -3   7   2          0.59         -1.14         1.85 o                         
  -2   7   2        128.46        125.06        10.12 o                         
  -1   7   2        377.02        382.99         8.78 o                         
   0   7   2          2.40          3.85         1.52 o                         
   1   7   2         23.20         23.15         2.32 o                         
   2   7   2        368.19        358.67         7.07 o                         
   3   7   2         25.99         33.18         2.73 o                         
   4   7   2         72.74         83.40         3.53 o                         
   5   7   2         96.68         95.28         4.03 o                         
   6   7   2        176.23        168.16         5.52 o                         
   7   7   2         62.92         62.55         4.27 o                         
  -3   8   2         61.30         54.56         6.60 o                         
  -2   8   2          2.32         -0.40         1.96 o                         
  -1   8   2          1.19         -0.33         1.96 o                         
   0   8   2        212.35        207.52         5.82 o                         
   1   8   2        690.23        694.08        11.43 o                         
   2   8   2         89.75         86.48         5.10 o                         
   3   8   2         37.99         34.27         5.24 o                         
   4   8   2        184.01        188.58         7.20 o                         
   5   8   2        152.24        159.30         6.77 o                         
   6   8   2          0.85          1.26         1.74 o                         
  -1   9   2          5.34          2.67         2.49 o                         
   0   9   2         39.21         41.91        10.27 o                         
   1   9   2          0.40         -1.06         1.57 o                         
   2   9   2        138.41        131.77         6.26 o                         
   3   9   2        345.18        349.71        14.21 o                         
   4   9   2         16.43         21.50         4.25 o                         
   5   9   2          3.34          6.41         2.71 o                         
  -5  -8   3        279.47        276.76         9.74 o                         
  -4  -8   3        470.27        470.26        12.79 o                         
  -3  -8   3          2.02          2.40         2.07 o                         
  -2  -8   3         98.63         88.80         5.98 o                         
  -1  -8   3        156.78        157.99         6.06 o                         
   0  -8   3          2.57          1.75         1.99 o                         
   1  -8   3          1.15          0.20         1.81 o                         
   2  -8   3         60.62         60.92         5.72 o                         
  -6  -7   3        385.23        389.55        11.30 o                         
  -5  -7   3         74.22         57.55         7.76 o                         
  -4  -7   3        107.09        112.95         5.89 o                         
  -3  -7   3        138.02        143.50         6.19 o                         
  -2  -7   3        606.92        615.11        13.23 o                         
  -1  -7   3          1.02          2.99         1.59 o                         
   0  -7   3         13.29         15.17         2.31 o                         
   1  -7   3        220.54        205.29         5.98 o                         
   2  -7   3        333.02        336.05         6.84 o                         
   3  -7   3          1.59          2.51         2.30 o                         
  -7  -6   3        364.74        354.40         8.40 o                         
  -6  -6   3         67.65         73.07         4.31 o                         
  -5  -6   3         14.77         17.22         2.23 o                         
  -4  -6   3        566.66        579.53        12.70 o                         
  -3  -6   3        522.31        525.65        12.59 o                         
  -2  -6   3          0.81          0.45         1.17 o                         
  -1  -6   3        173.61        180.19         4.98 o                         
   0  -6   3          9.28         10.16         1.83 o                         
   1  -6   3          1.67          0.36         1.35 o                         
   2  -6   3        254.26        251.25         6.57 o                         
   3  -6   3        189.44        199.74         5.88 o                         
   4  -6   3         10.74         17.55         3.39 o                         
  -7  -5   3          5.15          4.94         2.82 o                         
  -6  -5   3        952.89        925.13        14.96 o                         
  -5  -5   3        142.57        137.23         4.48 o                         
  -4  -5   3        197.87        203.87         5.03 o                         
  -3  -5   3        147.44        140.82         5.77 o                         
  -2  -5   3       1747.80       1730.90        19.66 o                         
  -1  -5   3         12.21         14.51         1.77 o                         
   0  -5   3          1.43          3.54         1.24 o                         
   1  -5   3        497.55        498.69         8.37 o                         
   2  -5   3        143.17        141.80         4.41 o                         
   3  -5   3        225.56        208.09         6.03 o                         
   4  -5   3        347.22        333.52         7.54 o                         
   5  -5   3        260.07        268.70        12.01 o                         
  -8  -4   3        212.89        217.15         6.52 o                         
  -7  -4   3        256.51        277.61         6.92 o                         
  -6  -4   3         39.74         40.28         3.02 o                         
  -5  -4   3        605.26        592.24        11.36 o                         
  -4  -4   3        390.18        381.25         8.82 o                         
  -3  -4   3        202.69        214.09         3.80 o                         
  -2  -4   3        231.82        249.78         5.48 o                         
  -1  -4   3        191.14        187.02         3.38 o                         
   0  -4   3         22.52         16.05         1.62 o                         
   1  -4   3          3.70          2.74         1.15 o                         
   2  -4   3        182.57        176.30         4.50 o                         
   3  -4   3         17.27         18.13         2.00 o                         
   4  -4   3        193.21        196.15         5.33 o                         
   5  -4   3        142.93        139.79         5.03 o                         
   6  -4   3        168.44        165.94         6.93 o                         
  -8  -3   3          3.18          4.93         2.42 o                         
  -7  -3   3        421.03        424.79         8.54 o                         
  -6  -3   3        365.04        360.54         7.32 o                         
  -5  -3   3        235.03        215.29         6.33 o                         
  -4  -3   3        715.27        723.70        10.02 o                         
  -3  -3   3       2029.12       2037.60        19.09 o                         
  -2  -3   3        330.94        349.42         4.63 o                         
  -1  -3   3         18.39         21.05         1.07 o                         
   0  -3   3       1473.69       1470.37        16.07 o                         
   1  -3   3       2260.30       2310.29        23.87 o                         
   2  -3   3          8.76          9.29         0.86 o                         
   3  -3   3        102.33         93.44         3.56 o                         
   4  -3   3        799.98        779.13        11.17 o                         
   5  -3   3        197.76        202.29         5.39 o                         
   6  -3   3          5.13          6.95         2.34 o                         
   7  -3   3         63.18         67.21         5.77 o                         
  -8  -2   3        245.24        253.50        24.02 o                         
  -7  -2   3         80.27         80.21         3.77 o                         
  -6  -2   3        156.34        152.06         5.07 o                         
  -5  -2   3       1386.64       1343.26        16.15 o                         
  -4  -2   3        491.41        527.79         7.83 o                         
  -3  -2   3         69.76         68.43         1.67 o                         
  -2  -2   3       1109.53       1084.15        10.55 o                         
  -1  -2   3        936.06        926.44         8.73 o                         
   0  -2   3        222.49        244.33         4.03 o                         
   1  -2   3       2343.00       2579.58        21.67 o                         
   2  -2   3       1539.48       1591.62        16.40 o                         
   3  -2   3       3716.89       3839.96        32.53 o                         
   4  -2   3        118.72        126.03         3.02 o                         
   5  -2   3          0.88          0.21         0.98 o                         
   6  -2   3        602.51        596.92        10.60 o                         
   7  -2   3        227.97        242.57         7.76 o                         
  -8  -1   3        110.62         93.06         6.24 o                         
  -7  -1   3        161.52        170.57         6.43 o                         
  -6  -1   3         51.85         59.42         3.11 o                         
  -5  -1   3        151.64        158.91         4.13 o                         
  -4  -1   3         21.35         17.12         2.07 o                         
  -3  -1   3       1196.67       1172.96        10.99 o                         
  -2  -1   3        986.67       1052.60         9.66 o                         
  -1  -1   3        151.05        173.52         2.53 o                         
   0  -1   3        448.85        449.73         5.61 o                         
   1  -1   3       1044.76       1086.59         9.77 o                         
   2  -1   3          7.70         11.67         0.93 o                         
   3  -1   3        114.36        100.88         2.31 o                         
   4  -1   3       3909.97       3978.55        33.92 o                         
   5  -1   3        264.28        277.89         5.12 o                         
   6  -1   3        109.72        109.73         3.34 o                         
   7  -1   3         35.40         39.59         3.15 o                         
   8  -1   3        144.37        130.27         8.71 o                         
  -8   0   3          9.83         17.07         4.30 o                         
  -7   0   3         51.15         43.98         6.35 o                         
  -6   0   3       1058.76       1001.48        16.76 o                         
  -5   0   3        933.65        941.36        10.19 o                         
  -4   0   3        300.56        300.86         4.36 o                         
  -3   0   3        623.02        645.95         6.86 o                         
  -2   0   3         49.45         38.40         1.22 o                         
  -1   0   3       3742.95       3522.66        28.63 o                         
   0   0   3         25.09         33.78         0.94 o                         
   1   0   3        113.84         98.31         1.94 o                         
   2   0   3         31.50         44.35         1.28 o                         
   3   0   3        433.19        424.63        10.51 o                         
   4   0   3        411.43        411.30         5.44 o                         
   5   0   3        804.18        798.31         9.21 o                         
   6   0   3        509.62        522.36         7.40 o                         
   7   0   3         38.71         42.70         3.07 o                         
   8   0   3         64.53         73.63         7.55 o                         
  -8   1   3          7.22          5.50         2.42 o                         
  -7   1   3        217.55        232.05         7.53 o                         
  -6   1   3         97.04        105.00         3.87 o                         
  -5   1   3         78.51         80.81         3.06 o                         
  -4   1   3       1152.85       1144.04        11.43 o                         
  -3   1   3       1089.11       1078.57        10.37 o                         
  -2   1   3        366.94        366.03         4.09 o                         
  -1   1   3        113.80        110.34         2.22 o                         
   0   1   3       9766.80       8865.60       126.62 o                         
   1   1   3        514.36        500.83         6.11 o                         
   2   1   3         99.74        126.31         2.02 o                         
   3   1   3       1473.22       1455.85        13.20 o                         
   4   1   3        459.71        451.27         5.63 o                         
   5   1   3         48.05         46.09         1.96 o                         
   6   1   3          2.51          2.85         1.34 o                         
   7   1   3        370.32        370.68         7.52 o                         
   8   1   3        145.99        151.28         6.67 o                         
  -8   2   3        635.40        657.83        14.65 o                         
  -7   2   3          8.23          6.96         2.30 o                         
  -6   2   3          2.17          2.88         1.46 o                         
  -5   2   3       1315.87       1347.54        19.89 o                         
  -4   2   3        560.77        622.53        13.03 o                         
  -3   2   3         26.14         26.37         1.22 o                         
  -2   2   3         40.98         54.91         2.58 o                         
  -1   2   3        240.47        200.36         2.53 o                         
   0   2   3        110.78        115.79         2.10 o                         
   1   2   3        217.04        222.70         2.85 o                         
   2   2   3        434.08        412.00         4.55 o                         
   3   2   3       1710.11       1785.13        15.78 o                         
   4   2   3       1307.70       1347.01        12.79 o                         
   5   2   3         60.01         65.10         2.11 o                         
   6   2   3        457.47        444.18         7.79 o                         
   7   2   3         96.62         82.26         4.57 o                         
   8   2   3         19.87         16.87         3.08 o                         
  -7   3   3        267.02        254.59         8.26 o                         
  -6   3   3        228.93        231.41         7.59 o                         
  -5   3   3          2.53          4.32         1.43 o                         
  -4   3   3        257.11        250.27         5.35 o                         
  -3   3   3         51.41         54.26         1.69 o                         
  -2   3   3       1309.11       1380.55        12.76 o                         
  -1   3   3       2733.91       2696.81        22.71 o                         
   0   3   3         33.04         24.53         1.32 o                         
   1   3   3         27.01         24.40         1.57 o                         
   2   3   3          2.01          3.70         0.75 o                         
   3   3   3       1834.83       1820.08        16.28 o                         
   4   3   3       1124.43       1081.70        10.81 o                         
   5   3   3         59.97         57.74         3.75 o                         
   6   3   3          8.63         11.36         1.80 o                         
   7   3   3        160.56        156.74         4.92 o                         
   8   3   3         11.77         10.85         2.85 o                         
  -7   4   3         10.58         14.16         3.11 o                         
  -6   4   3        193.82        189.91         5.90 o                         
  -5   4   3        800.11        809.85        12.17 o                         
  -4   4   3         28.58         32.59         2.54 o                         
  -3   4   3        207.21        219.40         4.84 o                         
  -2   4   3          3.51          1.83         0.71 o                         
  -1   4   3        533.53        547.01         6.26 o                         
   0   4   3        408.12        490.24         5.75 o                         
   1   4   3          9.54         23.74         2.24 o                         
   2   4   3       1226.28       1167.79        11.37 o                         
   3   4   3         47.56         57.28         1.85 o                         
   4   4   3          3.51          2.59         1.11 o                         
   5   4   3       1705.47       1662.85        19.28 o                         
   6   4   3        791.75        752.87        11.44 o                         
   7   4   3          6.20          4.96         1.63 o                         
   8   4   3          3.20          4.31         4.41 o                         
  -6   5   3         84.75         93.16         6.02 o                         
  -5   5   3        247.18        255.57        11.17 o                         
  -4   5   3        358.82        356.50        12.53 o                         
  -3   5   3        334.83        331.16         6.48 o                         
  -2   5   3         12.51         13.21         1.25 o                         
  -1   5   3         44.43         42.58         1.77 o                         
   0   5   3        535.90        525.60         7.71 o                         
   1   5   3        818.33        854.21        13.66 o                         
   2   5   3        123.72        124.76         2.83 o                         
   3   5   3        199.67        187.09         5.32 o                         
   4   5   3        213.28        212.70         4.88 o                         
   5   5   3          3.64          3.15         1.34 o                         
   6   5   3        193.94        181.49         5.16 o                         
   7   5   3         53.12         50.45         5.04 o                         
   8   5   3         33.43         37.72         4.49 o                         
  -5   6   3         90.30         91.51         7.08 o                         
  -4   6   3          5.70          4.37         2.26 o                         
  -3   6   3         59.43         63.13        10.27 o                         
  -2   6   3        686.70        684.31        13.46 o                         
  -1   6   3        111.48        115.31         3.63 o                         
   0   6   3        237.63        248.40         4.27 o                         
   1   6   3        987.75        992.12        10.72 o                         
   2   6   3        563.56        607.26         7.62 o                         
   3   6   3         45.47         48.49         2.24 o                         
   4   6   3        339.82        324.54         6.51 o                         
   5   6   3        966.50        966.17        14.94 o                         
   6   6   3         30.59         30.93         2.75 o                         
   7   6   3          3.63          2.97         2.00 o                         
  -4   7   3        230.08        233.81         8.74 o                         
  -3   7   3        278.94        261.02        12.79 o                         
  -2   7   3          0.83          0.20         1.81 o                         
  -1   7   3        102.42        106.34         5.28 o                         
   0   7   3        495.84        504.67        10.00 o                         
   1   7   3          8.44          8.30         1.69 o                         
   2   7   3         24.11         19.17         1.71 o                         
   3   7   3         37.73         46.06         4.60 o                         
   4   7   3        237.94        255.37         7.97 o                         
   5   7   3        199.46        201.26         8.63 o                         
   6   7   3         72.55         66.27         4.11 o                         
   7   7   3         44.16         53.02         9.12 o                         
  -3   8   3         59.11         62.40         7.55 o                         
  -2   8   3          9.84          6.29         2.60 o                         
  -1   8   3          0.67          4.25         2.47 o                         
   0   8   3         66.11         61.50         3.71 o                         
   1   8   3        436.37        429.49         9.82 o                         
   2   8   3         72.85         79.38         3.84 o                         
   3   8   3         14.15         14.09         2.63 o                         
   4   8   3        189.47        184.86         7.05 o                         
   5   8   3        306.23        321.97         7.44 o                         
   6   8   3         81.69         85.29         4.57 o                         
  -1   9   3          9.76          6.86         3.67 o                         
   0   9   3        104.49         93.61        19.41 o                         
   1   9   3         27.80         29.04         2.98 o                         
   2   9   3         30.46         32.59         4.09 o                         
   3   9   3        265.49        273.52         8.86 o                         
   4   9   3         16.38         16.01         3.22 o                         
   5   9   3          4.86          2.73         2.51 o                         
  -4  -8   4        321.75        312.22        10.19 o                         
  -3  -8   4         32.08         33.40         4.28 o                         
  -2  -8   4         27.70         23.48         3.63 o                         
  -1  -8   4        439.80        435.90        11.57 o                         
   0  -8   4        147.77        143.96         5.49 o                         
   1  -8   4          6.65          7.40         2.24 o                         
  -6  -7   4        137.94        143.27         7.11 o                         
  -5  -7   4        302.37        296.89        17.99 o                         
  -4  -7   4          6.38          4.80         2.57 o                         
  -3  -7   4          1.45         -2.05         3.30 o                         
  -2  -7   4        294.81        311.44         9.15 o                         
  -1  -7   4         31.93         27.66         4.24 o                         
   0  -7   4          0.48          3.19         1.71 o                         
   1  -7   4        142.96        146.51         5.24 o                         
   2  -7   4        237.35        251.20         7.04 o                         
   3  -7   4         91.75         93.35        11.82 o                         
  -7  -6   4          0.92          1.30         1.72 o                         
  -6  -6   4        211.93        210.09         6.85 o                         
  -5  -6   4        242.76        254.76         8.44 o                         
  -4  -6   4        189.59        193.07         7.18 o                         
  -3  -6   4        654.96        653.74        13.44 o                         
  -2  -6   4          4.73          5.70         1.59 o                         
  -1  -6   4         22.67         29.06         2.62 o                         
   0  -6   4        592.61        588.09        11.52 o                         
   1  -6   4        203.33        202.02         5.62 o                         
   2  -6   4          5.33          9.61         2.03 o                         
   3  -6   4         32.27         30.69         3.06 o                         
   4  -6   4        147.86        164.25         9.44 o                         
  -7  -5   4        112.65        105.65         4.62 o                         
  -6  -5   4         43.54         45.33         3.32 o                         
  -5  -5   4          1.08          0.10         1.32 o                         
  -4  -5   4        249.08        246.18         5.66 o                         
  -3  -5   4        645.20        664.03        10.42 o                         
  -2  -5   4        487.87        480.14         7.97 o                         
  -1  -5   4        144.51        140.05         4.11 o                         
   0  -5   4         61.43         61.37         4.32 o                         
   1  -5   4        821.49        809.03        11.91 o                         
   2  -5   4        150.30        153.37         4.78 o                         
   3  -5   4         26.60         29.45         2.79 o                         
   4  -5   4        113.75        104.72         4.46 o                         
   5  -5   4        307.74        295.10         9.76 o                         
  -8  -4   4        100.01        103.18         5.01 o                         
  -7  -4   4        665.70        671.59        11.56 o                         
  -6  -4   4         16.08         15.32         3.07 o                         
  -5  -4   4         21.75         22.48         2.28 o                         
  -4  -4   4       1405.78       1393.47        16.82 o                         
  -3  -4   4        627.31        623.71         9.01 o                         
  -2  -4   4         49.24         46.32         1.83 o                         
  -1  -4   4        817.08        803.36         8.73 o                         
   0  -4   4       1109.83       1136.73        13.97 o                         
   1  -4   4        164.28        176.31         4.40 o                         
   2  -4   4          1.30          6.01         4.73 o                         
   3  -4   4        160.79        162.21         4.69 o                         
   4  -4   4        185.71        198.77         5.48 o                         
   5  -4   4         70.97         64.45         4.17 o                         
   6  -4   4         24.37         17.43         3.20 o                         
  -8  -3   4          0.52          0.06         1.96 o                         
  -7  -3   4         40.41         40.03         3.43 o                         
  -6  -3   4       1012.25       1002.15        16.63 o                         
  -5  -3   4        670.97        669.84        10.15 o                         
  -4  -3   4        108.73        111.79         3.46 o                         
  -3  -3   4         87.57         80.10         2.09 o                         
  -2  -3   4        254.89        247.92         3.76 o                         
  -1  -3   4        477.41        503.30         5.80 o                         
   0  -3   4         67.72         57.39         2.28 o                         
   1  -3   4        625.73        598.48         9.42 o                         
   2  -3   4        423.54        447.16         7.28 o                         
   3  -3   4          8.05          9.20         2.09 o                         
   4  -3   4        109.79        104.46         3.75 o                         
   5  -3   4        641.27        653.80        10.65 o                         
   6  -3   4        417.46        445.06         8.90 o                         
   7  -3   4          0.74          0.52         3.15 o                         
  -8  -2   4        199.69        209.87         7.79 o                         
  -7  -2   4        164.83        177.11         6.64 o                         
  -6  -2   4         12.02          9.96         1.77 o                         
  -5  -2   4        200.29        193.05         4.76 o                         
  -4  -2   4       3849.12       3777.17        37.68 o                         
  -3  -2   4       1895.99       1957.57        20.24 o                         
  -2  -2   4         10.00          7.16         0.82 o                         
  -1  -2   4        732.06        901.37         8.76 o                         
   0  -2   4       1054.71       1089.60        14.27 o                         
   1  -2   4       2238.36       2421.96        20.66 o                         
   2  -2   4         49.86         68.89         1.84 o                         
   3  -2   4         94.68         86.76         2.32 o                         
   4  -2   4         27.87         34.27         3.01 o                         
   5  -2   4         17.72         19.05         1.75 o                         
   6  -2   4        158.47        155.14         4.86 o                         
   7  -2   4        241.05        243.97        11.85 o                         
  -8  -1   4          0.50         -0.31         1.93 o                         
  -7  -1   4        133.20        121.29         5.49 o                         
  -6  -1   4         39.49         44.55         2.92 o                         
  -5  -1   4         28.59         35.64         3.86 o                         
  -4  -1   4         87.82         86.16         2.21 o                         
  -3  -1   4       1730.92       1661.69        15.05 o                         
  -2  -1   4       1825.58       1740.82        15.23 o                         
  -1  -1   4         94.32         81.83         1.73 o                         
   0  -1   4        295.97        287.34         3.89 o                         
   1  -1   4        470.91        385.32         4.38 o                         
   2  -1   4       2057.29       2109.58        18.34 o                         
   3  -1   4         65.08         65.35         1.92 o                         
   4  -1   4       1043.71        986.56        10.54 o                         
   5  -1   4        757.55        764.30         9.23 o                         
   6  -1   4          0.61          0.75         1.12 o                         
   7  -1   4         49.34         53.76         4.36 o                         
  -8   0   4        489.96        500.24        12.41 o                         
  -7   0   4        341.45        365.98         9.67 o                         
  -6   0   4         86.89         81.92         4.26 o                         
  -5   0   4         30.18         30.18         1.79 o                         
  -4   0   4       1037.43       1082.40        10.92 o                         
  -3   0   4       1665.35       1737.93        15.59 o                         
  -2   0   4        236.95        214.80         3.01 o                         
  -1   0   4       3008.91       3009.01        24.64 o                         
   0   0   4         69.73         71.33         1.91 o                         
   1   0   4        978.27        971.09         8.79 o                         
   2   0   4         69.71         97.43         1.86 o                         
   3   0   4        754.02        712.58         7.58 o                         
   4   0   4        135.40        141.85         2.96 o                         
   5   0   4         25.97         32.49         1.96 o                         
   6   0   4        667.88        671.70         8.73 o                         
   7   0   4        187.98        185.28         9.07 o                         
   8   0   4         20.20         16.82         3.99 o                         
  -8   1   4         20.72         20.98         3.56 o                         
  -7   1   4         66.71         50.88         4.30 o                         
  -6   1   4        470.37        474.25        10.49 o                         
  -5   1   4        140.28        150.28         4.11 o                         
  -4   1   4         81.70         70.14         2.33 o                         
  -3   1   4        189.60        165.58         2.52 o                         
  -2   1   4        295.90        292.75         3.53 o                         
  -1   1   4          4.32          7.28         0.64 o                         
   0   1   4       4561.82       4407.54        65.75 o                         
   1   1   4       1428.92       1480.99        18.36 o                         
   2   1   4         34.84         37.08         1.71 o                         
   3   1   4        830.49        898.88         8.89 o                         
   4   1   4        280.22        270.35         4.08 o                         
   5   1   4        275.04        261.69         4.38 o                         
   6   1   4        214.46        217.01         6.78 o                         
   7   1   4        398.21        399.98        10.23 o                         
   8   1   4         68.70         70.04         5.34 o                         
  -7   2   4         40.00         48.29         6.87 o                         
  -6   2   4          1.22          1.48         1.39 o                         
  -5   2   4       1498.37       1512.52        20.87 o                         
  -4   2   4       1156.28       1136.21        16.45 o                         
  -3   2   4         29.19         30.25         2.18 o                         
  -2   2   4        287.63        271.89         4.62 o                         
  -1   2   4       1497.00       1407.47        12.32 o                         
   0   2   4        775.20        807.77         7.63 o                         
   1   2   4       1258.19       1243.38        15.10 o                         
   2   2   4       2653.63       2654.12        22.24 o                         
   3   2   4        875.10        847.48         9.02 o                         
   4   2   4          3.21          4.03         0.82 o                         
   5   2   4         36.04         34.42         2.18 o                         
   6   2   4        558.94        539.60        12.27 o                         
   7   2   4        544.97        533.74        12.17 o                         
   8   2   4         10.57          9.00         3.30 o                         
  -7   3   4          5.15          5.77         2.48 o                         
  -6   3   4         71.62         76.24         4.37 o                         
  -5   3   4          1.40          1.39         1.76 o                         
  -4   3   4        235.64        244.22         5.35 o                         
  -3   3   4        838.36        798.02        13.69 o                         
  -2   3   4       1077.29       1034.57        12.28 o                         
  -1   3   4        760.89        806.77         7.97 o                         
   0   3   4        609.16        638.70         7.40 o                         
   1   3   4        327.21        292.49         3.83 o                         
   2   3   4       1609.95       1675.42        14.98 o                         
   3   3   4        588.94        600.11         7.09 o                         
   4   3   4        250.87        249.28         3.89 o                         
   5   3   4        429.92        424.90         7.61 o                         
   6   3   4        128.00        128.53         5.10 o                         
   7   3   4         14.72         11.33         2.67 o                         
   8   3   4        115.10        113.32         8.08 o                         
  -7   4   4         55.68         54.81         4.96 o                         
  -6   4   4        268.16        267.03         6.82 o                         
  -5   4   4        475.81        483.23        13.47 o                         
  -4   4   4          1.49          1.74         1.20 o                         
  -3   4   4          0.57          3.66         1.12 o                         
  -2   4   4       1597.93       1669.09        18.58 o                         
  -1   4   4        446.74        408.29         5.08 o                         
   0   4   4          8.02         15.01         1.12 o                         
   1   4   4        370.62        383.10         5.01 o                         
   2   4   4        267.87        275.02         4.07 o                         
   3   4   4        524.10        534.95         6.47 o                         
   4   4   4         47.69         48.63         1.94 o                         
   5   4   4        539.05        510.35         8.22 o                         
   6   4   4       1003.34        978.09        24.53 o                         
   7   4   4         79.77         69.32         9.60 o                         
   8   4   4          4.20          2.58         2.30 o                         
  -6   5   4        299.24        290.78         9.54 o                         
  -5   5   4         38.20         39.89         4.23 o                         
  -4   5   4          7.90          8.78         1.80 o                         
  -3   5   4        669.41        649.17        11.15 o                         
  -2   5   4        398.38        393.10        11.10 o                         
  -1   5   4          1.15          0.65         0.69 o                         
   0   5   4        208.10        199.85         3.55 o                         
   1   5   4       1280.98       1270.52        12.59 o                         
   2   5   4        178.38        176.51         4.87 o                         
   3   5   4          1.16          0.89         0.81 o                         
   4   5   4        745.05        761.66        10.70 o                         
   5   5   4         48.57         53.11         3.13 o                         
   6   5   4         17.56         16.46         2.64 o                         
   7   5   4        244.26        237.38         8.37 o                         
   8   5   4        141.56        137.72         6.97 o                         
  -5   6   4        216.91        208.91         8.17 o                         
  -4   6   4        276.27        264.11        11.64 o                         
  -3   6   4          2.12          2.32         1.94 o                         
  -2   6   4        157.86        144.48         4.50 o                         
  -1   6   4        236.72        237.95         4.23 o                         
   0   6   4        209.18        187.00         3.70 o                         
   1   6   4         13.60         11.21         1.79 o                         
   2   6   4        480.93        454.87         6.37 o                         
   3   6   4        215.19        225.82         4.26 o                         
   4   6   4         12.00         14.21         1.81 o                         
   5   6   4        305.39        307.42         6.64 o                         
   6   6   4        271.74        261.25        18.93 o                         
   7   6   4         33.99         44.44         4.67 o                         
  -4   7   4        102.54         95.92         6.10 o                         
  -3   7   4        408.89        407.20        11.04 o                         
  -2   7   4         29.03         29.40         3.58 o                         
  -1   7   4         35.62         32.90         3.63 o                         
   0   7   4        880.20        820.54        11.81 o                         
   1   7   4          1.08          1.70         1.08 o                         
   2   7   4         67.21         48.19         2.49 o                         
   3   7   4        443.63        423.89         7.64 o                         
   4   7   4        797.41        767.75        11.54 o                         
   5   7   4         31.12         33.91         3.39 o                         
   6   7   4         63.02         63.52         5.45 o                         
   7   7   4        162.97        162.72         7.32 o                         
  -3   8   4          3.10          3.42         2.41 o                         
  -2   8   4        115.20        115.87         6.09 o                         
  -1   8   4        188.62        193.80         7.40 o                         
   0   8   4         24.48         17.21         2.93 o                         
   1   8   4          8.53          8.72         1.93 o                         
   2   8   4        300.84        289.09         6.68 o                         
   3   8   4         31.56         39.19         3.85 o                         
   4   8   4          0.76         -0.65         1.37 o                         
   5   8   4        234.13        230.92        10.23 o                         
   6   8   4        751.51        741.25        19.14 o                         
  -1   9   4         10.18         12.70         3.07 o                         
   0   9   4        133.91        133.68         6.52 o                         
   1   9   4        183.59        199.03         7.45 o                         
   2   9   4          6.51          5.69         2.41 o                         
   3   9   4         31.18         30.09         3.71 o                         
   4   9   4        275.92        264.20         8.80 o                         
   5   9   4         39.09         36.40         4.01 o                         
  -4  -8   5          7.17          9.26         3.02 o                         
  -3  -8   5        743.33        748.52        16.53 o                         
  -2  -8   5        363.31        375.42        16.10 o                         
  -1  -8   5          4.07          4.44         4.72 o                         
   0  -8   5          3.98          5.96         2.18 o                         
  -5  -7   5        134.65        152.30         7.22 o                         
  -4  -7   5         16.11         13.01         3.06 o                         
  -3  -7   5          0.77         -0.81         1.91 o                         
  -2  -7   5        331.85        333.16         9.74 o                         
  -1  -7   5        520.76        538.67        10.05 o                         
   0  -7   5         52.47         52.14         5.91 o                         
   1  -7   5        127.74        141.29         5.29 o                         
   2  -7   5          7.28          5.69         2.16 o                         
  -6  -6   5         84.90         96.14         6.14 o                         
  -5  -6   5         26.03         28.25         3.76 o                         
  -4  -6   5          6.27         10.69         2.66 o                         
  -3  -6   5        374.65        396.43        10.19 o                         
  -2  -6   5        204.39        193.92         6.86 o                         
  -1  -6   5         34.85         33.89         3.41 o                         
   0  -6   5        460.76        448.69         9.61 o                         
   1  -6   5        418.34        441.70         8.74 o                         
   2  -6   5         15.41         12.64         2.25 o                         
   3  -6   5          4.80         10.29         2.27 o                         
   4  -6   5        158.19        163.33         5.94 o                         
  -7  -5   5         34.61         31.22         3.15 o                         
  -6  -5   5         61.21         55.18         3.64 o                         
  -5  -5   5        562.14        565.48         9.84 o                         
  -4  -5   5        473.01        477.48         8.39 o                         
  -3  -5   5          1.18          3.70         3.67 o                         
  -2  -5   5        123.79        125.00         4.22 o                         
  -1  -5   5        539.01        524.19         8.73 o                         
   0  -5   5         43.39         42.53         2.92 o                         
   1  -5   5         29.09         29.12         4.61 o                         
   2  -5   5        265.91        265.52         6.40 o                         
   3  -5   5        103.03        108.15         4.37 o                         
   4  -5   5          1.61          0.70         1.62 o                         
   5  -5   5         27.65         30.59         3.99 o                         
  -7  -4   5        135.99        137.25         5.09 o                         
  -6  -4   5         84.10         85.71         4.16 o                         
  -5  -4   5         54.28         51.48         3.19 o                         
  -4  -4   5        173.97        173.25         4.60 o                         
  -3  -4   5       1280.54       1245.08        15.09 o                         
  -2  -4   5        827.30        823.70         9.11 o                         
  -1  -4   5        203.26        202.37         4.66 o                         
   0  -4   5        760.14        737.94        10.38 o                         
   1  -4   5         11.05         13.18         1.71 o                         
   2  -4   5          7.33          7.33         1.58 o                         
   3  -4   5        321.40        313.37         6.75 o                         
   4  -4   5        155.66        156.27         5.07 o                         
   5  -4   5         69.10         74.60         4.82 o                         
   6  -4   5          3.70         11.43         4.41 o                         
  -8  -3   5        350.33        368.25        10.61 o                         
  -7  -3   5         86.38         80.30         4.26 o                         
  -6  -3   5         71.05         70.31         4.55 o                         
  -5  -3   5        393.89        389.58         8.26 o                         
  -4  -3   5          3.19          2.97         1.18 o                         
  -3  -3   5        174.99        176.96         3.32 o                         
  -2  -3   5        636.12        602.17         6.99 o                         
  -1  -3   5        569.66        556.62         6.42 o                         
   0  -3   5        103.75        111.64         2.05 o                         
   1  -3   5         44.63         38.70         2.30 o                         
   2  -3   5         83.45         80.03         2.99 o                         
   3  -3   5          7.87          5.34         1.39 o                         
   4  -3   5        141.11        139.60         4.39 o                         
   5  -3   5        327.84        321.33         8.62 o                         
   6  -3   5        336.62        331.13         9.90 o                         
  -8  -2   5         49.16         44.72         4.62 o                         
  -7  -2   5         58.44         57.26         4.52 o                         
  -6  -2   5        286.87        283.35         6.35 o                         
  -5  -2   5        175.09        173.82         4.54 o                         
  -4  -2   5        904.75        888.52        11.59 o                         
  -3  -2   5        178.86        160.94         3.00 o                         
  -2  -2   5        307.39        321.44         4.34 o                         
  -1  -2   5       1489.78       1581.83        14.34 o                         
   0  -2   5       1593.24       1527.83        13.82 o                         
   1  -2   5       1390.15       1409.15        13.01 o                         
   2  -2   5        262.41        265.06         5.37 o                         
   3  -2   5         43.98         40.39         1.77 o                         
   4  -2   5        540.47        545.68         7.20 o                         
   5  -2   5          0.76          2.36         1.38 o                         
   6  -2   5          9.98         11.41         2.69 o                         
   7  -2   5        238.41        249.94         8.68 o                         
  -8  -1   5         15.06         16.99         3.37 o                         
  -7  -1   5          4.27          2.66         1.85 o                         
  -6  -1   5         24.25         25.81         2.96 o                         
  -5  -1   5        322.67        330.20         6.24 o                         
  -4  -1   5        685.70        710.75         8.04 o                         
  -3  -1   5        398.57        387.12         5.02 o                         
  -2  -1   5        116.49         93.61         2.45 o                         
  -1  -1   5         11.86          9.54         1.08 o                         
   0  -1   5        670.35        703.58         7.22 o                         
   1  -1   5          4.74          3.89         0.67 o                         
   2  -1   5        494.16        466.65         5.78 o                         
   3  -1   5        266.70        276.37         4.16 o                         
   4  -1   5        151.01        162.54         3.40 o                         
   5  -1   5        553.12        562.91         9.93 o                         
   6  -1   5         30.52         32.68         5.01 o                         
   7  -1   5         70.87         70.01         5.19 o                         
  -8   0   5        191.74        183.95         7.45 o                         
  -7   0   5        101.40        109.40        11.01 o                         
  -6   0   5         32.35         26.02         3.04 o                         
  -5   0   5         54.19         50.46         3.78 o                         
  -4   0   5       1735.12       1715.38        16.05 o                         
  -3   0   5       2511.49       2451.44        36.14 o                         
  -2   0   5         53.12         48.82         1.50 o                         
  -1   0   5       2689.94       2782.72        23.15 o                         
   0   0   5       6134.83       5692.01        51.94 o                         
   1   0   5        177.79        202.71         2.76 o                         
   2   0   5       1048.39       1054.02         9.95 o                         
   3   0   5        670.33        636.64         7.04 o                         
   4   0   5       1063.50       1079.71        11.16 o                         
   5   0   5         75.68         67.04         2.36 o                         
   6   0   5         82.77         87.45         3.65 o                         
   7   0   5        229.66        217.78         7.55 o                         
   8   0   5         22.65         24.16         4.88 o                         
  -8   1   5        121.47        129.49         6.45 o                         
  -7   1   5          7.04          7.27         4.41 o                         
  -6   1   5        129.63        135.69         6.24 o                         
  -5   1   5        631.12        650.57        10.39 o                         
  -4   1   5         76.26         82.58         2.91 o                         
  -3   1   5        316.87        322.74         4.22 o                         
  -2   1   5       1534.69       1500.17        13.41 o                         
  -1   1   5       1825.20       1761.01        15.21 o                         
   0   1   5        120.19        134.20         2.36 o                         
   1   1   5        881.41        893.71        10.07 o                         
   2   1   5          1.76          8.57         1.26 o                         
   3   1   5         99.30         99.75         3.95 o                         
   4   1   5        239.77        247.82         3.95 o                         
   5   1   5        835.97        838.39         9.53 o                         
   6   1   5        357.88        358.84         7.10 o                         
   7   1   5         36.37         34.56         3.78 o                         
   8   1   5        106.70        119.35         6.33 o                         
  -7   2   5        123.51        122.89         5.89 o                         
  -6   2   5          7.71          8.32         1.81 o                         
  -5   2   5        410.47        411.31         7.59 o                         
  -4   2   5       1773.37       1775.37        20.11 o                         
  -3   2   5        380.14        379.83         6.25 o                         
  -2   2   5         81.86         88.52         3.41 o                         
  -1   2   5       1569.05       1647.36        14.41 o                         
   0   2   5       1219.13       1193.55        10.84 o                         
   1   2   5         93.22        123.64         2.03 o                         
   2   2   5       1151.42       1208.09        12.11 o                         
   3   2   5        152.35        151.89         2.60 o                         
   4   2   5        128.52        149.69         2.90 o                         
   5   2   5          1.41          3.02         0.90 o                         
   6   2   5        407.55        420.76        10.07 o                         
   7   2   5        684.62        669.66        19.82 o                         
   8   2   5         11.21          6.85         2.54 o                         
  -7   3   5         63.99         57.40         4.78 o                         
  -6   3   5        403.19        408.93        11.18 o                         
  -5   3   5        201.39        211.36         5.52 o                         
  -4   3   5         19.91         20.52         2.07 o                         
  -3   3   5        563.53        569.37        13.74 o                         
  -2   3   5        697.41        686.26         9.14 o                         
  -1   3   5        205.02        195.85         2.85 o                         
   0   3   5         16.43         13.92         0.99 o                         
   1   3   5       1039.61       1032.19         9.91 o                         
   2   3   5        902.04        874.73         8.78 o                         
   3   3   5          5.58          5.77         0.81 o                         
   4   3   5        212.74        218.18         3.66 o                         
   5   3   5       1259.71       1245.93        13.26 o                         
   6   3   5        263.98        271.35         8.08 o                         
   7   3   5        100.01         94.77         5.36 o                         
   8   3   5        341.39        325.59        10.22 o                         
  -7   4   5         99.19        125.90         6.45 o                         
  -6   4   5          1.87          2.04         1.65 o                         
  -5   4   5         77.02         86.27         4.01 o                         
  -4   4   5        725.79        733.01        11.05 o                         
  -3   4   5        378.67        368.83         6.71 o                         
  -2   4   5        602.75        582.91         8.93 o                         
  -1   4   5        175.43        167.87         5.80 o                         
   0   4   5        592.55        608.36         6.86 o                         
   1   4   5        215.09        210.04         3.53 o                         
   2   4   5        151.52        165.56         3.07 o                         
   3   4   5        195.09        188.10         3.41 o                         
   4   4   5         40.68         49.24         2.01 o                         
   5   4   5         22.48         24.05         2.94 o                         
   6   4   5        222.75        211.33         7.25 o                         
   7   4   5        320.66        308.94         9.37 o                         
   8   4   5         17.66         13.81         3.24 o                         
  -6   5   5         88.35         95.77         6.19 o                         
  -5   5   5         63.09         62.50         3.79 o                         
  -4   5   5          0.45          0.82         1.42 o                         
  -3   5   5        380.19        375.64         7.10 o                         
  -2   5   5        428.83        413.73         7.16 o                         
  -1   5   5          8.64          9.12         1.03 o                         
   0   5   5        106.10        104.38         3.85 o                         
   1   5   5       1506.44       1535.17        14.77 o                         
   2   5   5        644.98        686.88         8.03 o                         
   3   5   5        304.96        298.47         4.74 o                         
   4   5   5        291.47        276.70         5.57 o                         
   5   5   5        844.15        820.96        11.69 o                         
   6   5   5         70.68         65.05         4.92 o                         
   7   5   5         67.31         65.91         5.45 o                         
   8   5   5         49.62         45.16         8.75 o                         
  -5   6   5         32.05         29.36        10.49 o                         
  -4   6   5        894.07        919.88        17.89 o                         
  -3   6   5        240.93        244.14         6.12 o                         
  -2   6   5         29.88         27.02         2.61 o                         
  -1   6   5        631.08        572.49         8.84 o                         
   0   6   5        208.99        194.70         3.82 o                         
   1   6   5         73.98         67.78         2.94 o                         
   2   6   5         30.32         34.24         2.02 o                         
   3   6   5        489.78        485.06         9.27 o                         
   4   6   5          0.92         -0.23         1.13 o                         
   5   6   5          1.65          2.49         1.46 o                         
   6   6   5        413.86        414.97        17.62 o                         
   7   6   5         99.79        113.49         6.21 o                         
  -4   7   5         58.42         54.27         8.81 o                         
  -3   7   5        319.23        313.97        13.53 o                         
  -2   7   5       1112.47       1093.28        23.28 o                         
  -1   7   5         70.61         62.70         4.69 o                         
   0   7   5          9.49          8.13         1.31 o                         
   1   7   5        911.96        868.31        19.97 o                         
   2   7   5        386.97        365.84         5.94 o                         
   3   7   5         21.94         19.92         2.10 o                         
   4   7   5          1.71         -0.05         1.27 o                         
   5   7   5        749.77        745.29        13.41 o                         
   6   7   5        146.74        132.71         6.33 o                         
   7   7   5          2.33          4.89         3.83 o                         
  -3   8   5         26.26         21.59         3.61 o                         
  -2   8   5          5.65         12.56         3.93 o                         
  -1   8   5        224.90        214.93         7.76 o                         
   0   8   5        140.56        142.89         9.18 o                         
   1   8   5          6.09          3.52         1.60 o                         
   2   8   5          3.20          3.21         1.57 o                         
   3   8   5         71.00         67.89         6.00 o                         
   4   8   5        120.27        116.41         4.37 o                         
   5   8   5          2.06          1.28         1.94 o                         
   6   8   5        100.58        109.73         7.76 o                         
  -1   9   5          0.42          0.50         2.14 o                         
   0   9   5         12.46         17.33         3.21 o                         
   1   9   5        368.90        387.38        10.46 o                         
   2   9   5         60.10         58.27         5.97 o                         
   3   9   5          0.96          0.54         1.99 o                         
   4   9   5        117.56        133.76         6.92 o                         
   5   9   5        171.05        180.20        11.33 o                         
  -2  -8   6         57.03         49.33         5.01 o                         
  -1  -8   6         47.26         61.86         5.63 o                         
  -5  -7   6          2.94         -0.55         2.26 o                         
  -4  -7   6        217.65        209.82         8.30 o                         
  -3  -7   6        272.38        289.92         9.70 o                         
  -2  -7   6        133.41        132.16         8.02 o                         
  -1  -7   6         52.91         42.53         3.49 o                         
   0  -7   6        152.61        149.99         5.37 o                         
   1  -7   6         90.20        102.82         7.67 o                         
   2  -7   6          3.38          1.26         1.86 o                         
  -6  -6   6         62.03         51.69         4.94 o                         
  -5  -6   6         15.48         16.57         3.19 o                         
  -4  -6   6          3.98          5.24         2.33 o                         
  -3  -6   6         69.53         68.79         8.34 o                         
  -2  -6   6        299.14        292.29         8.60 o                         
  -1  -6   6         37.24         39.58         3.13 o                         
   0  -6   6        160.10        159.01         5.16 o                         
   1  -6   6        429.17        402.70         8.42 o                         
   2  -6   6        221.20        236.84         9.17 o                         
   3  -6   6         18.89         17.88         2.63 o                         
  -7  -5   6         67.37         66.68         4.28 o                         
  -6  -5   6         27.21         30.76         3.00 o                         
  -5  -5   6        102.51        105.59         4.20 o                         
  -4  -5   6        408.78        413.56        10.38 o                         
  -3  -5   6        204.64        187.27         6.60 o                         
  -2  -5   6         13.78         12.40         1.90 o                         
  -1  -5   6        576.66        585.56        14.32 o                         
   0  -5   6         56.15         65.65         5.86 o                         
   1  -5   6         18.82         18.24         2.25 o                         
   2  -5   6        345.17        320.18         9.41 o                         
   3  -5   6         64.28         72.40         4.03 o                         
   4  -5   6         36.59         36.34         3.39 o                         
   5  -5   6          0.82          6.32         3.51 o                         
  -7  -4   6          4.08          3.87         1.85 o                         
  -6  -4   6        171.43        171.23         5.34 o                         
  -5  -4   6         40.24         40.86         2.91 o                         
  -4  -4   6          6.72          6.00         1.86 o                         
  -3  -4   6        991.16        974.78        14.45 o                         
  -2  -4   6       1112.46       1107.92        14.02 o                         
  -1  -4   6        126.20        132.50         3.90 o                         
   0  -4   6        204.97        191.49         4.75 o                         
   1  -4   6       1631.57       1644.86        19.36 o                         
   2  -4   6         85.36        101.47         3.82 o                         
   3  -4   6         27.24         22.03         2.35 o                         
   4  -4   6        140.40        135.73         4.86 o                         
   5  -4   6        167.18        188.99         7.78 o                         
  -7  -3   6        172.00        175.81         6.97 o                         
  -6  -3   6          1.41          1.54         1.45 o                         
  -5  -3   6        254.36        240.88         6.19 o                         
  -4  -3   6        229.24        216.22         5.02 o                         
  -3  -3   6        195.56        197.97         3.68 o                         
  -2  -3   6        508.04        530.47         7.36 o                         
  -1  -3   6        475.42        458.94         5.78 o                         
   0  -3   6        306.24        315.71         5.79 o                         
   1  -3   6         15.57         15.32         1.67 o                         
   2  -3   6         94.90         83.92         4.72 o                         
   3  -3   6         10.22         13.21         2.08 o                         
   4  -3   6         55.18         56.16         3.40 o                         
   5  -3   6         47.54         47.25         4.58 o                         
   6  -3   6        115.46        126.30        10.91 o                         
  -8  -2   6          0.44          2.28         2.34 o                         
  -7  -2   6        293.28        276.18         8.60 o                         
  -6  -2   6        126.89        131.00         4.41 o                         
  -5  -2   6        355.28        348.59         6.78 o                         
  -4  -2   6        155.89        161.66         4.14 o                         
  -3  -2   6       1676.11       1656.80        15.98 o                         
  -2  -2   6         88.77         77.01         2.12 o                         
  -1  -2   6        360.66        354.86         4.71 o                         
   0  -2   6       1030.65       1048.31        10.30 o                         
   1  -2   6       2025.94       1998.50        17.93 o                         
   2  -2   6        116.14        125.22         3.01 o                         
   3  -2   6          9.56          9.75         1.29 o                         
   4  -2   6        355.85        334.75         6.58 o                         
   5  -2   6         40.19         50.41         4.56 o                         
   6  -2   6          1.76          2.24         2.09 o                         
   7  -2   6         73.53         69.02         6.61 o                         
  -8  -1   6        285.62        290.77        13.06 o                         
  -7  -1   6         28.40         30.01         3.60 o                         
  -6  -1   6          1.20          0.21         1.67 o                         
  -5  -1   6        359.66        345.08         6.53 o                         
  -4  -1   6        974.26        974.24        10.40 o                         
  -3  -1   6         26.12         29.83         1.78 o                         
  -2  -1   6        158.40        164.22         2.94 o                         
  -1  -1   6        875.53        860.85         8.62 o                         
   0  -1   6       1016.09       1004.77         9.71 o                         
   1  -1   6        231.59        240.16         3.47 o                         
   2  -1   6        143.08        132.14         2.59 o                         
   3  -1   6       1477.85       1481.36        14.23 o                         
   4  -1   6         77.99         73.00         2.36 o                         
   5  -1   6          1.07          1.65         1.29 o                         
   6  -1   6        345.65        342.96         7.47 o                         
   7  -1   6        269.57        272.07         8.89 o                         
  -8   0   6          0.37          3.61         2.32 o                         
  -7   0   6         70.34         63.18         5.24 o                         
  -6   0   6         49.64         56.93         4.29 o                         
  -5   0   6         36.53         33.64         2.55 o                         
  -4   0   6          7.56          6.61         1.01 o                         
  -3   0   6        861.35        887.44         9.23 o                         
  -2   0   6       1571.74       1521.95        20.92 o                         
  -1   0   6       1593.20       1589.80        14.18 o                         
   0   0   6       1653.18       1738.01        15.27 o                         
   1   0   6        243.81        236.30         4.35 o                         
   2   0   6        184.39        179.82         3.14 o                         
   3   0   6        301.50        303.67         4.28 o                         
   4   0   6        723.58        730.32         8.40 o                         
   5   0   6         18.11         16.81         1.99 o                         
   6   0   6          0.59          1.67         1.45 o                         
   7   0   6        232.24        243.63         8.08 o                         
  -8   1   6        252.70        271.68         9.23 o                         
  -7   1   6          6.20          4.86         2.34 o                         
  -6   1   6         45.90         40.21         4.83 o                         
  -5   1   6        790.29        786.31        17.76 o                         
  -4   1   6        243.86        249.97         6.04 o                         
  -3   1   6        566.69        592.10         6.65 o                         
  -2   1   6       1518.32       1562.53        14.13 o                         
  -1   1   6       6285.20       6137.12        50.03 o                         
   0   1   6       1419.48       1630.03        19.12 o                         
   1   1   6         38.75         44.77         1.86 o                         
   2   1   6       2786.25       2817.88        29.13 o                         
   3   1   6        498.37        500.08         5.75 o                         
   4   1   6        412.20        424.54         7.71 o                         
   5   1   6         44.56         39.69         2.78 o                         
   6   1   6       1068.81       1068.04        18.03 o                         
   7   1   6        112.55        130.06         8.18 o                         
   8   1   6         26.64         22.34         3.63 o                         
  -7   2   6         76.87         85.08         5.75 o                         
  -6   2   6        207.66        222.84         6.34 o                         
  -5   2   6          3.02          0.29         1.23 o                         
  -4   2   6        121.79        118.81         3.71 o                         
  -3   2   6       1224.33       1234.09        18.76 o                         
  -2   2   6        689.72        669.83         8.82 o                         
  -1   2   6         89.32        100.05         1.97 o                         
   0   2   6       4420.93       4540.00        41.33 o                         
   1   2   6       1203.02       1148.46        10.58 o                         
   2   2   6          6.43         15.26         1.67 o                         
   3   2   6        143.53        139.45         3.52 o                         
   4   2   6        666.90        700.94         7.90 o                         
   5   2   6        168.09        171.15         5.87 o                         
   6   2   6        369.52        360.45         9.45 o                         
   7   2   6         77.43         75.39         5.41 o                         
   8   2   6        535.90        527.04        24.91 o                         
  -7   3   6          8.87         10.11         2.88 o                         
  -6   3   6         40.22         46.09         3.41 o                         
  -5   3   6        518.09        522.90        13.90 o                         
  -4   3   6         22.48         21.23         1.83 o                         
  -3   3   6         63.08         63.72         2.72 o                         
  -2   3   6       1177.85       1167.86        13.86 o                         
  -1   3   6       1107.77       1120.46        11.99 o                         
   0   3   6         22.74         28.38         1.34 o                         
   1   3   6         56.30         63.50         1.71 o                         
   2   3   6       1042.42       1068.88        10.41 o                         
   3   3   6        610.43        626.69         7.82 o                         
   4   3   6         10.36         13.58         1.62 o                         
   5   3   6         18.59         18.21         1.91 o                         
   6   3   6        995.01        987.72        17.70 o                         
   7   3   6         79.58         76.74         5.52 o                         
   8   3   6         18.37         16.42         3.41 o                         
  -6   4   6         89.84         90.37         4.28 o                         
  -5   4   6         24.33         22.29         2.55 o                         
  -4   4   6        278.84        272.79         5.65 o                         
  -3   4   6        406.68        393.02        10.78 o                         
  -2   4   6        410.75        421.73         8.59 o                         
  -1   4   6        962.63        964.20         9.77 o                         
   0   4   6       1224.52       1217.90        15.40 o                         
   1   4   6        905.91        926.19         9.57 o                         
   2   4   6        114.07        122.40         4.94 o                         
   3   4   6         77.47         80.46         2.68 o                         
   4   4   6        312.89        309.17         4.97 o                         
   5   4   6          1.65          1.00         2.26 o                         
   6   4   6         12.52          9.56         2.60 o                         
   7   4   6        295.90        283.84         9.14 o                         
   8   4   6         79.22         80.07        12.33 o                         
  -6   5   6         16.91         20.03         3.45 o                         
  -5   5   6        495.83        507.64         9.75 o                         
  -4   5   6         39.23         37.06         2.91 o                         
  -3   5   6        121.88        110.26         3.87 o                         
  -2   5   6        316.99        313.16         8.17 o                         
  -1   5   6        936.25        964.11        12.38 o                         
   0   5   6         52.37         58.12         2.20 o                         
   1   5   6          3.32          2.89         0.88 o                         
   2   5   6       1296.85       1300.94        13.08 o                         
   3   5   6        100.61        103.18         2.75 o                         
   4   5   6         11.34         10.17         1.54 o                         
   5   5   6        544.06        523.55        11.58 o                         
   6   5   6         88.65         79.88         7.92 o                         
   7   5   6          9.79          6.36         2.61 o                         
   8   5   6        279.83        282.99        25.85 o                         
  -5   6   6          1.36         -0.61         1.94 o                         
  -4   6   6         51.05         55.24         4.97 o                         
  -3   6   6       1008.82        975.98        13.86 o                         
  -2   6   6        121.29        118.63         3.96 o                         
  -1   6   6         50.24         54.24         2.89 o                         
   0   6   6        503.28        507.03         6.82 o                         
   1   6   6        243.17        248.65         4.48 o                         
   2   6   6          1.07          0.30         0.93 o                         
   3   6   6        174.13        174.24         3.82 o                         
   4   6   6        232.95        235.77        11.95 o                         
   5   6   6         55.25         52.51         4.23 o                         
   6   6   6         25.99         18.26         3.10 o                         
   7   6   6        137.07        133.29         6.70 o                         
  -4   7   6         43.76         30.99         4.05 o                         
  -3   7   6         49.55         41.25         4.31 o                         
  -2   7   6        306.06        323.56         9.26 o                         
  -1   7   6        409.68        398.44         7.56 o                         
   0   7   6         30.09         30.02         2.43 o                         
   1   7   6        120.17        129.91         3.46 o                         
   2   7   6         31.75         41.75         2.95 o                         
   3   7   6         27.80         32.01         2.22 o                         
   4   7   6        119.18        117.18         4.13 o                         
   5   7   6        611.99        568.50        12.72 o                         
   6   7   6         99.86         93.04         8.39 o                         
   7   7   6         55.89         48.04         6.71 o                         
  -3   8   6        270.13        259.12        11.74 o                         
  -2   8   6         29.00         25.86         8.71 o                         
  -1   8   6         27.01         28.26         6.24 o                         
   0   8   6        459.49        486.98        13.32 o                         
   1   8   6        203.97        192.11         6.80 o                         
   2   8   6          0.62          1.42         1.23 o                         
   3   8   6         54.16         43.05         3.09 o                         
   4   8   6        119.43        128.48         4.69 o                         
   5   8   6         99.43         98.92         5.69 o                         
   6   8   6          0.74         -1.86         1.86 o                         
  -1   9   6         17.21         24.63         3.94 o                         
   0   9   6         12.32         10.51         3.93 o                         
   1   9   6        273.98        283.58        10.86 o                         
   2   9   6        187.16        193.33         6.94 o                         
   3   9   6          0.47         -2.37         2.67 o                         
   4   9   6          6.85         10.80         4.09 o                         
   5   9   6        119.88        126.87         7.61 o                         
  -4  -7   7        113.47        119.01         6.61 o                         
  -3  -7   7         33.19         30.87         8.76 o                         
  -2  -7   7         49.88         49.65         9.12 o                         
  -1  -7   7        280.27        294.11         7.70 o                         
   0  -7   7        184.76        183.77         6.07 o                         
   1  -7   7         93.60         90.27         5.24 o                         
  -5  -6   7        194.97        195.45        11.91 o                         
  -4  -6   7         16.45         14.11         2.99 o                         
  -3  -6   7         56.20         48.45         4.58 o                         
  -2  -6   7        325.79        322.75         9.34 o                         
  -1  -6   7        194.40        190.48         5.68 o                         
   0  -6   7          7.55          6.03         1.90 o                         
   1  -6   7         76.88         76.09         4.45 o                         
   2  -6   7        387.47        394.61         8.93 o                         
   3  -6   7         18.32         17.28         2.64 o                         
  -6  -5   7         43.96         47.00         3.17 o                         
  -5  -5   7          1.69         -1.68         1.85 o                         
  -4  -5   7        169.48        171.41         6.75 o                         
  -3  -5   7        713.20        750.61        14.78 o                         
  -2  -5   7          8.04          7.03         1.71 o                         
  -1  -5   7         64.96         56.20         3.33 o                         
   0  -5   7       1008.97        970.03        13.85 o                         
   1  -5   7        179.46        202.42         8.50 o                         
   2  -5   7          2.38          0.61         1.62 o                         
   3  -5   7         80.70         71.72         5.05 o                         
   4  -5   7        168.17        171.92        12.75 o                         
  -7  -4   7          0.42         -0.94         1.88 o                         
  -6  -4   7        136.37        147.28         5.10 o                         
  -5  -4   7         67.15         69.39         5.85 o                         
  -4  -4   7          8.39          8.84         1.50 o                         
  -3  -4   7         10.05         10.15         1.71 o                         
  -2  -4   7        571.49        565.67         9.04 o                         
  -1  -4   7         33.23         45.91         2.84 o                         
   0  -4   7          5.94          7.72         1.57 o                         
   1  -4   7       1231.39       1135.90        14.97 o                         
   2  -4   7        138.00        136.49         4.48 o                         
   3  -4   7          1.30          0.23         1.46 o                         
   4  -4   7        171.55        168.74         5.89 o                         
   5  -4   7        499.05        500.87        13.31 o                         
  -7  -3   7        709.22        716.89        25.02 o                         
  -6  -3   7         19.49         18.89         2.42 o                         
  -5  -3   7          5.19          5.09         1.92 o                         
  -4  -3   7       1010.36        985.33        13.11 o                         
  -3  -3   7        257.53        251.26         4.71 o                         
  -2  -3   7         17.64         18.42         1.42 o                         
  -1  -3   7        547.86        539.87         8.34 o                         
   0  -3   7       2540.56       2480.49        26.41 o                         
   1  -3   7         13.77         21.33         1.83 o                         
   2  -3   7         28.98         33.23         2.67 o                         
   3  -3   7        303.47        281.81         7.96 o                         
   4  -3   7        246.65        255.96         6.48 o                         
   5  -3   7         42.38         49.11         7.29 o                         
   6  -3   7          9.51          8.63         5.09 o                         
  -7  -2   7         29.99         35.05         3.94 o                         
  -6  -2   7        119.87        114.61         8.97 o                         
  -5  -2   7        204.73        212.37         5.28 o                         
  -4  -2   7          6.77          7.14         1.41 o                         
  -3  -2   7         72.32         69.69         2.25 o                         
  -2  -2   7         40.62         48.33         1.89 o                         
  -1  -2   7        405.18        402.53         5.35 o                         
   0  -2   7        904.89        933.30        10.25 o                         
   1  -2   7        907.48        895.64         9.42 o                         
   2  -2   7        661.75        664.71        13.79 o                         
   3  -2   7         28.69         31.64         2.34 o                         
   4  -2   7        115.99        103.54         6.98 o                         
   5  -2   7        210.20        219.50         7.71 o                         
   6  -2   7         78.65         90.92         8.50 o                         
  -8  -1   7        352.04        352.13        10.61 o                         
  -7  -1   7         97.56        107.26         5.71 o                         
  -6  -1   7         41.15         38.29         3.63 o                         
  -5  -1   7        122.06        118.99         7.29 o                         
  -4  -1   7       1524.73       1510.16        14.89 o                         
  -3  -1   7         81.46         84.16         2.39 o                         
  -2  -1   7         32.85         31.53         1.89 o                         
  -1  -1   7        783.50        800.13        11.45 o                         
   0  -1   7       1325.96       1332.44        12.55 o                         
   1  -1   7         94.15         93.87         2.15 o                         
   2  -1   7         18.50         25.39         1.45 o                         
   3  -1   7       1186.13       1152.49        11.79 o                         
   4  -1   7         64.22         62.60         2.91 o                         
   5  -1   7         39.94         35.38         2.80 o                         
   6  -1   7         52.82         56.05         4.93 o                         
   7  -1   7         54.58         62.86         5.39 o                         
  -7   0   7          1.14          2.83         1.99 o                         
  -6   0   7         50.46         53.21         7.65 o                         
  -5   0   7        182.88        195.42         7.29 o                         
  -4   0   7        204.61        200.72         4.86 o                         
  -3   0   7         15.50         14.09         1.37 o                         
  -2   0   7       2286.28       2304.70        20.35 o                         
  -1   0   7        226.74        224.13         3.42 o                         
   0   0   7         57.93         62.21         1.70 o                         
   1   0   7       1758.86       1756.65        15.72 o                         
   2   0   7       1734.22       1729.90        15.70 o                         
   3   0   7         51.06         51.16         2.31 o                         
   4   0   7        300.13        302.05         6.04 o                         
   5   0   7        856.16        827.97        12.03 o                         
   6   0   7          4.77          3.72         1.73 o                         
   7   0   7          5.95          3.83         2.47 o                         
  -7   1   7        326.78        330.06         9.68 o                         
  -6   1   7          1.87          1.27         1.81 o                         
  -5   1   7          2.68          1.44         1.22 o                         
  -4   1   7       1367.91       1397.31        16.71 o                         
  -3   1   7        439.31        456.64         6.60 o                         
  -2   1   7        918.14        976.49         9.75 o                         
  -1   1   7       1535.22       1539.63        15.38 o                         
   0   1   7       3483.00       3603.24        29.94 o                         
   1   1   7        261.02        268.92         4.73 o                         
   2   1   7          3.10          5.10         1.09 o                         
   3   1   7         91.59         81.71         2.86 o                         
   4   1   7         23.73         20.01         1.94 o                         
   5   1   7          3.05          4.96         1.45 o                         
   6   1   7        433.77        460.08         8.65 o                         
   7   1   7        174.07        180.36         9.28 o                         
   8   1   7          4.15          1.26         3.99 o                         
  -7   2   7         17.61         13.67         2.92 o                         
  -6   2   7        395.61        378.99         9.90 o                         
  -5   2   7         55.49         58.96         3.43 o                         
  -4   2   7        131.42        128.41         3.96 o                         
  -3   2   7        182.10        175.89         4.28 o                         
  -2   2   7       2122.73       2208.21        19.41 o                         
  -1   2   7         10.81         10.50         0.95 o                         
   0   2   7         34.56         20.87         2.13 o                         
   1   2   7       3118.43       3093.36        25.98 o                         
   2   2   7       3037.08       3101.14        31.12 o                         
   3   2   7        534.42        561.74         8.28 o                         
   4   2   7        162.65        176.54         4.46 o                         
   5   2   7        127.49        128.01         6.59 o                         
   6   2   7         98.40         95.84         5.11 o                         
   7   2   7         19.97         21.90         3.36 o                         
   8   2   7        160.72        157.27         9.49 o                         
  -7   3   7        135.69        137.47         6.49 o                         
  -6   3   7        111.59        104.52         4.42 o                         
  -5   3   7        176.37        173.55         5.18 o                         
  -4   3   7        615.35        610.28        11.01 o                         
  -3   3   7        198.18        189.92         4.62 o                         
  -2   3   7         98.22        103.37         3.18 o                         
  -1   3   7        430.38        435.01         5.26 o                         
   0   3   7        321.79        327.81         4.42 o                         
   1   3   7          3.73          5.40         0.75 o                         
   2   3   7        362.25        349.17         4.47 o                         
   3   3   7        540.83        547.41         8.40 o                         
   4   3   7        318.48        333.70         6.28 o                         
   5   3   7         29.55         24.78         2.27 o                         
   6   3   7         52.51         56.78         4.69 o                         
   7   3   7        275.94        258.03         8.68 o                         
   8   3   7          0.40         -0.01         2.27 o                         
  -6   4   7        195.51        209.29         6.28 o                         
  -5   4   7         27.30         30.06         3.85 o                         
  -4   4   7         24.60         20.20         2.29 o                         
  -3   4   7        316.27        311.45         6.33 o                         
  -2   4   7        715.69        698.32        10.00 o                         
  -1   4   7        758.70        771.93         8.46 o                         
   0   4   7        192.07        197.19         3.44 o                         
   1   4   7       1643.64       1606.37        15.07 o                         
   2   4   7        300.76        304.57         4.48 o                         
   3   4   7         18.23         16.23         1.77 o                         
   4   4   7        458.49        464.29         7.90 o                         
   5   4   7        664.39        664.17        13.33 o                         
   6   4   7          1.25          0.16         1.78 o                         
   7   4   7         55.03         51.60         4.81 o                         
   8   4   7        122.88        134.89         7.17 o                         
  -6   5   7         15.63         15.34         2.49 o                         
  -5   5   7         83.67         85.90         4.43 o                         
  -4   5   7        159.58        169.33         5.14 o                         
  -3   5   7          2.22          3.31         1.42 o                         
  -2   5   7        127.37        130.93         6.00 o                         
  -1   5   7        441.75        437.42         7.33 o                         
   0   5   7        158.51        161.40         3.30 o                         
   1   5   7          1.08          3.21         1.12 o                         
   2   5   7       1430.49       1458.62        14.47 o                         
   3   5   7        658.95        656.53         8.06 o                         
   4   5   7       1262.66       1233.26        18.67 o                         
   5   5   7          5.68          6.40         3.04 o                         
   6   5   7       1877.74       1869.12        39.86 o                         
   7   5   7        257.66        229.11         8.51 o                         
  -5   6   7         40.56         35.96         6.87 o                         
  -4   6   7         33.76         31.85         2.54 o                         
  -3   6   7        510.62        515.72         9.31 o                         
  -2   6   7        583.44        595.34         9.70 o                         
  -1   6   7         62.25         65.20         3.65 o                         
   0   6   7        105.52        100.06         3.46 o                         
   1   6   7       2199.22       2242.30        21.97 o                         
   2   6   7        420.30        421.03         6.25 o                         
   3   6   7        132.28        127.97         3.35 o                         
   4   6   7        451.99        469.99        10.61 o                         
   5   6   7        198.02        186.89         6.88 o                         
   6   6   7        190.39        175.70         7.14 o                         
   7   6   7          1.76          0.97         2.94 o                         
  -4   7   7         29.51         28.84         4.03 o                         
  -3   7   7         62.83         65.07         5.37 o                         
  -2   7   7        241.75        240.82         6.12 o                         
  -1   7   7        244.27        238.46         5.75 o                         
   0   7   7         20.43         19.68         2.14 o                         
   1   7   7         22.59         25.58         1.99 o                         
   2   7   7        222.72        218.47         4.55 o                         
   3   7   7        367.61        367.95         6.16 o                         
   4   7   7         72.10         72.28         4.63 o                         
   5   7   7          1.50          1.64         2.00 o                         
   6   7   7         62.70         50.34         6.50 o                         
   7   7   7         96.51         77.51         8.08 o                         
  -3   8   7        192.73        204.72         8.33 o                         
  -2   8   7         72.94         69.61         6.82 o                         
  -1   8   7         40.23         36.93         3.96 o                         
   0   8   7        688.17        667.83        13.98 o                         
   1   8   7        186.30        194.59         5.57 o                         
   2   8   7          6.77          5.74         1.43 o                         
   3   8   7         10.85          8.14         1.77 o                         
   4   8   7        216.43        230.01         7.70 o                         
   5   8   7        136.18        142.29         6.51 o                         
   6   8   7         27.40         30.33         4.08 o                         
  -1   9   7        332.97        360.82        27.11 o                         
   0   9   7        191.15        196.77         8.76 o                         
   1   9   7          4.62          6.24         2.45 o                         
   2   9   7         71.95         77.21         5.44 o                         
   3   9   7        230.25        249.32        11.75 o                         
   4   9   7          2.63          0.43         2.62 o                         
   5   9   7          8.56          6.61         3.67 o                         
  -3  -7   8        235.14        272.92         9.55 o                         
  -2  -7   8        218.18        217.14         8.39 o                         
  -1  -7   8         17.29         12.66         3.00 o                         
   0  -7   8          0.63          0.32         1.78 o                         
  -5  -6   8         78.38         75.63         6.00 o                         
  -4  -6   8         56.67         49.61         4.87 o                         
  -3  -6   8          0.80         -1.15         1.84 o                         
  -2  -6   8         61.42         65.76         5.11 o                         
  -1  -6   8         85.31         94.10         4.27 o                         
   0  -6   8         26.21         29.88         2.99 o                         
   1  -6   8         33.37         30.00         2.74 o                         
   2  -6   8        170.96        177.51         6.17 o                         
  -6  -5   8        267.61        252.93         8.94 o                         
  -5  -5   8          4.16          0.94         2.00 o                         
  -4  -5   8         28.16         22.52         3.34 o                         
  -3  -5   8        868.67        843.93        16.23 o                         
  -2  -5   8        187.98        178.68         5.35 o                         
  -1  -5   8        244.64        214.81         5.76 o                         
   0  -5   8        362.33        361.52        10.25 o                         
   1  -5   8       1042.10       1004.75        12.86 o                         
   2  -5   8         74.82         70.16         4.19 o                         
   3  -5   8          2.91         -0.07         1.78 o                         
   4  -5   8        340.62        332.22        10.98 o                         
  -7  -4   8         78.98         80.97         8.39 o                         
  -6  -4   8          3.44         -0.02         1.57 o                         
  -5  -4   8        138.92        139.19         4.71 o                         
  -4  -4   8        358.98        353.78         7.20 o                         
  -3  -4   8         23.35         21.29         2.97 o                         
  -2  -4   8         17.92         19.42         2.82 o                         
  -1  -4   8        930.04        854.73        12.26 o                         
   0  -4   8         24.87         22.95         2.26 o                         
   1  -4   8         67.21         51.11         2.85 o                         
   2  -4   8        380.57        385.94         7.87 o                         
   3  -4   8        863.70        853.37        13.24 o                         
   4  -4   8         55.82         53.25         5.19 o                         
   5  -4   8          6.77         11.06         3.15 o                         
  -7  -3   8        390.12        415.44        11.13 o                         
  -6  -3   8        176.79        177.15         5.97 o                         
  -5  -3   8        129.53        122.31         4.24 o                         
  -4  -3   8         75.95         74.01         3.36 o                         
  -3  -3   8        565.13        550.60         7.71 o                         
  -2  -3   8        126.32        123.39         4.42 o                         
  -1  -3   8         30.49         39.20         4.83 o                         
   0  -3   8       1345.03       1332.99        16.22 o                         
   1  -3   8        610.58        579.42        12.78 o                         
   2  -3   8          0.68          0.06         1.20 o                         
   3  -3   8         28.67         32.92         2.76 o                         
   4  -3   8        327.14        328.86        13.22 o                         
   5  -3   8        355.44        356.16        16.25 o                         
  -7  -2   8          5.83          3.47         2.57 o                         
  -6  -2   8         64.87         57.56         4.48 o                         
  -5  -2   8        991.57        985.32        13.60 o                         
  -4  -2   8          3.99          5.43         1.37 o                         
  -3  -2   8        225.00        219.85         4.11 o                         
  -2  -2   8         34.89         39.45         2.01 o                         
  -1  -2   8        767.08        775.91         8.71 o                         
   0  -2   8        121.09        130.59         2.84 o                         
   1  -2   8          1.45          1.80         0.87 o                         
   2  -2   8       1154.84       1134.34        14.25 o                         
   3  -2   8        416.56        415.08        10.16 o                         
   4  -2   8          3.95          2.78         2.15 o                         
   5  -2   8          9.07         10.52         3.57 o                         
   6  -2   8        559.30        573.95        13.94 o                         
  -7  -1   8        112.40        117.26         7.08 o                         
  -6  -1   8        196.94        208.31        11.75 o                         
  -5  -1   8          2.36          2.42         1.82 o                         
  -4  -1   8        309.29        293.20         4.93 o                         
  -3  -1   8        471.48        474.76         6.40 o                         
  -2  -1   8        183.22        178.55         5.31 o                         
  -1  -1   8        139.77        142.28         2.91 o                         
   0  -1   8        251.09        254.19         3.97 o                         
   1  -1   8       1192.01       1224.39        12.08 o                         
   2  -1   8         94.90         98.80         2.44 o                         
   3  -1   8        875.80        843.49        11.48 o                         
   4  -1   8        549.94        548.27         8.98 o                         
   5  -1   8        271.20        259.43         8.33 o                         
   6  -1   8         67.99         70.27         5.43 o                         
   7  -1   8        347.53        336.73        10.55 o                         
  -7   0   8         21.17         27.93         6.87 o                         
  -6   0   8          1.52          2.95         1.92 o                         
  -5   0   8        331.60        332.80         8.56 o                         
  -4   0   8        100.59         99.15         3.43 o                         
  -3   0   8        279.72        280.33         4.46 o                         
  -2   0   8        412.65        401.14         5.41 o                         
  -1   0   8        929.35        947.42         8.68 o                         
   0   0   8          1.31          2.03         0.86 o                         
   1   0   8         44.15         48.11         1.56 o                         
   2   0   8       1490.35       1460.95        13.80 o                         
   3   0   8        684.47        688.92         9.92 o                         
   4   0   8        112.50        108.13         3.69 o                         
   5   0   8        998.63        992.60        13.93 o                         
   6   0   8         27.92         31.94         4.81 o                         
   7   0   8        136.13        125.27         7.99 o                         
  -7   1   8        153.50        167.17         7.08 o                         
  -6   1   8        613.20        612.27        13.08 o                         
  -5   1   8         25.41         28.40         3.20 o                         
  -4   1   8         61.53         65.80         2.95 o                         
  -3   1   8        628.70        595.59         9.87 o                         
  -2   1   8        134.13        137.91         3.03 o                         
  -1   1   8        883.69        942.52         9.05 o                         
   0   1   8       2562.00       2524.09        21.86 o                         
   1   1   8         69.25         58.30         1.41 o                         
   2   1   8         75.36         72.67         2.82 o                         
   3   1   8        371.49        384.31         6.72 o                         
   4   1   8       1055.89       1079.53        14.03 o                         
   5   1   8         23.96         24.53         2.72 o                         
   6   1   8          0.74          0.37         1.47 o                         
   7   1   8        254.07        264.44         8.80 o                         
  -7   2   8          7.53          7.93         2.61 o                         
  -6   2   8          8.40          8.06         2.25 o                         
  -5   2   8        482.79        502.26         9.02 o                         
  -4   2   8        245.45        250.26         5.69 o                         
  -3   2   8        402.31        387.37         8.45 o                         
  -2   2   8         27.68         32.86         1.41 o                         
  -1   2   8        394.88        371.12         4.86 o                         
   0   2   8        697.82        731.71         7.82 o                         
   1   2   8       1532.15       1581.93        17.50 o                         
   2   2   8        429.96        404.02         6.65 o                         
   3   2   8        494.94        455.22         7.41 o                         
   4   2   8         11.30         16.10         1.94 o                         
   5   2   8        178.36        180.03         4.99 o                         
   6   2   8        599.89        589.56        10.16 o                         
   7   2   8         18.00         17.74         3.33 o                         
  -7   3   8        270.42        281.62         9.38 o                         
  -6   3   8          1.77          3.17         1.75 o                         
  -5   3   8         30.29         31.96         3.08 o                         
  -4   3   8        640.06        620.92        10.11 o                         
  -3   3   8        209.82        217.40         5.16 o                         
  -2   3   8         31.44         31.47         2.62 o                         
  -1   3   8        285.49        295.10         6.39 o                         
   0   3   8        527.70        507.90         6.10 o                         
   1   3   8         10.08          9.77         0.93 o                         
   2   3   8        704.41        747.59        10.13 o                         
   3   3   8        733.74        769.52        10.67 o                         
   4   3   8        145.34        145.52         4.21 o                         
   5   3   8         16.74         19.37         2.64 o                         
   6   3   8         19.09         14.26         2.85 o                         
   7   3   8        297.24        288.05         9.35 o                         
  -6   4   8        202.20        203.04         6.34 o                         
  -5   4   8        292.36        305.19         7.29 o                         
  -4   4   8        326.27        308.48         6.84 o                         
  -3   4   8         24.92         21.90         2.17 o                         
  -2   4   8       1260.30       1282.29        15.75 o                         
  -1   4   8       1124.74       1079.89        19.05 o                         
   0   4   8        564.98        553.42         6.74 o                         
   1   4   8        100.30        109.21         2.56 o                         
   2   4   8       3533.41       3500.52        35.60 o                         
   3   4   8        233.24        237.35         5.35 o                         
   4   4   8          5.53          7.33         1.60 o                         
   5   4   8        676.39        644.09        13.21 o                         
   6   4   8        446.36        450.18        11.42 o                         
   7   4   8        209.15        216.18         8.31 o                         
  -6   5   8         98.56        103.10         5.06 o                         
  -5   5   8          1.34         -0.58         1.59 o                         
  -4   5   8        222.45        223.24         6.03 o                         
  -3   5   8        276.14        275.56         6.35 o                         
  -2   5   8         23.14         28.45         2.81 o                         
  -1   5   8          6.89          6.87         1.38 o                         
   0   5   8       2857.77       2859.57        25.50 o                         
   1   5   8       1229.41       1231.54        12.68 o                         
   2   5   8       1324.71       1318.26        13.49 o                         
   3   5   8         11.09         13.56         1.83 o                         
   4   5   8       1454.63       1481.61        18.25 o                         
   5   5   8        177.33        179.15         9.65 o                         
   6   5   8        103.39        107.61         5.69 o                         
   7   5   8         25.73         21.95         3.69 o                         
  -5   6   8        125.14        112.65         6.30 o                         
  -4   6   8          6.22          6.87         1.91 o                         
  -3   6   8          0.52          1.27         1.45 o                         
  -2   6   8        245.19        242.16         6.37 o                         
  -1   6   8         32.51         32.82         2.64 o                         
   0   6   8         19.80         24.84         2.18 o                         
   1   6   8        842.23        838.76        12.07 o                         
   2   6   8       1519.50       1514.84        15.48 o                         
   3   6   8          1.18          1.09         1.31 o                         
   4   6   8          2.20          0.90         1.66 o                         
   5   6   8        376.74        386.87        10.26 o                         
   6   6   8        228.18        223.07         8.08 o                         
   7   6   8          1.89          0.69         2.36 o                         
  -4   7   8        443.34        449.23        12.32 o                         
  -3   7   8        270.30        266.94         7.71 o                         
  -2   7   8        123.35        121.70         7.97 o                         
  -1   7   8         44.72         53.15         3.43 o                         
   0   7   8        386.28        377.11         7.38 o                         
   1   7   8        144.40        140.07         4.61 o                         
   2   7   8         12.48         12.97         1.62 o                         
   3   7   8        120.20        129.10         4.43 o                         
   4   7   8        213.17        223.03         9.28 o                         
   5   7   8          4.13          3.95         2.20 o                         
   6   7   8          3.86          4.12         2.52 o                         
  -3   8   8         21.29         16.19         3.27 o                         
  -2   8   8        229.97        235.29         8.54 o                         
  -1   8   8         16.51         20.53         3.29 o                         
   0   8   8         97.98        105.94         5.24 o                         
   1   8   8        306.96        320.46        10.02 o                         
   2   8   8         97.05        101.84         5.36 o                         
   3   8   8         79.79         88.52         4.81 o                         
   4   8   8        105.93        125.65         5.95 o                         
   5   8   8        212.51        216.00         7.95 o                         
   6   8   8          0.52         -0.22         2.29 o                         
  -1   9   8         29.18         26.22         5.93 o                         
   0   9   8        193.83        191.13        13.90 o                         
   1   9   8         29.04         28.69         3.71 o                         
   2   9   8         17.32         17.62         4.51 o                         
   3   9   8        106.77        105.96        12.06 o                         
   4   9   8         66.11         71.89         7.45 o                         
  -4  -6   9        305.33        314.12        14.21 o                         
  -3  -6   9        129.16        131.35         9.23 o                         
  -2  -6   9         23.99         20.83         4.04 o                         
  -1  -6   9         38.09         38.06         3.35 o                         
   0  -6   9        443.12        434.79        10.55 o                         
   1  -6   9         55.43         53.41         5.76 o                         
   2  -6   9         77.86         67.33         8.60 o                         
  -5  -5   9        330.19        330.69        16.36 o                         
  -4  -5   9          5.06          2.88         2.15 o                         
  -3  -5   9          4.55          7.64         2.34 o                         
  -2  -5   9        167.56        184.57         6.92 o                         
  -1  -5   9          1.11          0.70         1.42 o                         
   0  -5   9         25.27         35.30         4.19 o                         
   1  -5   9        536.99        533.05        10.11 o                         
   2  -5   9        390.97        366.45         8.63 o                         
   3  -5   9          2.63          3.57         2.67 o                         
  -6  -4   9          1.27          1.03         1.65 o                         
  -5  -4   9          2.85          0.39         1.52 o                         
  -4  -4   9       1083.85       1103.86        19.21 o                         
  -3  -4   9        783.85        786.19        17.41 o                         
  -2  -4   9        319.02        317.81         7.49 o                         
  -1  -4   9          2.79          6.67         1.70 o                         
   0  -4   9        290.08        303.74         6.70 o                         
   1  -4   9         38.63         31.86         2.85 o                         
   2  -4   9         35.40         34.72         3.00 o                         
   3  -4   9        215.93        231.44         8.60 o                         
   4  -4   9        179.36        161.49         7.60 o                         
  -7  -3   9          2.14          1.21         2.19 o                         
  -6  -3   9        278.72        261.11         9.96 o                         
  -5  -3   9         64.39         68.42         3.88 o                         
  -4  -3   9         19.19         18.24         2.16 o                         
  -3  -3   9         34.88         38.86         3.50 o                         
  -2  -3   9        688.26        662.91         8.40 o                         
  -1  -3   9        128.70        119.95         3.92 o                         
   0  -3   9         16.80         18.62         2.37 o                         
   1  -3   9        205.22        218.68         5.52 o                         
   2  -3   9        199.60        207.75         5.38 o                         
   3  -3   9        351.82        338.98         9.86 o                         
   4  -3   9        147.33        144.81         6.89 o                         
   5  -3   9        302.16        310.69        11.28 o                         
  -7  -2   9        345.89        367.36        10.68 o                         
  -6  -2   9          6.53          5.83         2.18 o                         
  -5  -2   9        437.89        449.80        10.42 o                         
  -4  -2   9        580.89        597.81         9.51 o                         
  -3  -2   9          3.73          5.98         1.19 o                         
  -2  -2   9         21.51         19.13         1.59 o                         
  -1  -2   9        212.73        207.51         3.88 o                         
   0  -2   9        689.53        685.23         8.08 o                         
   1  -2   9          1.09          1.10         1.14 o                         
   2  -2   9         20.44         19.90         3.72 o                         
   3  -2   9        153.14        158.66         6.45 o                         
   4  -2   9        164.04        176.73         7.16 o                         
   5  -2   9         63.19         69.70         5.67 o                         
   6  -2   9        186.76        188.25         8.14 o                         
  -7  -1   9          8.52          7.86         2.58 o                         
  -6  -1   9        345.79        336.37         9.42 o                         
  -5  -1   9         25.28         32.70         3.49 o                         
  -4  -1   9         25.72         25.76         1.90 o                         
  -3  -1   9        744.22        758.78         9.04 o                         
  -2  -1   9         71.89         73.36         2.42 o                         
  -1  -1   9        165.35        164.91         3.50 o                         
   0  -1   9         43.44         45.19         1.88 o                         
   1  -1   9       4446.35       4269.89        63.22 o                         
   2  -1   9        709.86        714.73        10.17 o                         
   3  -1   9        377.94        369.70         6.93 o                         
   4  -1   9        344.34        347.25         9.60 o                         
   5  -1   9        822.23        848.33        16.91 o                         
   6  -1   9          1.59          1.97         3.46 o                         
  -7   0   9        248.81        245.60         8.60 o                         
  -6   0   9          8.65          8.67         2.42 o                         
  -5   0   9         35.05         38.02         3.83 o                         
  -4   0   9       1003.20        996.52        13.30 o                         
  -3   0   9         87.60         87.31         2.56 o                         
  -2   0   9         29.19         27.92         1.52 o                         
  -1   0   9        184.33        184.20         4.01 o                         
   0   0   9        191.18        172.24         3.21 o                         
   1   0   9        616.40        606.78         7.00 o                         
   2   0   9        338.03        339.28         6.23 o                         
   3   0   9       4223.01       4142.84        41.97 o                         
   4   0   9          0.81          0.28         1.29 o                         
   5   0   9        328.60        317.66         7.02 o                         
   6   0   9        409.43        405.97         9.57 o                         
   7   0   9        887.36        858.54        17.81 o                         
  -7   1   9         93.75         95.26         6.00 o                         
  -6   1   9         50.60         49.01         5.40 o                         
  -5   1   9         66.60         70.49         6.01 o                         
  -4   1   9         10.69         10.11         1.74 o                         
  -3   1   9        538.83        553.19        15.13 o                         
  -2   1   9        782.19        770.07         8.64 o                         
  -1   1   9         22.16         19.93         1.34 o                         
   0   1   9        224.50        227.79         3.65 o                         
   1   1   9        565.12        570.63        10.56 o                         
   2   1   9        617.30        613.40         9.05 o                         
   3   1   9         61.76         67.30         3.04 o                         
   4   1   9        476.72        481.20         8.36 o                         
   5   1   9        356.86        353.40        11.32 o                         
   6   1   9          7.30          6.49         2.49 o                         
   7   1   9         10.07          4.51         4.30 o                         
  -7   2   9         47.07         38.24         4.33 o                         
  -6   2   9        120.35        123.23         5.95 o                         
  -5   2   9        558.28        562.04         9.83 o                         
  -4   2   9        122.88        125.54         4.15 o                         
  -3   2   9        493.98        509.03        12.19 o                         
  -2   2   9         67.49         73.29         2.81 o                         
  -1   2   9       2024.26       2054.45        18.67 o                         
   0   2   9        154.57        173.46         3.09 o                         
   1   2   9         24.10         36.32         2.89 o                         
   2   2   9        815.45        829.89        11.14 o                         
   3   2   9        901.01        917.90        12.35 o                         
   4   2   9         39.92         40.97         2.75 o                         
   5   2   9         30.21         28.19         2.58 o                         
   6   2   9        633.91        636.48        16.71 o                         
   7   2   9        105.94        103.31         6.12 o                         
  -6   3   9        549.49        550.43        10.51 o                         
  -5   3   9         28.93         28.63         2.81 o                         
  -4   3   9          2.84          0.40         1.31 o                         
  -3   3   9        443.31        436.27         9.97 o                         
  -2   3   9        828.85        806.58        14.79 o                         
  -1   3   9         66.25         66.25         2.01 o                         
   0   3   9         29.21         38.01         1.66 o                         
   1   3   9       1286.53       1269.45        18.76 o                         
   2   3   9       1241.67       1218.06        14.89 o                         
   3   3   9         45.13         52.80         2.97 o                         
   4   3   9          8.04         10.31         3.64 o                         
   5   3   9        490.10        469.47         8.62 o                         
   6   3   9          4.01          3.85         2.21 o                         
   7   3   9          7.58         11.44         3.11 o                         
  -6   4   9         15.90         15.38         2.64 o                         
  -5   4   9         72.79         68.57         4.25 o                         
  -4   4   9        205.47        213.35         6.55 o                         
  -3   4   9        123.81        122.07         4.16 o                         
  -2   4   9         31.45         34.19         4.60 o                         
  -1   4   9         33.01         36.81         2.40 o                         
   0   4   9        192.48        192.56         3.56 o                         
   1   4   9          9.09          8.82         1.15 o                         
   2   4   9        472.67        468.82         7.89 o                         
   3   4   9        536.98        534.05        10.30 o                         
   4   4   9        146.18        146.60         4.52 o                         
   5   4   9        105.64        109.13         4.14 o                         
   6   4   9        503.95        493.57        12.11 o                         
   7   4   9         21.06         13.89         3.03 o                         
  -5   5   9          7.16          6.48         2.03 o                         
  -4   5   9        141.58        144.20         4.96 o                         
  -3   5   9        164.97        155.78         4.89 o                         
  -2   5   9       1505.93       1466.70        18.13 o                         
  -1   5   9         47.91         49.80         3.45 o                         
   0   5   9        208.14        199.71         4.67 o                         
   1   5   9        915.40        904.97        14.82 o                         
   2   5   9        521.28        535.55         9.91 o                         
   3   5   9         65.91         63.38         3.68 o                         
   4   5   9        133.74        130.45         4.45 o                         
   5   5   9         57.11         50.48         4.33 o                         
   6   5   9          4.20          2.98         2.22 o                         
   7   5   9         54.93         53.33         5.10 o                         
  -5   6   9         72.61         69.48         5.76 o                         
  -4   6   9        133.27        126.20         6.11 o                         
  -3   6   9         10.81         13.20         2.16 o                         
  -2   6   9          7.57         11.71         2.00 o                         
  -1   6   9        105.34        108.07         4.43 o                         
   0   6   9        295.54        292.97         6.15 o                         
   1   6   9         13.30         12.74         1.47 o                         
   2   6   9        145.02        143.00         4.44 o                         
   3   6   9        366.56        379.30         7.59 o                         
   4   6   9        353.10        345.13        14.69 o                         
   5   6   9        198.27        198.13        10.02 o                         
   6   6   9          0.97          0.51         2.14 o                         
   7   6   9         60.18         58.17         9.17 o                         
  -4   7   9         36.72         32.05         4.30 o                         
  -3   7   9        317.60        302.16         7.45 o                         
  -2   7   9          2.75         -0.45         1.35 o                         
  -1   7   9         22.17         24.23         2.48 o                         
   0   7   9        498.94        490.17         8.74 o                         
   1   7   9         71.88         78.74         3.45 o                         
   2   7   9          5.97          4.79         1.66 o                         
   3   7   9        173.59        175.01         5.20 o                         
   4   7   9        513.29        533.22        12.48 o                         
   5   7   9          8.82          8.25         2.61 o                         
   6   7   9          1.40         -1.05         2.78 o                         
  -3   8   9         62.28         53.01         5.25 o                         
  -2   8   9         98.29         87.57         5.77 o                         
  -1   8   9        188.94        187.01         5.80 o                         
   0   8   9          6.89          7.10         1.76 o                         
   1   8   9         38.39         36.56         3.05 o                         
   2   8   9        383.85        409.21        10.18 o                         
   3   8   9        275.54        285.81         8.48 o                         
   4   8   9          5.31          6.65         4.51 o                         
   5   8   9         96.30         92.83        11.12 o                         
  -1   9   9          2.97          2.86         3.30 o                         
   0   9   9        177.43        189.70         7.62 o                         
   1   9   9        133.86        150.62        10.18 o                         
   2   9   9          1.55          1.07         1.89 o                         
   3   9   9          2.61          2.62         2.83 o                         
   4   9   9        308.46        329.27         9.80 o                         
  -3  -6  10        353.52        356.86        10.77 o                         
  -2  -6  10         95.32         93.21         9.49 o                         
  -1  -6  10         23.78         24.14         3.00 o                         
   0  -6  10        153.10        184.98         7.60 o                         
  -5  -5  10        182.27        212.03         8.31 o                         
  -4  -5  10        199.73        197.61         7.78 o                         
  -3  -5  10         79.20         76.05         5.58 o                         
  -2  -5  10         22.22         24.29         3.45 o                         
  -1  -5  10        272.30        280.49         6.97 o                         
   0  -5  10          9.38          8.27         2.77 o                         
   1  -5  10          3.41          3.96         1.97 o                         
   2  -5  10        284.69        307.22        10.38 o                         
  -6  -4  10        195.79        205.01        10.70 o                         
  -5  -4  10        193.60        204.86         6.65 o                         
  -4  -4  10        117.13        115.34         5.75 o                         
  -3  -4  10        406.53        422.24        10.48 o                         
  -2  -4  10         12.20         13.18         2.96 o                         
  -1  -4  10         29.88         30.58         2.76 o                         
   0  -4  10        287.35        289.89         6.73 o                         
   1  -4  10         33.32         38.32         3.13 o                         
   2  -4  10          8.32          6.24         2.44 o                         
   3  -4  10         44.23         39.12         4.67 o                         
   4  -4  10        236.62        239.95         9.46 o                         
  -6  -3  10         35.03         34.47         4.00 o                         
  -5  -3  10        194.26        192.71         5.55 o                         
  -4  -3  10         36.68         37.06         2.84 o                         
  -3  -3  10         16.64         19.25         2.09 o                         
  -2  -3  10        353.11        358.03        10.03 o                         
  -1  -3  10         51.11         51.63         3.19 o                         
   0  -3  10         73.50         74.97         3.09 o                         
   1  -3  10        226.63        218.19         6.36 o                         
   2  -3  10        221.19        220.56         8.01 o                         
   3  -3  10        171.35        191.78        10.86 o                         
   4  -3  10         93.35         93.28         6.15 o                         
   5  -3  10        157.16        148.73         7.56 o                         
  -6  -2  10        145.12        141.80         6.27 o                         
  -5  -2  10          9.45          6.37         2.12 o                         
  -4  -2  10        471.44        465.40         8.30 o                         
  -3  -2  10        630.57        648.27         8.45 o                         
  -2  -2  10         25.36         28.30         1.98 o                         
  -1  -2  10          3.13          5.46         1.09 o                         
   0  -2  10        909.74        901.10        12.33 o                         
   1  -2  10         42.69         46.94         4.08 o                         
   2  -2  10        184.12        181.72         6.82 o                         
   3  -2  10        131.30        138.86        11.49 o                         
   4  -2  10        698.33        720.03        15.72 o                         
   5  -2  10         26.32         25.26         3.96 o                         
  -7  -1  10         68.56         63.81         5.48 o                         
  -6  -1  10         61.83         69.97         5.34 o                         
  -5  -1  10       1154.38       1224.18        20.32 o                         
  -4  -1  10         70.32         78.56         3.79 o                         
  -3  -1  10        337.38        330.45         5.60 o                         
  -2  -1  10          3.55          6.37         1.15 o                         
  -1  -1  10       2329.20       2263.29        20.90 o                         
   0  -1  10         42.42         46.05         2.02 o                         
   1  -1  10        418.87        401.54         7.02 o                         
   2  -1  10        817.73        804.27        11.39 o                         
   3  -1  10        932.12        891.33        16.76 o                         
   4  -1  10         73.13         75.64         5.56 o                         
   5  -1  10         41.25         44.12         4.73 o                         
   6  -1  10        266.92        270.39         9.60 o                         
  -7   0  10        110.86        119.00         6.34 o                         
  -6   0  10         65.41         53.65         4.72 o                         
  -5   0  10         52.92         50.47         4.04 o                         
  -4   0  10       1005.12        987.75        11.71 o                         
  -3   0  10        731.26        726.81         8.86 o                         
  -2   0  10         25.96         25.95         1.59 o                         
  -1   0  10         60.44         53.59         2.09 o                         
   0   0  10        985.17        986.71        10.50 o                         
   1   0  10        635.74        620.16         9.21 o                         
   2   0  10        479.03        479.49        12.60 o                         
   3   0  10         57.07         55.08         4.47 o                         
   4   0  10        653.11        645.81        10.46 o                         
   5   0  10        238.23        245.82        10.08 o                         
   6   0  10         19.52         18.54         3.44 o                         
  -7   1  10         12.16         11.41         2.92 o                         
  -6   1  10         41.93         40.68         5.66 o                         
  -5   1  10        763.90        751.78        15.07 o                         
  -4   1  10          4.67          6.35         1.92 o                         
  -3   1  10        118.38        111.02         5.11 o                         
  -2   1  10        796.90        788.21         9.04 o                         
  -1   1  10        510.19        482.90         8.05 o                         
   0   1  10          1.19          0.32         0.67 o                         
   1   1  10         30.65         33.07         3.62 o                         
   2   1  10       1192.29       1180.49        14.82 o                         
   3   1  10        247.88        241.26         5.60 o                         
   4   1  10         25.47         26.37         2.83 o                         
   5   1  10        315.57        302.95        13.16 o                         
   6   1  10        365.48        368.54        10.19 o                         
   7   1  10        101.46        107.57         6.22 o                         
  -6   2  10         87.04         84.08        12.06 o                         
  -5   2  10         43.79         40.51         3.19 o                         
  -4   2  10        572.14        553.72         9.44 o                         
  -3   2  10        407.67        404.78         7.45 o                         
  -2   2  10         24.46         20.53         1.93 o                         
  -1   2  10        286.07        278.82         4.41 o                         
   0   2  10         24.91         21.15         1.29 o                         
   1   2  10          1.60          2.37         1.15 o                         
   2   2  10        310.12        325.88         6.34 o                         
   3   2  10        240.99        233.07         5.47 o                         
   4   2  10         71.62         69.84         4.90 o                         
   5   2  10          2.73          3.38         1.58 o                         
   6   2  10        281.70        292.01         7.19 o                         
   7   2  10        245.51        252.08         8.98 o                         
  -6   3  10        188.90        195.41         7.60 o                         
  -5   3  10        199.37        198.59         5.87 o                         
  -4   3  10          3.89          3.36         1.53 o                         
  -3   3  10         60.08         58.79         3.22 o                         
  -2   3  10        615.55        639.58         9.68 o                         
  -1   3  10          0.82          1.27         1.01 o                         
   0   3  10          8.31          8.85         1.08 o                         
   1   3  10        957.56        932.44        12.36 o                         
   2   3  10        423.41        406.99         7.30 o                         
   3   3  10         54.07         57.32         3.31 o                         
   4   3  10        120.24        123.45         6.50 o                         
   5   3  10       1224.43       1244.65        16.71 o                         
   6   3  10         26.65         26.50         3.61 o                         
   7   3  10        232.92        243.10         8.90 o                         
  -6   4  10        191.80        186.55         6.24 o                         
  -5   4  10        139.90        137.64         5.17 o                         
  -4   4  10         23.51         20.71         2.40 o                         
  -3   4  10        219.90        221.01         5.72 o                         
  -2   4  10        151.45        153.00         4.48 o                         
  -1   4  10          1.04          0.15         1.06 o                         
   0   4  10        178.94        172.31         4.12 o                         
   1   4  10         10.55          7.41         1.54 o                         
   2   4  10          3.60          3.50         1.33 o                         
   3   4  10        159.43        164.51         5.40 o                         
   4   4  10        660.99        672.37        10.90 o                         
   5   4  10         57.76         66.85         3.71 o                         
   6   4  10         84.69         83.64        11.96 o                         
   7   4  10        326.47        337.66        10.57 o                         
  -5   5  10          5.42          4.13         1.94 o                         
  -4   5  10        355.31        351.37        12.04 o                         
  -3   5  10        237.15        240.20         6.17 o                         
  -2   5  10         29.62         32.65         2.74 o                         
  -1   5  10         21.07         18.63         3.16 o                         
   0   5  10        303.03        301.05         6.50 o                         
   1   5  10       1201.29       1219.98        15.50 o                         
   2   5  10        103.53        102.09         3.74 o                         
   3   5  10         98.46        102.58         4.28 o                         
   4   5  10        227.17        231.59         6.03 o                         
   5   5  10        659.26        659.49        14.14 o                         
   6   5  10        130.65        114.52         9.55 o                         
   7   5  10          7.59          6.54         3.36 o                         
  -4   6  10        297.76        293.28         9.23 o                         
  -3   6  10         37.68         35.92         3.06 o                         
  -2   6  10          0.43         -1.24         1.31 o                         
  -1   6  10         15.26         13.73         1.94 o                         
   0   6  10         26.31         28.12         3.09 o                         
   1   6  10          0.62         -1.46         1.46 o                         
   2   6  10        344.43        358.62         7.35 o                         
   3   6  10        559.97        565.67         9.85 o                         
   4   6  10         26.86         25.18         2.67 o                         
   5   6  10         28.57         23.23         3.41 o                         
   6   6  10        342.79        337.74        13.32 o                         
  -3   7  10        243.74        251.27         6.89 o                         
  -2   7  10        566.76        583.92        16.63 o                         
  -1   7  10         19.40         21.28         2.44 o                         
   0   7  10         25.32         24.29         5.56 o                         
   1   7  10        328.02        338.42         9.25 o                         
   2   7  10        385.43        395.08         8.02 o                         
   3   7  10         13.04         15.08         2.21 o                         
   4   7  10        170.84        172.37         6.80 o                         
   5   7  10        148.91        151.22         6.86 o                         
   6   7  10          2.37          0.29         2.24 o                         
  -2   8  10         16.81         14.39         3.18 o                         
  -1   8  10         87.44         88.33         4.25 o                         
   0   8  10        119.82        136.15        10.14 o                         
   1   8  10         13.87         13.41         2.75 o                         
   2   8  10         35.03         35.40         4.25 o                         
   3   8  10        111.40        117.17         5.13 o                         
   4   8  10        460.03        485.98        12.07 o                         
   5   8  10         87.23         78.95         6.02 o                         
   0   9  10         48.55         33.67         6.08 o                         
   1   9  10        158.87        153.30         7.53 o                         
   2   9  10        102.71        114.33         7.97 o                         
   3   9  10          0.80         -0.63         2.62 o                         
  -4  -5  11        306.55        352.55        20.66 o                         
  -3  -5  11         49.95         51.60         6.13 o                         
  -2  -5  11          0.54         -0.37         2.01 o                         
  -1  -5  11        106.63        116.94         4.75 o                         
   0  -5  11        151.67        164.04         5.92 o                         
   1  -5  11         14.59         17.28         3.63 o                         
  -5  -4  11          9.34          9.92         2.77 o                         
  -4  -4  11          0.76         -0.29         1.96 o                         
  -3  -4  11        760.03        753.20        15.37 o                         
  -2  -4  11        423.34        433.80        10.73 o                         
  -1  -4  11         65.03         61.53         5.26 o                         
   0  -4  11         93.74         94.05         4.30 o                         
   1  -4  11        387.79        381.53        11.08 o                         
   2  -4  11         61.41         70.27         5.97 o                         
   3  -4  11         11.22         11.85         3.52 o                         
  -6  -3  11         15.60         11.89         2.84 o                         
  -5  -3  11        113.53        109.55         5.44 o                         
  -4  -3  11        602.78        617.90        10.36 o                         
  -3  -3  11         19.50         23.14         3.08 o                         
  -2  -3  11          5.22          2.38         1.51 o                         
  -1  -3  11        425.92        418.44         8.00 o                         
   0  -3  11         36.76         35.00         2.89 o                         
   1  -3  11          1.98          2.24         3.15 o                         
   2  -3  11          8.09          9.77         2.81 o                         
   3  -3  11        108.24        118.48        10.65 o                         
   4  -3  11        106.42         92.39         6.86 o                         
  -6  -2  11        198.93        190.81         7.50 o                         
  -5  -2  11         57.46         53.28         4.33 o                         
  -4  -2  11        107.86        106.80         8.20 o                         
  -3  -2  11        271.36        289.42         9.66 o                         
  -2  -2  11        463.43        466.73         6.92 o                         
  -1  -2  11         53.25         58.83         3.76 o                         
   0  -2  11        146.73        141.23         4.50 o                         
   1  -2  11        308.32        319.86         9.20 o                         
   2  -2  11         42.28         38.10         6.82 o                         
   3  -2  11          6.97          5.48         2.57 o                         
   4  -2  11         29.11         31.49         4.37 o                         
   5  -2  11        130.90        141.29         7.37 o                         
  -6  -1  11          7.06          6.34         2.43 o                         
  -5  -1  11         23.14         28.08         3.45 o                         
  -4  -1  11        379.00        374.97        14.84 o                         
  -3  -1  11        545.45        552.21         7.74 o                         
  -2  -1  11          7.68          6.46         1.28 o                         
  -1  -1  11          1.70          2.91         1.30 o                         
   0  -1  11        193.11        188.78         4.75 o                         
   1  -1  11          4.71          5.07         1.37 o                         
   2  -1  11        325.83        329.14         9.20 o                         
   3  -1  11        437.63        453.56        11.39 o                         
   4  -1  11          2.30          6.04         2.52 o                         
   5  -1  11          3.09          2.13         2.44 o                         
  -6   0  11        257.72        256.86         8.52 o                         
  -5   0  11        342.02        339.19         9.22 o                         
  -4   0  11         23.56         23.46         2.40 o                         
  -3   0  11         58.03         63.42         3.27 o                         
  -2   0  11       1332.55       1322.66        12.52 o                         
  -1   0  11       1146.74       1122.91        12.00 o                         
   0   0  11        120.14        109.66         3.67 o                         
   1   0  11         14.86         11.85         1.79 o                         
   2   0  11        114.49        107.92         4.15 o                         
   3   0  11        622.42        628.96        10.22 o                         
   4   0  11        189.77        204.07         5.60 o                         
   5   0  11         20.06         18.82         5.72 o                         
   6   0  11         17.25         17.22         3.39 o                         
  -6   1  11         22.59         14.93         3.00 o                         
  -5   1  11        311.59        318.97         8.95 o                         
  -4   1  11         83.05         81.38         4.77 o                         
  -3   1  11        101.91         96.57         5.05 o                         
  -2   1  11        632.33        656.44         9.80 o                         
  -1   1  11        785.64        770.58         8.96 o                         
   0   1  11         17.47         20.01         2.00 o                         
   1   1  11         36.90         37.36         5.42 o                         
   2   1  11        471.30        475.08        12.81 o                         
   3   1  11        139.74        133.96         5.20 o                         
   4   1  11          7.38          7.58         1.83 o                         
   5   1  11        759.44        746.47        12.19 o                         
   6   1  11        300.37        314.10         7.73 o                         
  -6   2  11        455.91        454.56        11.68 o                         
  -5   2  11         48.59         43.82         3.34 o                         
  -4   2  11         27.83         30.13         2.74 o                         
  -3   2  11       1275.31       1270.26        16.33 o                         
  -2   2  11         68.14         52.29         2.84 o                         
  -1   2  11         15.00         11.03         1.29 o                         
   0   2  11        779.28        830.98        10.07 o                         
   1   2  11        694.56        644.88         9.74 o                         
   2   2  11          1.10          1.21         1.31 o                         
   3   2  11        163.41        145.49         4.58 o                         
   4   2  11        238.35        236.72         6.60 o                         
   5   2  11        226.82        236.13        10.34 o                         
   6   2  11         41.84         40.25         3.47 o                         
  -6   3  11         57.30         52.31         4.67 o                         
  -5   3  11        205.31        216.18         5.44 o                         
  -4   3  11         83.93         87.63         4.03 o                         
  -3   3  11          2.55          3.51         1.51 o                         
  -2   3  11        334.82        338.22         7.26 o                         
  -1   3  11        272.82        268.96         5.53 o                         
   0   3  11         95.94         99.86         3.76 o                         
   1   3  11         12.99         18.37         3.19 o                         
   2   3  11        681.88        671.56        10.34 o                         
   3   3  11       1237.86       1180.15        15.62 o                         
   4   3  11          3.94          5.41         1.63 o                         
   5   3  11         20.66         16.38         2.38 o                         
   6   3  11        570.87        546.66        13.14 o                         
   7   3  11        254.66        272.50        12.69 o                         
  -5   4  11          3.21          5.02         1.69 o                         
  -4   4  11        394.19        397.42         8.36 o                         
  -3   4  11        503.03        496.00         9.10 o                         
  -2   4  11        276.54        260.81         6.00 o                         
  -1   4  11         14.94         21.81         2.14 o                         
   0   4  11         98.26         97.83         4.73 o                         
   1   4  11         22.41         19.98         2.07 o                         
   2   4  11          1.00          0.80         1.22 o                         
   3   4  11         37.65         42.69         3.12 o                         
   4   4  11        558.02        534.28        10.07 o                         
   5   4  11        195.86        194.33         7.05 o                         
   6   4  11         60.73         65.36         5.43 o                         
   7   4  11         75.10         73.00         5.99 o                         
  -5   5  11        253.08        258.10         6.27 o                         
  -4   5  11         64.54         63.79         4.12 o                         
  -3   5  11         13.07         12.09         2.07 o                         
  -2   5  11        344.43        352.38         7.34 o                         
  -1   5  11        950.89        968.65        13.38 o                         
   0   5  11          0.61          2.51         1.84 o                         
   1   5  11         24.69         25.49         2.45 o                         
   2   5  11        317.73        324.92         6.94 o                         
   3   5  11         87.82         89.28         3.91 o                         
   4   5  11        110.03        111.50         5.74 o                         
   5   5  11        397.11        385.92        10.55 o                         
   6   5  11        265.33        243.95         8.85 o                         
  -4   6  11        263.78        248.81         7.00 o                         
  -3   6  11        215.34        224.68         6.33 o                         
  -2   6  11          5.02          3.44         1.63 o                         
  -1   6  11          2.57          2.74         1.46 o                         
   0   6  11        567.77        552.93        19.62 o                         
   1   6  11        254.91        262.78         9.38 o                         
   2   6  11        167.67        167.99         8.34 o                         
   3   6  11         38.99         44.15         3.35 o                         
   4   6  11        148.40        145.84         5.14 o                         
   5   6  11         49.61         47.20         4.67 o                         
   6   6  11         78.59         75.18         7.13 o                         
  -3   7  11         19.11         17.25         2.62 o                         
  -2   7  11         82.49         73.03         4.28 o                         
  -1   7  11          5.41          9.20         1.97 o                         
   0   7  11         12.61         11.66         2.73 o                         
   1   7  11        194.12        199.23         7.18 o                         
   2   7  11        255.98        271.68         8.39 o                         
   3   7  11          3.41          1.70         1.63 o                         
   4   7  11         94.16         96.59         5.48 o                         
   5   7  11        262.29        267.53         9.18 o                         
  -2   8  11         26.10         28.48         3.05 o                         
  -1   8  11         50.50         48.89         4.13 o                         
   0   8  11         12.94         17.32         4.88 o                         
   1   8  11          0.97          0.81         2.03 o                         
   2   8  11          0.36          0.84         1.97 o                         
   3   8  11         88.14         91.53         4.96 o                         
   4   8  11        275.94        282.14         9.12 o                         
   5   8  11         10.16          7.45         3.99 o                         
   1   9  11         40.18         37.43         4.21 o                         
   2   9  11          1.10         -0.31         2.36 o                         
  -2  -5  12         18.22         27.42         6.19 o                         
  -1  -5  12          3.74          2.95         4.41 o                         
   0  -5  12        188.95        179.31         8.04 o                         
  -4  -4  12         37.37         34.63         4.10 o                         
  -3  -4  12         16.22         23.93         3.99 o                         
  -2  -4  12        322.95        333.58         9.43 o                         
  -1  -4  12         28.75         28.39         2.92 o                         
   0  -4  12         31.98         26.55         3.91 o                         
   1  -4  12        169.17        157.04         9.02 o                         
   2  -4  12        173.11        192.25        21.08 o                         
  -5  -3  12          2.61          3.07         2.21 o                         
  -4  -3  12        473.08        475.10        11.35 o                         
  -3  -3  12        410.28        428.60        10.57 o                         
  -2  -3  12         26.96         32.21         2.88 o                         
  -1  -3  12        389.43        395.31         7.15 o                         
   0  -3  12        490.49        501.74        12.46 o                         
   1  -3  12        116.81        112.68         6.19 o                         
   2  -3  12        110.31        112.69         6.61 o                         
   3  -3  12        274.71        281.49        10.09 o                         
  -5  -2  12         62.25         54.52         4.52 o                         
  -4  -2  12         73.67         68.41         4.67 o                         
  -3  -2  12          4.13          1.96         1.39 o                         
  -2  -2  12        195.30        194.94         5.23 o                         
  -1  -2  12        559.38        556.40         9.51 o                         
   0  -2  12        252.04        235.60         9.28 o                         
   1  -2  12        157.82        152.66         6.59 o                         
   2  -2  12         39.33         43.41         4.45 o                         
   3  -2  12          5.10          5.05         2.55 o                         
   4  -2  12          1.00          1.57         2.56 o                         
  -6  -1  12          2.92          3.17         2.33 o                         
  -5  -1  12        950.38        926.92        17.94 o                         
  -4  -1  12        343.46        349.94         9.05 o                         
  -3  -1  12         33.71         33.52         2.83 o                         
  -2  -1  12         13.44         15.76         1.79 o                         
  -1  -1  12        295.46        307.02         8.57 o                         
   0  -1  12        551.75        556.19         9.75 o                         
   1  -1  12          1.66         -0.87         1.79 o                         
   2  -1  12          1.49         -0.23         1.81 o                         
   3  -1  12         63.33         66.70        12.85 o                         
   4  -1  12         21.49         25.67         5.56 o                         
   5  -1  12          1.17         -1.12         2.37 o                         
  -6   0  12         16.12         14.97         3.04 o                         
  -5   0  12          3.84          3.14         2.15 o                         
  -4   0  12         75.13         71.77         5.38 o                         
  -3   0  12        907.21        893.35        13.18 o                         
  -2   0  12        492.16        491.24        10.49 o                         
  -1   0  12          0.77         -0.22         1.18 o                         
   0   0  12         22.74         22.03         2.23 o                         
   1   0  12       1329.69       1330.52        18.96 o                         
   2   0  12        706.21        685.43        12.38 o                         
   3   0  12         85.82         76.79         3.90 o                         
   4   0  12         21.29         25.66         3.70 o                         
   5   0  12        153.50        150.41         7.15 o                         
  -6   1  12          7.60          3.73         2.34 o                         
  -5   1  12         11.89         17.59         2.96 o                         
  -4   1  12        451.35        458.34         8.76 o                         
  -3   1  12        256.19        254.05         6.00 o                         
  -2   1  12         58.22         55.56         3.02 o                         
  -1   1  12        279.08        281.46         8.04 o                         
   0   1  12        206.05        201.17         5.04 o                         
   1   1  12         80.86         75.95         3.28 o                         
   2   1  12          1.55          1.83         1.43 o                         
   3   1  12        612.73        618.30        10.37 o                         
   4   1  12         37.67         40.64         3.27 o                         
   5   1  12         31.43         34.97         3.23 o                         
   6   1  12        131.80        125.99         6.79 o                         
  -6   2  12        220.65        229.95        11.80 o                         
  -5   2  12        289.89        294.87         7.36 o                         
  -4   2  12         99.70         99.83         4.18 o                         
  -3   2  12         90.37         95.97         3.87 o                         
  -2   2  12       1124.40       1116.57        14.63 o                         
  -1   2  12        344.18        318.82         6.43 o                         
   0   2  12        243.98        239.73         4.87 o                         
   1   2  12        158.22        173.66         5.47 o                         
   2   2  12        130.31        122.59         5.66 o                         
   3   2  12          5.81          6.54         2.75 o                         
   4   2  12         46.64         46.26         3.41 o                         
   5   2  12        214.95        213.91         6.25 o                         
   6   2  12         64.00         72.68         5.69 o                         
  -5   3  12         76.25         66.47         3.64 o                         
  -4   3  12        597.42        586.49        11.38 o                         
  -3   3  12        110.23        102.56         4.18 o                         
  -2   3  12         41.91         40.66         3.00 o                         
  -1   3  12         66.52         84.09         4.83 o                         
   0   3  12        172.37        155.57         4.45 o                         
   1   3  12        486.40        432.51         7.98 o                         
   2   3  12         39.74         42.31         2.90 o                         
   3   3  12          1.16          0.78         1.48 o                         
   4   3  12         38.47         35.19         2.98 o                         
   5   3  12         62.27         58.32         3.95 o                         
   6   3  12        392.01        392.37         9.11 o                         
  -5   4  12          4.50          3.92         1.94 o                         
  -4   4  12         71.05         75.80         4.43 o                         
  -3   4  12        450.69        460.62        17.84 o                         
  -2   4  12        648.87        645.61        10.48 o                         
  -1   4  12         14.63         12.08         2.54 o                         
   0   4  12          2.67          2.00         1.79 o                         
   1   4  12        314.63        343.49         7.05 o                         
   2   4  12        403.48        395.00         7.86 o                         
   3   4  12         12.89         11.29         1.99 o                         
   4   4  12          4.54          0.95         1.44 o                         
   5   4  12        193.08        200.56         6.08 o                         
   6   4  12         11.43         10.80         3.02 o                         
  -4   5  12         66.34         58.77         4.02 o                         
  -3   5  12        154.78        147.49         5.13 o                         
  -2   5  12        128.49        123.85         4.50 o                         
  -1   5  12        153.75        152.76        18.88 o                         
   0   5  12         12.63         17.94         3.00 o                         
   1   5  12         19.02         17.92         3.78 o                         
   2   5  12        338.52        353.43        12.84 o                         
   3   5  12        185.67        183.71         7.08 o                         
   4   5  12          0.84          2.10         1.64 o                         
   5   5  12         67.48         55.07         7.76 o                         
   6   5  12        406.10        415.23        11.88 o                         
  -4   6  12          5.26          2.59         1.87 o                         
  -3   6  12        327.64        339.53         9.33 o                         
  -2   6  12        470.41        458.43         9.09 o                         
  -1   6  12          1.03          2.54         2.09 o                         
   0   6  12         48.82         51.02         4.51 o                         
   1   6  12        799.12        813.47        20.19 o                         
   2   6  12         20.42         21.74         2.56 o                         
   3   6  12         77.16         65.14         7.42 o                         
   4   6  12        294.59        310.00        11.04 o                         
   5   6  12        124.40        117.56         6.33 o                         
   6   6  12          3.46          3.73         2.63 o                         
  -3   7  12          0.48          0.85         1.77 o                         
  -2   7  12         37.69         38.56         4.02 o                         
  -1   7  12        149.85        140.42        11.64 o                         
   0   7  12         48.17         51.37         4.75 o                         
   1   7  12          0.47         -1.52         1.89 o                         
   2   7  12        131.65        132.68         6.28 o                         
   3   7  12        164.39        164.47         5.95 o                         
   4   7  12         11.21         10.42         2.84 o                         
   5   7  12         51.28         37.20         5.61 o                         
  -1   8  12          1.01         -0.91         1.96 o                         
   0   8  12        248.10        252.77         9.55 o                         
   1   8  12         59.84         58.69         5.12 o                         
   2   8  12          9.39         10.01         2.75 o                         
   3   8  12          6.52          9.70         2.82 o                         
   4   8  12        184.58        184.81         7.56 o                         
  -3  -4  13         56.59         63.68         5.33 o                         
  -2  -4  13          0.70          2.05         2.67 o                         
  -1  -4  13        282.65        290.28         9.74 o                         
   0  -4  13        110.40        117.30         7.05 o                         
   1  -4  13         12.37         13.92         3.36 o                         
  -4  -3  13         27.23         22.45         4.83 o                         
  -3  -3  13        820.54        838.27        24.13 o                         
  -2  -3  13        212.65        214.50         6.28 o                         
  -1  -3  13          1.88          1.59         2.94 o                         
   0  -3  13         70.98         58.41         5.12 o                         
   1  -3  13        176.23        200.18        19.35 o                         
   2  -3  13        169.44        188.51         8.27 o                         
  -5  -2  13        131.38        135.46         6.30 o                         
  -4  -2  13          4.38          5.41         2.24 o                         
  -3  -2  13         42.38         44.95         3.21 o                         
  -2  -2  13        347.46        356.30         6.64 o                         
  -1  -2  13        993.83       1003.30        21.39 o                         
   0  -2  13          9.42         12.74         2.93 o                         
   1  -2  13         22.19         22.66         3.45 o                         
   2  -2  13         99.33        100.69         6.48 o                         
   3  -2  13        613.71        631.71        15.39 o                         
   4  -2  13         39.57         34.57         4.71 o                         
  -5  -1  13          1.19          2.05         2.11 o                         
  -4  -1  13         72.94         74.15         8.39 o                         
  -3  -1  13        151.90        151.55         4.81 o                         
  -2  -1  13        278.94        266.82         6.31 o                         
  -1  -1  13        112.48        116.31         6.53 o                         
   0  -1  13        373.17        379.11        11.49 o                         
   1  -1  13        158.14        162.37         6.82 o                         
   2  -1  13          1.62          1.60         2.14 o                         
   3  -1  13          5.31          3.37         2.39 o                         
   4  -1  13         66.65         72.29         6.18 o                         
  -5   0  13        534.10        545.21        21.82 o                         
  -4   0  13          9.14          9.74         2.01 o                         
  -3   0  13         62.17         66.16         5.87 o                         
  -2   0  13         81.46         78.06         3.64 o                         
  -1   0  13        911.96        870.61        12.61 o                         
   0   0  13         87.54         84.54         3.65 o                         
   1   0  13         23.36         29.11         2.61 o                         
   2   0  13        687.66        678.33        11.11 o                         
   3   0  13         55.83         44.69         4.72 o                         
   4   0  13          3.69          5.02         2.63 o                         
   5   0  13         75.87         81.21         6.42 o                         
  -5   1  13          0.59         -1.73         1.78 o                         
  -4   1  13        153.18        156.05         5.15 o                         
  -3   1  13        532.80        528.53        14.54 o                         
  -2   1  13         85.50         75.66         5.09 o                         
  -1   1  13         44.69         45.22         2.71 o                         
   0   1  13        371.26        390.49         7.59 o                         
   1   1  13        125.59        123.29         4.30 o                         
   2   1  13         54.47         57.80         5.11 o                         
   3   1  13        272.66        275.12         6.77 o                         
   4   1  13        126.68        127.02         5.09 o                         
   5   1  13         22.12         17.26         3.30 o                         
  -5   2  13         53.90         51.36         3.43 o                         
  -4   2  13          4.46          2.81         1.70 o                         
  -3   2  13          3.41          1.12         1.59 o                         
  -2   2  13        685.35        681.16        13.86 o                         
  -1   2  13        293.33        289.70         8.30 o                         
   0   2  13         55.57         41.85         2.96 o                         
   1   2  13        163.70        149.81         4.68 o                         
   2   2  13        510.79        513.69         9.27 o                         
   3   2  13         43.35         40.05         3.07 o                         
   4   2  13          0.74          2.41         1.72 o                         
   5   2  13        177.49        190.17         6.10 o                         
   6   2  13        102.82        105.12         5.10 o                         
  -5   3  13         72.95         76.96         4.69 o                         
  -4   3  13         75.45         81.10         4.35 o                         
  -3   3  13         31.11         32.46         2.82 o                         
  -2   3  13         20.01         16.51         2.96 o                         
  -1   3  13        762.94        698.87        14.10 o                         
   0   3  13        211.82        228.47         6.17 o                         
   1   3  13          4.06          2.03         1.70 o                         
   2   3  13         23.80         17.78         2.21 o                         
   3   3  13         85.46         87.28         4.60 o                         
   4   3  13        143.52        143.23         6.00 o                         
   5   3  13          2.58          1.57         1.82 o                         
   6   3  13         19.43         15.88         2.74 o                         
  -5   4  13         84.06         92.37         8.74 o                         
  -4   4  13          1.63          3.96         1.81 o                         
  -3   4  13         30.11         30.60         2.93 o                         
  -2   4  13        525.23        535.77        12.53 o                         
  -1   4  13        124.65        117.14         5.60 o                         
   0   4  13         23.02         19.08         3.05 o                         
   1   4  13        561.20        542.15         9.49 o                         
   2   4  13        328.62        360.12         7.72 o                         
   3   4  13          0.76          0.75         1.53 o                         
   4   4  13          2.79          2.58         2.09 o                         
   5   4  13        473.94        463.48         9.67 o                         
   6   4  13         52.01         50.39         5.06 o                         
  -4   5  13        153.76        159.34         6.99 o                         
  -3   5  13        281.26        288.98        12.41 o                         
  -2   5  13          0.44          0.04         2.01 o                         
  -1   5  13          1.83          2.28         2.14 o                         
   0   5  13        838.95        834.82        17.62 o                         
   1   5  13        142.95        146.48        12.22 o                         
   2   5  13        116.82        114.24         5.49 o                         
   3   5  13         11.78         14.60         2.34 o                         
   4   5  13        340.11        340.79         8.04 o                         
   5   5  13         24.27         23.54         3.73 o                         
  -3   6  13         67.84         67.13         5.64 o                         
  -2   6  13        215.82        205.22         8.01 o                         
  -1   6  13        145.35        134.38         6.44 o                         
   0   6  13         13.55         11.01         2.59 o                         
   1   6  13        508.61        507.83        13.74 o                         
   2   6  13        204.02        208.73         7.63 o                         
   3   6  13         61.81         67.21         4.20 o                         
   4   6  13         55.39         62.51         4.28 o                         
   5   6  13        185.92        204.05         8.22 o                         
  -2   7  13         42.94         45.86         4.94 o                         
  -1   7  13         55.40         53.31         4.96 o                         
   0   7  13        442.02        461.22        11.96 o                         
   1   7  13          0.53          2.17         2.19 o                         
   2   7  13         13.69         17.62         5.45 o                         
   3   7  13        328.46        360.51        12.27 o                         
   4   7  13         52.71         50.75         4.85 o                         
   0   8  13         52.41         57.16         5.33 o                         
   1   8  13         86.73         81.75         6.00 o                         
   2   8  13         64.51         75.14         5.85 o                         
   3   8  13          0.38         -0.04         2.26 o                         
  -3  -3  14         10.19          8.92         3.67 o                         
  -2  -3  14        110.42        103.27         6.81 o                         
  -1  -3  14         68.26         75.37         5.88 o                         
   0  -3  14        259.16        280.11        10.65 o                         
   1  -3  14        157.69        145.78        10.54 o                         
  -4  -2  14        150.32        153.14         9.02 o                         
  -3  -2  14         54.43         53.12         6.92 o                         
  -2  -2  14          0.73         -2.28         2.52 o                         
  -1  -2  14         68.54         77.71         7.29 o                         
   0  -2  14         38.58         38.49         4.45 o                         
   1  -2  14        177.88        209.55        15.21 o                         
   2  -2  14        137.67        139.09         7.76 o                         
   3  -2  14         36.43         32.32         4.77 o                         
  -4  -1  14          9.65          9.42         2.44 o                         
  -3  -1  14        177.98        190.95        11.01 o                         
  -2  -1  14        301.68        308.24         7.03 o                         
  -1  -1  14         14.16         13.69         2.93 o                         
   0  -1  14        121.93        127.64         6.23 o                         
   1  -1  14        618.70        641.12        14.54 o                         
   2  -1  14        101.35        101.62        13.48 o                         
   3  -1  14          1.56          4.95         2.70 o                         
   4  -1  14         19.48         21.69         6.24 o                         
  -5   0  14         22.16         29.62         3.90 o                         
  -4   0  14         84.15         87.66         5.35 o                         
  -3   0  14         10.23          9.73         3.09 o                         
  -2   0  14          0.92          1.97         1.99 o                         
  -1   0  14        301.44        308.99         6.98 o                         
   0   0  14        252.50        245.01         6.17 o                         
   1   0  14         62.06         60.73         3.69 o                         
   2   0  14        400.21        424.05        20.04 o                         
   3   0  14        675.63        663.31        15.35 o                         
   4   0  14          0.96         -0.31         2.44 o                         
  -5   1  14         26.04         24.18         3.58 o                         
  -4   1  14          3.24          5.80         1.96 o                         
  -3   1  14        235.86        231.17         7.91 o                         
  -2   1  14        437.57        453.38        20.61 o                         
  -1   1  14         50.59         47.70         3.33 o                         
   0   1  14         32.11         34.80         2.95 o                         
   1   1  14        729.59        735.25        11.77 o                         
   2   1  14         63.90         62.62         4.77 o                         
   3   1  14          1.55          1.51         1.67 o                         
   4   1  14        132.95        132.41         7.61 o                         
   5   1  14         41.32         40.98         4.82 o                         
  -5   2  14        167.04        167.36         7.52 o                         
  -4   2  14         74.96         82.98         7.91 o                         
  -3   2  14        199.32        190.35         7.36 o                         
  -2   2  14        114.08        105.92        10.44 o                         
  -1   2  14        598.52        591.96        12.92 o                         
   0   2  14         31.17         30.33         3.69 o                         
   1   2  14         14.13         14.45         2.23 o                         
   2   2  14        589.04        595.82        10.51 o                         
   3   2  14        261.63        275.19         6.96 o                         
   4   2  14         48.01         48.44         3.73 o                         
   5   2  14         95.30        107.96         5.11 o                         
  -4   3  14          6.94          9.42         2.13 o                         
  -3   3  14        927.38        871.48        17.43 o                         
  -2   3  14        238.60        235.59         8.02 o                         
  -1   3  14         67.25         74.70        10.02 o                         
   0   3  14         87.50         87.39         9.76 o                         
   1   3  14        753.52        721.85        11.71 o                         
   2   3  14        339.88        337.90         7.56 o                         
   3   3  14         53.97         54.55         3.88 o                         
   4   3  14         22.14         25.05         2.87 o                         
   5   3  14         85.61         88.34         4.80 o                         
  -4   4  14         12.58         14.55         3.74 o                         
  -3   4  14          2.85          2.07         2.16 o                         
  -2   4  14        125.73        116.56         6.03 o                         
  -1   4  14        231.55        220.67        12.69 o                         
   0   4  14         11.55         11.28         2.65 o                         
   1   4  14         87.49         94.97         5.31 o                         
   2   4  14        282.65        285.74         7.08 o                         
   3   4  14        423.79        412.47        11.31 o                         
   4   4  14         14.68         19.68         2.75 o                         
   5   4  14          3.79          5.35         2.11 o                         
  -3   5  14        225.28        230.70         8.74 o                         
  -2   5  14        296.68        280.97        22.55 o                         
  -1   5  14          0.42          0.68         2.67 o                         
   0   5  14        218.90        229.88         8.02 o                         
   1   5  14        310.69        312.76         9.36 o                         
   2   5  14         20.68         19.02         2.50 o                         
   3   5  14          0.50         -0.79         1.58 o                         
   4   5  14        413.66        409.54        10.69 o                         
   5   5  14         68.68         66.46         5.87 o                         
  -3   6  14         21.91         23.44         3.88 o                         
  -2   6  14          0.86         -0.08         2.26 o                         
  -1   6  14        595.43        641.32        14.74 o                         
   0   6  14        146.14        138.50        15.42 o                         
   1   6  14          0.62          0.34         2.04 o                         
   2   6  14        400.10        409.15        16.05 o                         
   3   6  14        178.33        196.01         6.24 o                         
   4   6  14          5.58          6.88         2.59 o                         
  -1   7  14          3.75         -1.42         2.09 o                         
   0   7  14        239.39        246.28         8.90 o                         
   1   7  14        270.94        276.22         9.33 o                         
   2   7  14         20.16         16.95         3.35 o                         
   3   7  14         32.79         33.12         4.09 o                         
   4   7  14        172.60        193.33        20.93 o                         
  -2  -2  15         75.56         70.54         5.56 o                         
  -1  -2  15        197.09        203.85        10.02 o                         
   0  -2  15        455.97        452.02        12.53 o                         
   1  -2  15          2.90          4.58         2.67 o                         
  -3  -1  15         75.17         75.88         5.50 o                         
  -2  -1  15         88.62         83.48         8.29 o                         
  -1  -1  15        405.36        396.73        10.93 o                         
   0  -1  15         31.81         30.98         3.96 o                         
   1  -1  15        124.05        120.05         6.60 o                         
   2  -1  15        324.98        302.61        16.21 o                         
   3  -1  15        112.72        118.86         7.61 o                         
  -4   0  15        218.38        216.18        11.12 o                         
  -3   0  15         84.88         81.91         6.61 o                         
  -2   0  15         22.17         26.46         3.58 o                         
  -1   0  15          8.01          7.22         1.90 o                         
   0   0  15        454.26        472.66        10.64 o                         
   1   0  15         42.14         45.41         5.35 o                         
   2   0  15          4.66          6.20         2.66 o                         
   3   0  15        330.63        319.23        10.64 o                         
  -4   1  15         25.38         25.83         3.82 o                         
  -3   1  15          1.25          1.89         3.25 o                         
  -2   1  15        566.68        584.83        16.78 o                         
  -1   1  15        357.14        351.33        12.85 o                         
   0   1  15        105.50        124.67         5.62 o                         
   1   1  15        200.03        211.41         6.06 o                         
   2   1  15        876.94        905.03        14.08 o                         
   3   1  15          2.60          1.08         2.29 o                         
   4   1  15         17.68         15.75         3.78 o                         
  -4   2  15         97.87         96.22        11.43 o                         
  -3   2  15         46.21         44.67         4.60 o                         
  -2   2  15          6.76          5.76         2.55 o                         
  -1   2  15         71.58         64.51         5.02 o                         
   0   2  15        316.31        296.55        13.51 o                         
   1   2  15         46.52         43.81         6.10 o                         
   2   2  15          2.68          2.19         1.64 o                         
   3   2  15        229.24        223.21         6.54 o                         
   4   2  15        168.92        175.97         7.82 o                         
  -4   3  15         26.95         26.63         3.96 o                         
  -3   3  15         23.82         29.21         4.14 o                         
  -2   3  15        213.78        199.00         7.66 o                         
  -1   3  15          0.63          0.66         2.02 o                         
   0   3  15        179.87        175.62         8.34 o                         
   1   3  15        681.03        677.73        11.61 o                         
   2   3  15        286.71        283.09         6.33 o                         
   3   3  15         42.23         37.82         4.96 o                         
   4   3  15         11.14          8.39         2.21 o                         
  -3   4  15        115.35        110.49         6.22 o                         
  -2   4  15        109.79        109.30         6.34 o                         
  -1   4  15          3.53          2.88         2.21 o                         
   0   4  15        231.55        222.22         8.12 o                         
   1   4  15        158.90        152.15         6.78 o                         
   2   4  15         12.72         12.16         2.30 o                         
   3   4  15        257.53        259.56         7.17 o                         
   4   4  15        295.28        288.65         7.77 o                         
  -3   5  15         50.27         44.09         5.03 o                         
  -2   5  15        295.82        303.97        10.00 o                         
  -1   5  15         29.59         31.11         4.18 o                         
   0   5  15          0.44          0.51         2.12 o                         
   1   5  15        299.32        262.06         8.96 o                         
   2   5  15        252.83        243.84         8.59 o                         
   3   5  15          1.00         -1.12         1.65 o                         
   4   5  15         23.25         25.09         7.35 o                         
  -2   6  15         72.15         69.74        12.17 o                         
  -1   6  15         40.30         32.28         7.66 o                         
   0   6  15        577.95        604.07        14.47 o                         
   1   6  15          7.63         11.10         3.19 o                         
   2   6  15          1.14         -0.80         2.21 o                         
   3   6  15        169.39        169.65         7.47 o                         
   4   6  15        147.17        157.95         5.99 o                         
   0   7  15          1.59          1.39         4.25 o                         
   1   7  15        323.60        330.61        19.14 o                         
   2   7  15        215.04        234.44         8.91 o                         
  -2  -1  16          3.24          4.09         3.57 o                         
  -1  -1  16        450.89        449.97        12.15 o                         
   0  -1  16         17.77         18.46         5.19 o                         
   1  -1  16          7.47          8.02         3.12 o                         
  -3   0  16         55.26         55.16         7.81 o                         
  -2   0  16        299.84        294.33         9.27 o                         
  -1   0  16         36.13         45.20         4.55 o                         
   0   0  16          0.77          1.49         2.29 o                         
   1   0  16        420.16        419.16        13.48 o                         
   2   0  16         79.40         73.26         6.22 o                         
  -3   1  16          0.41         -1.97         1.97 o                         
  -2   1  16         23.86         20.01         4.14 o                         
  -1   1  16        271.30        288.10         9.16 o                         
   0   1  16          2.10          1.72         1.68 o                         
   1   1  16         23.26         28.44         3.01 o                         
   2   1  16        721.77        696.02        15.91 o                         
   3   1  16        429.59        467.43        13.09 o                         
  -3   2  16        482.76        482.26        12.73 o                         
  -2   2  16        107.21        101.68        11.33 o                         
  -1   2  16         48.27         55.28         4.86 o                         
   0   2  16         29.45         29.70         6.82 o                         
   1   2  16        318.61        333.00         7.88 o                         
   2   2  16          4.69          3.66         1.91 o                         
   3   2  16          3.51          4.02         2.96 o                         
  -3   3  16         54.43         54.74         5.26 o                         
  -2   3  16        154.75        164.63         7.37 o                         
  -1   3  16        213.73        201.15         7.87 o                         
   0   3  16         38.35         30.86         3.87 o                         
   1   3  16         11.72          7.35         3.41 o                         
   2   3  16        254.66        250.18         7.07 o                         
   3   3  16        239.25        228.82         8.37 o                         
   4   3  16          6.14          6.02         2.78 o                         
  -2   4  16          4.10          1.11         2.73 o                         
  -1   4  16          2.72          5.10         2.48 o                         
   0   4  16         97.51         99.79         6.79 o                         
   1   4  16        140.56        130.96         8.13 o                         
   2   4  16          9.38          7.84         2.15 o                         
   3   4  16         25.70         30.19         4.08 o                         
  -2   5  16         24.89         23.53         3.89 o                         
  -1   5  16        224.16        220.22        18.93 o                         
   0   5  16          8.48         10.34         2.92 o                         
   1   5  16          6.68          6.58         2.85 o                         
   2   5  16        261.11        255.88        15.21 o                         
   3   5  16        253.99        256.55         7.44 o                         
  -1   6  16          2.00         -0.52         3.78 o                         
   0   6  16         92.30         75.48         6.02 o                         
   1   6  16         31.70         28.27         4.13 o                         
   2   6  16          1.25         -2.04         2.04 o                         
  -1   0  17         79.91         70.48         8.39 o                         
   0   0  17         17.74         18.67         3.78 o                         
  -2   1  17         18.64         11.97         3.05 o                         
  -1   1  17         34.51         39.89         4.38 o                         
   0   1  17        193.85        183.12         7.32 o                         
   1   1  17         48.34         59.37         5.72 o                         
  -2   2  17        243.21        257.54        15.05 o                         
  -1   2  17         18.73         22.17         3.63 o                         
   0   2  17          4.88          4.41         3.46 o                         
   1   2  17        116.52        102.01         4.45 o                         
   2   2  17         44.69         39.01         4.57 o                         
  -2   3  17          5.03          5.19         2.89 o                         
  -1   3  17         60.93         74.76        10.59 o                         
   0   3  17        102.67        100.65         8.97 o                         
   1   3  17          7.12          5.15         2.62 o                         
   2   3  17         20.36         18.27         2.92 o                         
  -1   4  17         14.74         16.44         3.48 o                         
   0   4  17          2.05          6.31         2.72 o                         
   1   4  17        259.81        271.06         9.50 o                         
   2   4  17        225.76        247.17         9.13 o                         
   0   5  17         40.71         48.39         7.39 o                         
   1   5  17          4.36          2.28         2.70 o                         
                                                                                
