# Supplementary material for: Crystal structures of two new divalent transition-metal salts of carb­oxy­benzene­sulfonate anions
Source: Acta Crystallogr E Crystallogr Commun. 2022 Aug 31;78(Pt 9):961–5. doi: 10.1107/S2056989022008295 (PMC9443801; doi:10.1107/S2056989022008295)
Supplement: Supplementary file 3 [file e-78-00961-IIsup3.hkl]

data_II                                                                         
_shelx_title ' RB306_0m_a.res in P-1'                                           
_shelx_refln_list_code          4                                               
_shelx_F_calc_maximum      125.74                                               
_exptl_crystal_F_000       313.00                                               
_reflns_d_resolution_high  0.7478                                               
                                                                                
loop_                                                                           
 _space_group_symop_operation_xyz                                               
 'x, y, z'                                                                      
 '-x, -y, -z'                                                                   
                                                                                
_cell_length_a     6.7774                                                       
_cell_length_b     6.9866                                                       
_cell_length_c    13.7211                                                       
_cell_angle_alpha  91.107                                                       
_cell_angle_beta   90.401                                                       
_cell_angle_gamma 117.583                                                       
                                                                                
_shelx_F_squared_multiplier     1.000                                           
                                                                                
loop_                                                                           
 _refln_index_h                                                                 
 _refln_index_k                                                                 
 _refln_index_l                                                                 
 _refln_F_squared_calc                                                          
 _refln_F_squared_meas                                                          
 _refln_F_squared_sigma                                                         
 _refln_observed_status                                                         
   1   0   0          0.79          1.01         0.47 o                         
   2   0   0        705.11        757.10         7.38 o                         
   3   0   0       3943.27       3997.25        29.79 o                         
   4   0   0        258.19        272.52         4.04 o                         
   5   0   0         20.88         16.62         2.02 o                         
   6   0   0         30.33         30.19         3.59 o                         
   7   0   0          0.36         -2.28         2.28 o                         
   8   0   0        113.43         98.99         7.05 o                         
  -8   1   0        237.79        243.59         8.96 o                         
  -7   1   0        420.70        406.74        10.48 o                         
  -6   1   0         12.89         13.01         2.23 o                         
  -5   1   0        286.00        304.31         5.81 o                         
  -4   1   0        546.98        652.79         6.78 o                         
  -3   1   0        173.44        187.94         2.76 o                         
  -2   1   0       4249.64       4074.40        29.42 o                         
  -1   1   0         24.25         22.96         1.13 o                         
   0   1   0        156.38        166.61         2.02 o                         
   1   1   0      10161.91       9636.09       168.52 o                         
   2   1   0        524.50        556.85         5.53 o                         
   3   1   0          4.81          2.45         0.91 o                         
   4   1   0       2713.17       2722.03        28.23 o                         
   5   1   0         46.24         43.86         4.11 o                         
   6   1   0         15.65         15.37         3.20 o                         
   7   1   0        154.13        165.88         7.54 o                         
  -8   2   0          2.41          1.22         2.48 o                         
  -7   2   0         81.10         84.25         5.41 o                         
  -6   2   0        641.41        619.83         9.46 o                         
  -5   2   0         66.30         65.49         2.13 o                         
  -4   2   0        680.08        686.94         6.99 o                         
  -3   2   0         22.58         10.04         0.97 o                         
  -2   2   0        139.09        119.21         2.73 o                         
  -1   2   0       1428.47       1416.11        12.52 o                         
   0   2   0       1561.15       1752.83        13.54 o                         
   1   2   0        901.21        940.33        10.22 o                         
   2   2   0        707.99        700.04         6.94 o                         
   3   2   0        151.80        150.75         5.72 o                         
   4   2   0         11.21         12.57         2.53 o                         
   5   2   0        237.74        237.56         7.82 o                         
   6   2   0         26.21         29.53         3.96 o                         
  -8   3   0        277.46        278.57         7.22 o                         
  -7   3   0         41.64         53.97         4.39 o                         
  -6   3   0         12.58         11.33         1.90 o                         
  -5   3   0        232.52        217.11         3.72 o                         
  -4   3   0       1141.92       1268.13        11.31 o                         
  -3   3   0         33.43         42.42         1.66 o                         
  -2   3   0         13.65          7.70         0.85 o                         
  -1   3   0          8.14          6.54         0.82 o                         
   0   3   0       4761.73       5032.93        44.95 o                         
   1   3   0        293.70        273.69         3.78 o                         
   2   3   0         32.28         34.22         3.09 o                         
   3   3   0        137.93        139.10         4.25 o                         
   4   3   0        235.78        234.76         8.68 o                         
   5   3   0         55.90         57.86         5.15 o                         
   6   3   0          3.74          3.70         3.61 o                         
  -9   4   0         30.01         20.36         4.18 o                         
  -8   4   0         24.44         16.42         4.61 o                         
  -7   4   0        283.33        273.30         6.70 o                         
  -6   4   0        140.62        154.21         6.69 o                         
  -5   4   0          1.85          2.91         1.09 o                         
  -4   4   0          3.24          4.02         0.92 o                         
  -3   4   0        721.51        747.93         9.25 o                         
  -2   4   0         85.75         90.91         1.86 o                         
  -1   4   0       1307.59       1318.77        11.57 o                         
   0   4   0        937.10        946.41         9.14 o                         
   1   4   0         15.76         15.67         1.55 o                         
   2   4   0       1330.21       1293.17        15.20 o                         
   3   4   0        288.38        282.53         6.56 o                         
   4   4   0         87.24         79.94         5.88 o                         
   5   4   0         77.87         81.61         6.30 o                         
  -9   5   0         55.97         52.10         5.31 o                         
  -8   5   0        298.92        320.54         9.99 o                         
  -7   5   0        206.01        200.32        12.21 o                         
  -6   5   0         86.65         77.81        12.82 o                         
  -5   5   0        187.91        180.08         6.44 o                         
  -4   5   0         15.36         17.74         2.81 o                         
  -3   5   0        483.90        498.38         7.66 o                         
  -2   5   0        126.56        116.44         3.61 o                         
  -1   5   0         61.46         64.47         2.24 o                         
   0   5   0        238.01        241.51         4.13 o                         
   1   5   0       1463.26       1427.29        20.30 o                         
   2   5   0          6.37          6.66         2.08 o                         
   3   5   0        259.58        247.81         6.64 o                         
   4   5   0        236.07        234.90         8.64 o                         
  -8   6   0          0.38          2.35         2.87 o                         
  -7   6   0        681.62        641.92        15.36 o                         
  -6   6   0        137.64        131.22         5.33 o                         
  -5   6   0         34.08         29.11         2.68 o                         
  -4   6   0        818.44        807.01         9.77 o                         
  -3   6   0          3.89          2.88         1.65 o                         
  -2   6   0         10.26          9.85         1.99 o                         
  -1   6   0        157.12        156.10         4.39 o                         
   0   6   0         55.05         43.08         4.07 o                         
   1   6   0        206.02        210.43         6.57 o                         
   2   6   0         83.29         87.70         4.73 o                         
   3   6   0          1.04          2.54         2.18 o                         
  -8   7   0        110.08         98.87         7.00 o                         
  -7   7   0         58.23         46.27         8.37 o                         
  -6   7   0        463.43        456.17         9.00 o                         
  -5   7   0        141.71        149.09         5.20 o                         
  -4   7   0        114.11        101.23         4.31 o                         
  -3   7   0        221.52        226.07         5.88 o                         
  -2   7   0         71.72         68.78         3.88 o                         
  -1   7   0          1.81          1.20         2.36 o                         
   0   7   0        203.48        212.58         8.02 o                         
   1   7   0         12.95         17.65         3.78 o                         
   2   7   0         46.29         45.10         5.10 o                         
  -7   8   0        354.80        360.43        10.97 o                         
  -6   8   0          9.30          7.81         2.60 o                         
  -5   8   0        128.73        146.15         5.53 o                         
  -4   8   0        277.68        287.62         7.29 o                         
  -3   8   0         12.98         12.99         3.31 o                         
  -2   8   0         95.95        113.07         7.68 o                         
  -1   8   0         10.41          9.43         3.84 o                         
   0   8   0         33.92         31.96         8.60 o                         
  -6   9   0        248.86        257.88         8.10 o                         
  -5   9   0          6.98         10.82         2.78 o                         
  -4   9   0        157.33        168.89         8.04 o                         
  -3   9   0        353.69        320.61        15.52 o                         
  -2   9   0          8.90          4.41         3.39 o                         
   2  -9   1          4.97          9.43         3.99 o                         
   3  -9   1         51.13         45.06         8.60 o                         
   4  -9   1        407.78        412.63        11.89 o                         
   5  -9   1          2.28          1.81         2.40 o                         
   6  -9   1         95.48         94.55         5.47 o                         
   0  -8   1         40.77         49.88         5.54 o                         
   1  -8   1         70.28         70.61         6.14 o                         
   2  -8   1        107.71         94.91        11.68 o                         
   3  -8   1        141.99        139.71         6.79 o                         
   4  -8   1          9.78         11.43         2.45 o                         
   5  -8   1         95.37        100.98         5.09 o                         
   6  -8   1          1.46          1.18         2.17 o                         
   7  -8   1         13.57         12.14         3.59 o                         
  -2  -7   1        122.43        119.02         7.37 o                         
  -1  -7   1         27.30         28.90         4.29 o                         
   0  -7   1        229.93        213.57         7.88 o                         
   1  -7   1        165.83        168.91         7.16 o                         
   2  -7   1         20.25         18.21         3.19 o                         
   3  -7   1        771.07        751.10        18.55 o                         
   4  -7   1         42.05         45.15         3.81 o                         
   5  -7   1         28.80         25.37         2.86 o                         
   6  -7   1        341.06        344.98         9.77 o                         
   7  -7   1        255.74        238.95         8.74 o                         
   8  -7   1          1.22          3.07         3.04 o                         
  -3  -6   1         14.72         13.94         3.72 o                         
  -2  -6   1          3.32          2.48         2.06 o                         
  -1  -6   1        191.63        178.61         5.46 o                         
   0  -6   1         61.77         63.49         9.22 o                         
   1  -6   1         92.52         92.69         5.15 o                         
   2  -6   1        260.51        271.03         8.72 o                         
   3  -6   1          8.34          7.98         1.88 o                         
   4  -6   1        679.53        672.62        10.49 o                         
   5  -6   1        612.60        596.45         9.76 o                         
   6  -6   1         13.42         12.97         2.87 o                         
   7  -6   1        290.01        295.64         9.07 o                         
   8  -6   1        161.42        150.19         7.22 o                         
  -4  -5   1         86.47         79.61         4.90 o                         
  -3  -5   1        270.22        271.46         7.68 o                         
  -2  -5   1        119.76        128.48         7.16 o                         
  -1  -5   1         52.69         49.43         4.66 o                         
   0  -5   1        316.42        315.91         6.03 o                         
   1  -5   1          9.84         12.98         1.38 o                         
   2  -5   1        141.44        152.35         4.86 o                         
   3  -5   1        641.75        633.86         9.56 o                         
   4  -5   1        541.98        571.30        13.55 o                         
   5  -5   1          8.58         10.28         1.81 o                         
   6  -5   1        475.94        469.13        10.65 o                         
   7  -5   1          3.04          8.39         3.15 o                         
   8  -5   1        114.28        116.60         6.63 o                         
   9  -5   1         67.63         56.38         7.68 o                         
  -5  -4   1         88.18         93.23         6.77 o                         
  -4  -4   1        376.60        385.15         8.28 o                         
  -3  -4   1          4.40          3.63         1.90 o                         
  -2  -4   1        145.02        142.70         5.11 o                         
  -1  -4   1        771.55        780.21        10.18 o                         
   0  -4   1        186.13        197.34         3.31 o                         
   1  -4   1         10.29          4.55         0.98 o                         
   2  -4   1        814.59        827.71         7.91 o                         
   3  -4   1         72.39         69.24         1.85 o                         
   4  -4   1          3.77          3.20         0.98 o                         
   5  -4   1        156.23        155.64         5.74 o                         
   6  -4   1         51.03         51.54         3.16 o                         
   7  -4   1        574.01        559.39         9.53 o                         
   8  -4   1         26.92         32.19         4.61 o                         
   9  -4   1          9.81         13.21         3.80 o                         
  -6  -3   1        244.22        248.84         9.23 o                         
  -5  -3   1          2.05          6.30         2.91 o                         
  -4  -3   1        113.27        120.88         4.43 o                         
  -3  -3   1       1459.91       1443.07        16.43 o                         
  -2  -3   1        193.90        197.88         4.55 o                         
  -1  -3   1         34.27         31.59         1.30 o                         
   0  -3   1       5051.12       5029.75        43.06 o                         
   1  -3   1         28.62         28.61         1.74 o                         
   2  -3   1        597.91        634.42         6.25 o                         
   3  -3   1        344.96        332.25         4.09 o                         
   4  -3   1         19.82         16.84         1.28 o                         
   5  -3   1        486.24        465.10         5.73 o                         
   6  -3   1        260.68        248.51         5.64 o                         
   7  -3   1         87.05         67.68         3.86 o                         
   8  -3   1        165.14        160.90         5.68 o                         
  -6  -2   1          1.25         -1.54         2.77 o                         
  -5  -2   1        272.74        290.58         8.52 o                         
  -4  -2   1        295.05        285.02         6.03 o                         
  -3  -2   1        129.82        142.14         3.33 o                         
  -2  -2   1       3602.32       3532.45        29.31 o                         
  -1  -2   1        273.51        288.32         3.25 o                         
   0  -2   1       1614.65       1633.30        12.69 o                         
   1  -2   1       2391.28       2376.83        20.12 o                         
   2  -2   1        714.08        723.37         6.44 o                         
   3  -2   1        256.96        274.07         3.49 o                         
   4  -2   1       2535.86       2503.76        19.78 o                         
   5  -2   1        217.30        231.70         4.99 o                         
   6  -2   1         13.54         15.81         2.21 o                         
   7  -2   1        626.01        631.29        10.37 o                         
   8  -2   1         96.61         86.47         5.03 o                         
  -7  -1   1        100.43        105.23         6.57 o                         
  -6  -1   1          9.53          6.84         2.61 o                         
  -5  -1   1         76.17         77.07         4.66 o                         
  -4  -1   1        530.46        537.06         6.43 o                         
  -3  -1   1        506.50        486.18         5.52 o                         
  -2  -1   1        377.04        393.97         4.29 o                         
  -1  -1   1       2611.75       2533.09        36.64 o                         
   0  -1   1       1538.31       1501.08        15.47 o                         
   1  -1   1        613.93        599.42         7.68 o                         
   2  -1   1       3193.48       3158.19        23.07 o                         
   3  -1   1        327.74        327.78         3.67 o                         
   4  -1   1         10.09         16.85         1.06 o                         
   5  -1   1        423.27        420.22         7.03 o                         
   6  -1   1         23.90         28.70         5.82 o                         
   7  -1   1          2.08          0.67         1.80 o                         
   8  -1   1        348.13        329.05        10.32 o                         
  -8   0   1        151.60        163.40         7.87 o                         
  -7   0   1         27.72         24.14         3.78 o                         
  -6   0   1         52.18         64.15         4.83 o                         
  -5   0   1        112.45        112.09         3.05 o                         
  -4   0   1         69.35         59.60         2.04 o                         
  -3   0   1       1002.56       1072.85         9.54 o                         
  -2   0   1         29.69         40.72         1.58 o                         
  -1   0   1          1.53          1.32         0.51 o                         
   1   0   1       4013.37       3850.29        60.47 o                         
   2   0   1        478.19        423.32         4.41 o                         
   3   0   1        183.20        237.65         3.26 o                         
   4   0   1        558.99        595.10         6.49 o                         
   5   0   1        280.50        273.93         5.64 o                         
   6   0   1        170.79        161.48         5.05 o                         
   7   0   1         56.89         51.32         4.86 o                         
   8   0   1          8.45         10.99         3.63 o                         
  -8   1   1          5.75          5.79         2.97 o                         
  -7   1   1        125.21        131.58         6.14 o                         
  -6   1   1        208.78        203.67         5.27 o                         
  -5   1   1        143.61        135.42         3.05 o                         
  -4   1   1       1865.08       1940.18        21.26 o                         
  -3   1   1        232.51        202.57         2.99 o                         
  -2   1   1        241.37        239.02         2.88 o                         
  -1   1   1       6685.29       6054.28       127.22 o                         
   0   1   1        429.80        418.14         3.70 o                         
   1   1   1       2872.85       2861.68        29.39 o                         
   2   1   1        141.01        125.75         2.28 o                         
   3   1   1        510.55        511.23         5.77 o                         
   4   1   1          0.96          5.07         1.14 o                         
   5   1   1         22.42         25.34         3.20 o                         
   6   1   1          1.19         -1.97         2.21 o                         
   7   1   1        209.62        213.68        10.75 o                         
  -8   2   1        125.04        120.75         6.41 o                         
  -7   2   1          2.16          1.22         2.82 o                         
  -6   2   1         23.25         14.35         2.16 o                         
  -5   2   1        503.97        482.58         5.95 o                         
  -4   2   1        119.91        138.07         2.73 o                         
  -3   2   1       3132.06       3200.81        24.13 o                         
  -2   2   1       2127.11       2059.09        15.68 o                         
  -1   2   1        223.62        201.03         3.16 o                         
   0   2   1      15811.09      15052.30       226.44 o                         
   1   2   1       1440.56       1400.04        11.54 o                         
   2   2   1         33.97         47.17         1.74 o                         
   3   2   1        997.20        998.05         9.78 o                         
   4   2   1         66.94         63.62         4.57 o                         
   5   2   1         72.32         69.32         5.09 o                         
   6   2   1         86.19         80.49        13.13 o                         
  -8   3   1          5.07          2.83         2.24 o                         
  -7   3   1        989.15        940.75        13.05 o                         
  -6   3   1          6.83          7.37         1.81 o                         
  -5   3   1         17.70         13.40         1.38 o                         
  -4   3   1          3.69          2.46         0.88 o                         
  -3   3   1       1171.24       1237.06        10.56 o                         
  -2   3   1        510.53        523.87         6.62 o                         
  -1   3   1        830.74        682.70         6.36 o                         
   0   3   1        276.64        289.55         4.21 o                         
   1   3   1       6189.63       6294.20        46.21 o                         
   2   3   1        833.21        824.23         8.44 o                         
   3   3   1        343.23        358.98         6.63 o                         
   4   3   1        821.79        825.21        11.71 o                         
   5   3   1        312.74        319.18        10.29 o                         
   6   3   1         25.75         27.97         4.34 o                         
  -9   4   1        454.50        458.33        12.43 o                         
  -8   4   1        117.35        107.97        11.83 o                         
  -7   4   1          8.90          8.39         2.71 o                         
  -6   4   1       1305.42       1237.96        14.60 o                         
  -5   4   1         16.29         19.37         1.60 o                         
  -4   4   1          4.70          9.08         1.04 o                         
  -3   4   1        137.35        109.32         3.16 o                         
  -2   4   1          5.38          2.81         2.45 o                         
  -1   4   1        901.11        949.85         8.91 o                         
   0   4   1        169.19        137.81         3.17 o                         
   1   4   1          3.01          4.32         1.11 o                         
   2   4   1         86.93         92.18         4.20 o                         
   3   4   1        779.75        753.45        11.11 o                         
   4   4   1          8.71          3.88         2.62 o                         
   5   4   1         12.83         11.13         3.42 o                         
  -9   5   1          0.33          1.84         3.15 o                         
  -8   5   1        241.59        247.29        10.06 o                         
  -7   5   1         99.34        106.17         5.75 o                         
  -6   5   1        134.83        137.16         5.10 o                         
  -5   5   1        414.57        401.43         7.19 o                         
  -4   5   1        679.40        694.08         9.63 o                         
  -3   5   1         35.01         37.60         3.23 o                         
  -2   5   1        721.87        686.15         9.28 o                         
  -1   5   1         16.79         20.29         1.57 o                         
   0   5   1         97.82        104.41         3.10 o                         
   1   5   1        380.20        374.04         7.06 o                         
   2   5   1         35.95         39.09         3.10 o                         
   3   5   1          2.16         -1.33         1.71 o                         
   4   5   1         60.80         65.08         5.99 o                         
  -8   6   1         46.30         48.90         5.16 o                         
  -7   6   1        370.12        366.63        10.16 o                         
  -6   6   1        122.02        129.27         4.63 o                         
  -5   6   1         38.95         36.49         3.00 o                         
  -4   6   1         11.08         12.34         2.44 o                         
  -3   6   1       1039.96       1005.30        13.68 o                         
  -2   6   1         19.15         21.24         2.35 o                         
  -1   6   1        180.17        191.33         4.97 o                         
   0   6   1        709.27        639.79        13.14 o                         
   1   6   1         36.71         30.08         3.83 o                         
   2   6   1        304.01        307.33         7.44 o                         
   3   6   1          9.02          6.61         2.82 o                         
  -8   7   1        272.22        270.38         9.67 o                         
  -7   7   1         58.49         46.86         4.94 o                         
  -6   7   1         77.26         75.71         4.37 o                         
  -5   7   1         91.67         88.76         4.45 o                         
  -4   7   1          5.53          4.05         1.70 o                         
  -3   7   1         98.30        107.65         4.37 o                         
  -2   7   1        139.73        130.85         4.63 o                         
  -1   7   1         67.68         65.66         5.53 o                         
   0   7   1        126.41        126.46         6.46 o                         
   1   7   1        371.20        353.44        10.42 o                         
   2   7   1          5.79          4.80         3.19 o                         
  -7   8   1        181.71        180.01        15.67 o                         
  -6   8   1        292.99        295.68         7.71 o                         
  -5   8   1         12.37          9.26         2.45 o                         
  -4   8   1        228.22        236.87         6.72 o                         
  -3   8   1         43.13         38.14         3.54 o                         
  -2   8   1         44.12         39.16         4.59 o                         
  -1   8   1         23.31         27.72         4.29 o                         
   0   8   1          3.25         -1.38         2.93 o                         
  -6   9   1         78.90         94.49         5.55 o                         
  -5   9   1        211.97        215.78        11.67 o                         
  -4   9   1         57.92         55.62         8.68 o                         
  -3   9   1         42.00         42.72         9.99 o                         
   3  -9   2        189.16        192.62        11.68 o                         
   4  -9   2          4.56          0.18         5.45 o                         
   5  -9   2         51.88         54.85         4.39 o                         
   6  -9   2         23.13         22.16         4.16 o                         
   0  -8   2        474.05        453.63        12.53 o                         
   1  -8   2         35.24         30.56         5.99 o                         
   2  -8   2          0.47          1.06         2.73 o                         
   3  -8   2        722.23        761.07        36.80 o                         
   4  -8   2        498.01        520.44         9.82 o                         
   5  -8   2        106.14        109.79         4.99 o                         
   6  -8   2         97.75        106.43         6.94 o                         
   7  -8   2         29.86         25.30         4.13 o                         
  -2  -7   2          2.48          1.84         2.99 o                         
  -1  -7   2         63.20         74.22         5.86 o                         
   0  -7   2         71.48         72.16         5.70 o                         
   1  -7   2        144.01        143.34        10.06 o                         
   2  -7   2        295.62        298.71         8.85 o                         
   3  -7   2         27.81         26.91         2.80 o                         
   4  -7   2        730.41        731.58        11.22 o                         
   5  -7   2         31.71         31.49         3.55 o                         
   6  -7   2         50.96         52.46         4.83 o                         
   7  -7   2        569.76        579.17        13.69 o                         
   8  -7   2          7.45          7.66         3.35 o                         
  -3  -6   2        260.23        246.33        13.27 o                         
  -2  -6   2         37.27         35.84         3.51 o                         
  -1  -6   2        251.40        231.73         7.22 o                         
   0  -6   2        295.79        284.83         7.05 o                         
   1  -6   2         47.25         48.68         4.23 o                         
   2  -6   2          7.17          6.21         1.94 o                         
   3  -6   2        544.51        540.16         9.99 o                         
   4  -6   2         66.74         67.41         3.46 o                         
   5  -6   2        201.20        208.80         5.52 o                         
   6  -6   2        280.90        287.47         8.58 o                         
   7  -6   2         33.71         34.25         4.17 o                         
   8  -6   2        174.91        172.05         7.88 o                         
  -4  -5   2          0.79          1.67         2.32 o                         
  -3  -5   2          0.74          1.18         2.11 o                         
  -2  -5   2        842.78        833.42        12.23 o                         
  -1  -5   2        230.17        217.21         5.38 o                         
   0  -5   2        307.67        298.81         5.89 o                         
   1  -5   2       1237.22       1221.05        16.51 o                         
   2  -5   2        252.93        262.90         5.34 o                         
   3  -5   2        452.26        433.90         7.09 o                         
   4  -5   2       1297.91       1322.38        15.06 o                         
   5  -5   2         53.24         52.34         6.06 o                         
   6  -5   2          0.79         -1.46         2.17 o                         
   7  -5   2        398.59        392.56        15.43 o                         
   8  -5   2          0.29          2.79         2.76 o                         
  -5  -4   2         11.89          4.24         2.97 o                         
  -4  -4   2        620.52        600.77        10.64 o                         
  -3  -4   2         52.81         56.09         3.63 o                         
  -2  -4   2         69.32         73.06         5.95 o                         
  -1  -4   2        786.58        764.51        10.41 o                         
   0  -4   2         74.01         86.31         2.22 o                         
   1  -4   2        121.58        122.10         2.57 o                         
   2  -4   2       3128.18       3120.36        37.75 o                         
   3  -4   2         27.89         27.26         1.55 o                         
   4  -4   2        604.65        617.37         6.86 o                         
   5  -4   2        654.62        626.26         8.36 o                         
   6  -4   2         21.26         23.58         2.39 o                         
   7  -4   2        442.42        441.67         8.39 o                         
   8  -4   2        354.08        351.29         8.64 o                         
  -6  -3   2        352.80        334.83        10.81 o                         
  -5  -3   2        270.36        263.08         8.74 o                         
  -4  -3   2         98.63         98.68         4.08 o                         
  -3  -3   2        701.69        698.53        10.11 o                         
  -2  -3   2          8.49          8.23         1.57 o                         
  -1  -3   2        300.18        303.63         5.26 o                         
   0  -3   2        561.47        515.92         8.31 o                         
   1  -3   2        475.28        475.86         5.08 o                         
   2  -3   2        251.09        243.31         3.33 o                         
   3  -3   2        489.09        492.50         5.40 o                         
   4  -3   2        567.62        572.57         6.30 o                         
   5  -3   2         54.79         55.68         4.21 o                         
   6  -3   2       1374.71       1342.11        21.38 o                         
   7  -3   2          2.65          3.03         2.09 o                         
   8  -3   2         41.04         39.49         3.51 o                         
  -6  -2   2         50.09         46.04         5.00 o                         
  -5  -2   2          0.50          2.22         3.53 o                         
  -4  -2   2        691.90        712.98        10.23 o                         
  -3  -2   2        355.19        343.67         5.31 o                         
  -2  -2   2        712.86        696.28         8.66 o                         
  -1  -2   2        143.19        128.52         2.99 o                         
   0  -2   2         23.75         28.33         1.15 o                         
   1  -2   2        208.24        216.94         2.82 o                         
   2  -2   2        483.71        529.90         5.22 o                         
   3  -2   2        676.65        703.99         6.70 o                         
   4  -2   2        390.28        380.90         4.38 o                         
   5  -2   2        573.68        595.66         8.63 o                         
   6  -2   2         15.92         17.88         2.41 o                         
   7  -2   2        231.52        230.20         7.00 o                         
   8  -2   2        118.37        133.52         5.37 o                         
  -7  -1   2          5.54          3.65         3.04 o                         
  -6  -1   2         22.34         24.73         3.69 o                         
  -5  -1   2        180.04        169.22         4.79 o                         
  -4  -1   2        227.63        231.33         4.06 o                         
  -3  -1   2       1292.29       1302.50        11.48 o                         
  -2  -1   2         40.41         29.00         2.38 o                         
  -1  -1   2        689.48        625.39         6.77 o                         
   0  -1   2       4034.69       3832.29        29.51 o                         
   1  -1   2        637.02        652.38         5.51 o                         
   2  -1   2        133.28        131.26         2.63 o                         
   3  -1   2        431.03        388.12         5.53 o                         
   4  -1   2        211.81        208.47         4.32 o                         
   5  -1   2         12.30         10.96         3.57 o                         
   6  -1   2        129.75        125.93         6.58 o                         
   7  -1   2        452.34        451.02         9.23 o                         
   8  -1   2         34.26         38.04         8.99 o                         
  -7   0   2        193.32        189.11         7.84 o                         
  -6   0   2         33.77         29.83         3.59 o                         
  -5   0   2        246.49        252.93         4.43 o                         
  -4   0   2        535.67        534.22         6.49 o                         
  -3   0   2        472.73        530.22         5.73 o                         
  -2   0   2       1134.03       1173.67        13.06 o                         
  -1   0   2       2375.33       2258.90        37.14 o                         
   0   0   2         71.42         57.15         1.52 o                         
   1   0   2       2124.48       2144.57        15.78 o                         
   2   0   2        253.33        263.75         3.05 o                         
   3   0   2       1248.79       1314.34        11.10 o                         
   4   0   2        884.20        843.98         8.26 o                         
   5   0   2        128.97        136.62         4.15 o                         
   6   0   2         50.04         49.64         5.14 o                         
   7   0   2        149.97        138.95         6.84 o                         
  -8   1   2          4.47          1.25         2.88 o                         
  -7   1   2         74.41         90.12         7.61 o                         
  -6   1   2        456.14        451.03         7.89 o                         
  -5   1   2          3.31          4.93         1.19 o                         
  -4   1   2        116.99        123.82         3.81 o                         
  -3   1   2       3816.32       3802.99        28.44 o                         
  -2   1   2       1558.06       1611.76        12.64 o                         
  -1   1   2       1171.49       1142.65         8.90 o                         
   0   1   2       4785.58       4640.36        33.39 o                         
   1   1   2       1388.85       1512.04        11.88 o                         
   2   1   2         32.51         47.27         1.59 o                         
   3   1   2       1764.74       1769.96        14.84 o                         
   4   1   2         42.21         48.40         3.17 o                         
   5   1   2        215.44        210.79         5.29 o                         
   6   1   2         62.22         67.46         5.15 o                         
   7   1   2         41.54         39.19         4.83 o                         
  -8   2   2        418.44        424.86        11.24 o                         
  -7   2   2        126.59        113.95         4.42 o                         
  -6   2   2        117.86        109.06         3.95 o                         
  -5   2   2        498.90        507.09        12.72 o                         
  -4   2   2        960.48        909.52         9.80 o                         
  -3   2   2        100.48         83.39         1.96 o                         
  -2   2   2       1503.37       1411.48        11.89 o                         
  -1   2   2         43.73         44.94         1.22 o                         
   0   2   2        111.63        122.68         2.10 o                         
   1   2   2       3028.85       2942.70        22.37 o                         
   2   2   2         88.17        101.38         2.71 o                         
   3   2   2          1.44          0.50         0.91 o                         
   4   2   2        543.16        537.68         8.20 o                         
   5   2   2         42.99         50.12         5.61 o                         
   6   2   2         10.43         13.52         3.59 o                         
  -8   3   2        147.53        146.45         5.38 o                         
  -7   3   2        130.99        135.98         4.74 o                         
  -6   3   2        888.34        882.16        21.60 o                         
  -5   3   2         69.62         71.40         2.36 o                         
  -4   3   2        602.28        622.25         6.73 o                         
  -3   3   2        541.45        517.21         5.46 o                         
  -2   3   2         15.52         20.47         1.59 o                         
  -1   3   2       2545.46       2573.51        19.71 o                         
   0   3   2         73.81         61.26         2.20 o                         
   1   3   2        849.59        919.90         8.84 o                         
   2   3   2       1090.13       1093.63        13.08 o                         
   3   3   2         42.49         41.29         3.39 o                         
   4   3   2         63.04         76.73         5.48 o                         
   5   3   2        278.78        290.41         9.18 o                         
   6   3   2         46.08         33.95         6.76 o                         
  -9   4   2          0.43         -1.85         6.53 o                         
  -8   4   2         94.32         95.68         6.41 o                         
  -7   4   2          4.92          5.43         4.23 o                         
  -6   4   2          5.65         11.47         1.90 o                         
  -5   4   2        151.46        153.98         3.26 o                         
  -4   4   2          1.04          0.93         0.81 o                         
  -3   4   2       2951.57       3108.24        34.46 o                         
  -2   4   2        942.14        903.94        11.69 o                         
  -1   4   2         45.22         54.96         1.81 o                         
   0   4   2       2948.42       3084.04        24.31 o                         
   1   4   2        522.34        530.53         6.48 o                         
   2   4   2        773.93        787.82        17.43 o                         
   3   4   2        401.98        402.75         7.73 o                         
   4   4   2        165.28        175.19         7.17 o                         
   5   4   2         84.16         82.58         6.37 o                         
  -8   5   2         10.49          0.76         2.71 o                         
  -7   5   2        364.29        343.54         9.67 o                         
  -6   5   2         12.46         12.99         2.21 o                         
  -5   5   2          3.25          2.35         1.57 o                         
  -4   5   2        300.98        294.80         5.88 o                         
  -3   5   2        521.54        522.07         8.28 o                         
  -2   5   2        616.27        671.13         9.21 o                         
  -1   5   2        256.23        262.46         5.32 o                         
   0   5   2        122.47        112.84         2.95 o                         
   1   5   2       1837.21       1840.67        21.20 o                         
   2   5   2        483.05        474.45         8.63 o                         
   3   5   2         18.27         16.16         2.68 o                         
   4   5   2        101.46        100.16         6.49 o                         
  -8   6   2         72.58         77.80         6.12 o                         
  -7   6   2         22.10         18.79         3.69 o                         
  -6   6   2        959.29        905.51        12.77 o                         
  -5   6   2        152.23        144.20         6.43 o                         
  -4   6   2         52.29         43.46         3.07 o                         
  -3   6   2          4.03          4.34         1.81 o                         
  -2   6   2        319.48        299.34         8.49 o                         
  -1   6   2        262.05        261.46        10.43 o                         
   0   6   2         84.35         89.05         5.42 o                         
   1   6   2        106.04         92.03         5.31 o                         
   2   6   2        266.83        269.65         8.80 o                         
   3   6   2         80.32         82.42         5.02 o                         
  -8   7   2         72.90         61.64        11.06 o                         
  -7   7   2        473.75        493.74        19.51 o                         
  -6   7   2          8.27         11.91         3.21 o                         
  -5   7   2          3.54          2.18         2.93 o                         
  -4   7   2        517.84        507.07         9.13 o                         
  -3   7   2         16.95         19.85         2.28 o                         
  -2   7   2         20.00         23.23         2.63 o                         
  -1   7   2        101.76         95.58         5.84 o                         
   0   7   2         31.04         26.42         3.89 o                         
   1   7   2         30.50         48.95         7.30 o                         
   2   7   2         18.27         29.35         4.76 o                         
  -7   8   2         12.50          5.93         3.31 o                         
  -6   8   2         72.80         79.42         4.78 o                         
  -5   8   2          1.16          1.24         1.77 o                         
  -4   8   2          5.53          4.34         2.30 o                         
  -3   8   2        705.19        720.15        11.94 o                         
  -2   8   2          2.66          2.10         2.80 o                         
  -1   8   2          4.34          1.56         2.95 o                         
   0   8   2        335.09        358.10        11.19 o                         
  -5   9   2        159.84        162.93         6.23 o                         
  -4   9   2          0.44         -0.91         2.27 o                         
  -3   9   2         19.00         25.08         4.45 o                         
   3  -9   3        111.70        110.02        12.37 o                         
   4  -9   3        144.30        135.96         9.45 o                         
   5  -9   3        161.13        162.48         7.03 o                         
   0  -8   3          1.94          5.93         4.69 o                         
   1  -8   3        207.85        200.86        10.75 o                         
   2  -8   3          4.14          2.25         2.82 o                         
   3  -8   3          1.36          0.87         2.55 o                         
   4  -8   3         52.16         46.48         3.67 o                         
   5  -8   3         38.19         41.15         4.28 o                         
   6  -8   3         20.99         20.90         3.86 o                         
   7  -8   3         21.90         25.44         4.33 o                         
  -2  -7   3          0.62         -2.38         3.92 o                         
  -1  -7   3        309.55        316.42        10.15 o                         
   0  -7   3         35.63         41.62         4.78 o                         
   1  -7   3         21.83         15.52         3.31 o                         
   2  -7   3        586.56        597.52        23.66 o                         
   3  -7   3         97.00        100.80         4.22 o                         
   4  -7   3          1.11         -0.12         1.84 o                         
   5  -7   3         55.11         63.45         3.93 o                         
   6  -7   3         12.65         12.33         3.14 o                         
   7  -7   3         34.45         32.37         4.40 o                         
   8  -7   3         88.87         79.25         9.59 o                         
  -3  -6   3          0.56          0.35         2.28 o                         
  -2  -6   3          6.30          5.59         2.23 o                         
  -1  -6   3          0.54          2.61         2.86 o                         
   0  -6   3       1558.59       1487.28        30.06 o                         
   1  -6   3        136.77        142.62         5.81 o                         
   2  -6   3         25.26         28.09         2.53 o                         
   3  -6   3       1639.07       1586.37        18.26 o                         
   4  -6   3        773.61        781.08        11.07 o                         
   5  -6   3          2.57          3.95         1.87 o                         
   6  -6   3        402.38        395.83        18.43 o                         
   7  -6   3          9.37         14.06         3.32 o                         
   8  -6   3          6.24          6.77         3.20 o                         
  -4  -5   3         67.31         58.94         4.43 o                         
  -3  -5   3        137.83        129.80         5.16 o                         
  -2  -5   3         58.91         56.26         4.34 o                         
  -1  -5   3         76.36         78.11         3.56 o                         
   0  -5   3        138.21        139.01         5.39 o                         
   1  -5   3        538.53        525.13         7.29 o                         
   2  -5   3        845.84        865.52         8.95 o                         
   3  -5   3          1.24          2.10         1.03 o                         
   4  -5   3       1399.62       1402.55        15.71 o                         
   5  -5   3        664.97        621.60         9.12 o                         
   6  -5   3         27.05         27.54         6.22 o                         
   7  -5   3        369.07        383.45        10.43 o                         
   8  -5   3         42.53         48.31         7.30 o                         
  -5  -4   3         28.00         22.59         4.13 o                         
  -4  -4   3         69.55         65.56         4.21 o                         
  -3  -4   3        905.91        866.04        17.25 o                         
  -2  -4   3          7.79          4.33         1.86 o                         
  -1  -4   3          3.25          4.54         1.55 o                         
   0  -4   3        478.05        465.61         5.52 o                         
   1  -4   3         83.34         74.76         2.16 o                         
   2  -4   3         20.03         24.17         1.82 o                         
   3  -4   3        869.15        856.71         8.57 o                         
   4  -4   3        133.52        132.48         2.97 o                         
   5  -4   3         86.74         96.02         3.88 o                         
   6  -4   3        124.86        126.20         5.52 o                         
   7  -4   3         53.85         54.23         3.65 o                         
   8  -4   3        178.81        176.65         7.03 o                         
  -6  -3   3         70.60         69.35         5.86 o                         
  -5  -3   3        306.05        299.32         9.39 o                         
  -4  -3   3        351.08        334.70         7.18 o                         
  -3  -3   3        249.21        251.96         5.82 o                         
  -2  -3   3        686.27        677.15         9.28 o                         
  -1  -3   3         19.07         21.32         1.91 o                         
   0  -3   3        516.24        527.93         5.54 o                         
   1  -3   3       1109.23       1060.39         9.41 o                         
   2  -3   3         25.93         34.72         1.59 o                         
   3  -3   3         30.45         29.84         1.56 o                         
   4  -3   3       1090.93       1107.48        10.29 o                         
   5  -3   3        262.56        260.43         5.60 o                         
   6  -3   3          2.46          3.57         1.76 o                         
   7  -3   3        205.96        208.50         5.96 o                         
   8  -3   3          6.80          5.29         2.33 o                         
  -6  -2   3        140.81        142.59         6.95 o                         
  -5  -2   3          3.81          4.88         2.05 o                         
  -4  -2   3          2.81          4.37         1.76 o                         
  -3  -2   3        785.12        750.55         8.64 o                         
  -2  -2   3          2.42          3.43         1.33 o                         
  -1  -2   3        223.53        187.88         3.66 o                         
   0  -2   3        259.34        244.96         4.22 o                         
   1  -2   3        538.17        566.18         5.49 o                         
   2  -2   3       3507.34       3634.12        27.43 o                         
   3  -2   3        768.00        735.85         6.95 o                         
   4  -2   3        147.35        146.08         3.72 o                         
   5  -2   3        897.90        887.69        11.35 o                         
   6  -2   3        237.29        235.12         5.79 o                         
   7  -2   3          0.56          2.32         1.97 o                         
   8  -2   3        252.20        259.95         9.86 o                         
  -7  -1   3         85.97         86.79         6.57 o                         
  -6  -1   3        124.87        137.69         6.53 o                         
  -5  -1   3        362.13        375.26         7.21 o                         
  -4  -1   3        488.45        485.43         7.63 o                         
  -3  -1   3       1556.52       1623.48        13.82 o                         
  -2  -1   3          1.48          7.28         1.49 o                         
  -1  -1   3        158.43        143.38         2.08 o                         
   0  -1   3         94.18        110.64         1.78 o                         
   1  -1   3       6426.96       6068.89        75.50 o                         
   2  -1   3        808.50        824.87         7.14 o                         
   3  -1   3        307.47        311.32         5.85 o                         
   4  -1   3       2567.71       2584.60        24.60 o                         
   5  -1   3          7.89          6.43         1.67 o                         
   6  -1   3        347.80        345.09         7.09 o                         
   7  -1   3        322.47        336.35         7.67 o                         
   8  -1   3         17.88         17.66         3.72 o                         
  -7   0   3        231.83        254.26        12.75 o                         
  -6   0   3        449.74        442.46        14.29 o                         
  -5   0   3          1.22          0.62         1.75 o                         
  -4   0   3       2565.43       2544.71        27.65 o                         
  -3   0   3         43.88         42.01         1.70 o                         
  -2   0   3        221.81        237.04         3.15 o                         
  -1   0   3       1976.47       1909.73        14.39 o                         
   0   0   3        182.78        179.81         2.69 o                         
   1   0   3         74.92         87.09         1.59 o                         
   2   0   3        133.35        117.12         1.98 o                         
   3   0   3        116.22        130.10         2.18 o                         
   4   0   3         54.56         54.29         3.83 o                         
   5   0   3       1228.03       1210.15        14.51 o                         
   6   0   3          3.19          3.11         2.33 o                         
   7   0   3         78.54         67.23         8.37 o                         
  -8   1   3         15.07         22.06         3.89 o                         
  -7   1   3         10.03          5.99         2.82 o                         
  -6   1   3        261.66        267.83         9.47 o                         
  -5   1   3        394.65        395.29         7.74 o                         
  -4   1   3        252.80        256.80         3.99 o                         
  -3   1   3       2785.42       2774.62        21.47 o                         
  -2   1   3       2619.62       2671.92        20.14 o                         
  -1   1   3       2123.15       2087.15        23.77 o                         
   0   1   3       1942.62       1921.55        16.87 o                         
   1   1   3        795.46        847.18         7.40 o                         
   2   1   3          1.57          1.44         0.78 o                         
   3   1   3        478.21        427.07         5.17 o                         
   4   1   3        107.65        108.85         3.59 o                         
   5   1   3         86.40         82.51         3.77 o                         
   6   1   3        200.94        204.18         7.65 o                         
   7   1   3         50.75         60.89         5.81 o                         
  -8   2   3         17.35         15.79         3.41 o                         
  -7   2   3        264.57        246.09         6.25 o                         
  -6   2   3          6.24          7.79         1.86 o                         
  -5   2   3        119.73        124.65         3.10 o                         
  -4   2   3        733.72        715.40         7.52 o                         
  -3   2   3       2884.96       2971.56        22.79 o                         
  -2   2   3         38.93         27.14         2.01 o                         
  -1   2   3          9.00         17.89         1.09 o                         
   0   2   3         14.40         12.13         0.97 o                         
   1   2   3       1890.49       1864.39        15.06 o                         
   2   2   3         17.83         12.09         1.44 o                         
   3   2   3        516.00        519.68         6.94 o                         
   4   2   3        537.37        510.35         8.16 o                         
   5   2   3         37.64         41.33         7.30 o                         
   6   2   3          4.11          6.89         3.09 o                         
  -8   3   3         35.21         31.80         3.32 o                         
  -7   3   3         15.07         16.58         2.49 o                         
  -6   3   3        537.24        541.60         7.20 o                         
  -5   3   3        288.66        304.49         4.78 o                         
  -4   3   3        472.59        474.70         6.83 o                         
  -3   3   3        181.96        181.92         3.59 o                         
  -2   3   3       1397.10       1395.65        16.07 o                         
  -1   3   3       1949.61       2023.76        18.75 o                         
   0   3   3        539.94        547.88         5.91 o                         
   1   3   3        931.90        966.61         9.33 o                         
   2   3   3         22.30         22.95         1.69 o                         
   3   3   3        420.72        419.84         6.35 o                         
   4   3   3          9.60         14.81         4.84 o                         
   5   3   3         50.18         40.80         4.48 o                         
   6   3   3        127.13        149.57         8.68 o                         
  -8   4   3         14.50         11.52         3.37 o                         
  -7   4   3        646.44        634.86        13.09 o                         
  -6   4   3         14.08         13.76         3.06 o                         
  -5   4   3         16.71         15.90         2.73 o                         
  -4   4   3        648.06        624.69        14.71 o                         
  -3   4   3         91.70         92.49         3.01 o                         
  -2   4   3       1933.52       1947.32        19.25 o                         
  -1   4   3        326.93        301.99         7.08 o                         
   0   4   3         30.14         25.89         1.61 o                         
   1   4   3        491.22        508.87         6.60 o                         
   2   4   3        742.82        755.46        10.49 o                         
   3   4   3          3.75          3.81         1.85 o                         
   4   4   3        191.21        179.50         7.33 o                         
   5   4   3        271.12        254.63         9.23 o                         
  -8   5   3          1.55          2.94         2.87 o                         
  -7   5   3         48.98         55.01         4.94 o                         
  -6   5   3        713.92        674.33        10.27 o                         
  -5   5   3          8.05         11.08         1.92 o                         
  -4   5   3         28.59         37.48         2.75 o                         
  -3   5   3       2893.72       2858.80        27.62 o                         
  -2   5   3        195.17        219.00         4.90 o                         
  -1   5   3          2.10          3.51         1.48 o                         
   0   5   3        766.93        739.17         8.42 o                         
   1   5   3        173.38        185.57         6.01 o                         
   2   5   3        243.31        232.42         5.94 o                         
   3   5   3         68.21         68.46         4.25 o                         
   4   5   3         22.20         19.74         3.86 o                         
  -8   6   3        204.12        198.99         8.15 o                         
  -7   6   3         24.19         18.82         3.53 o                         
  -6   6   3          9.30          6.94         2.18 o                         
  -5   6   3       1081.91       1062.19        13.94 o                         
  -4   6   3         29.00         28.99         2.71 o                         
  -3   6   3         21.28         35.95         2.94 o                         
  -2   6   3        753.74        732.40        10.57 o                         
  -1   6   3         36.73         30.47         2.33 o                         
   0   6   3        134.38        139.27         6.02 o                         
   1   6   3        494.37        491.17        11.41 o                         
   2   6   3        523.85        503.75        14.13 o                         
   3   6   3         16.73         17.08         6.91 o                         
  -8   7   3        138.62        154.59         7.84 o                         
  -7   7   3        343.44        320.80        19.36 o                         
  -6   7   3         79.29         89.22         4.90 o                         
  -5   7   3        281.41        266.54         6.71 o                         
  -4   7   3        225.19        223.75         6.06 o                         
  -3   7   3        223.21        216.38         5.87 o                         
  -2   7   3        479.18        482.40        10.14 o                         
  -1   7   3        301.06        296.94         9.12 o                         
   0   7   3          1.30         -0.08         2.58 o                         
   1   7   3        308.48        276.36         9.29 o                         
  -7   8   3         11.25         12.56         2.92 o                         
  -6   8   3        243.30        231.10         6.94 o                         
  -5   8   3         79.96         72.72         4.58 o                         
  -4   8   3         35.21         39.61         3.62 o                         
  -3   8   3        178.38        179.56         7.00 o                         
  -2   8   3        128.40        128.39         6.73 o                         
  -1   8   3         10.06          7.53         3.36 o                         
   0   8   3        174.55        176.71         8.13 o                         
  -5   9   3        155.04        154.93         6.17 o                         
  -4   9   3        184.77        178.97         6.45 o                         
  -3   9   3          3.96          5.18         3.35 o                         
   3  -9   4        193.74        188.53         8.57 o                         
   4  -9   4          5.47          2.40         3.99 o                         
   5  -9   4          5.28          7.37         4.46 o                         
   0  -8   4          2.30          2.02         2.99 o                         
   1  -8   4        246.35        238.34         8.96 o                         
   2  -8   4        104.56        112.60         6.93 o                         
   3  -8   4         60.18         52.42         5.03 o                         
   4  -8   4        593.77        606.72        11.00 o                         
   5  -8   4        125.05        122.38         5.17 o                         
   6  -8   4         25.24         24.84         4.05 o                         
   7  -8   4        248.75        276.97         9.88 o                         
  -1  -7   4         34.40         37.31         4.83 o                         
   0  -7   4        184.18        172.27         7.58 o                         
   1  -7   4        302.10        311.98         9.45 o                         
   2  -7   4        154.84        159.43         6.66 o                         
   3  -7   4        220.34        212.08         5.76 o                         
   4  -7   4        224.75        239.23         6.19 o                         
   5  -7   4        369.21        359.92         7.73 o                         
   6  -7   4         17.28         12.21         3.04 o                         
   7  -7   4         24.90         18.51         4.07 o                         
   8  -7   4        397.14        409.81        12.00 o                         
  -3  -6   4         35.97         33.37         3.62 o                         
  -2  -6   4        123.53        120.30         5.17 o                         
  -1  -6   4          1.19          0.15         1.85 o                         
   0  -6   4        189.45        179.49         5.25 o                         
   1  -6   4        473.92        460.34        10.59 o                         
   2  -6   4          5.83         10.58         3.69 o                         
   3  -6   4          8.30          8.97         1.94 o                         
   4  -6   4        226.35        226.77         8.68 o                         
   5  -6   4        683.66        679.29        10.32 o                         
   6  -6   4          9.81          8.14         2.66 o                         
   7  -6   4        102.20         97.91         9.30 o                         
   8  -6   4         61.91         69.17         8.37 o                         
  -4  -5   4         11.74         11.06         2.75 o                         
  -3  -5   4         37.80         39.70         3.79 o                         
  -2  -5   4         41.14         35.22         3.18 o                         
  -1  -5   4        721.84        702.40        11.56 o                         
   0  -5   4        195.88        203.07        10.29 o                         
   1  -5   4        436.40        458.09         5.98 o                         
   2  -5   4       1282.54       1221.19        11.72 o                         
   3  -5   4        733.59        739.11        11.09 o                         
   4  -5   4        121.30        121.96         3.14 o                         
   5  -5   4          7.74          6.93         2.44 o                         
   6  -5   4        124.62        112.51         5.54 o                         
   7  -5   4          3.48         -0.42         2.44 o                         
   8  -5   4         21.49         15.99         3.78 o                         
  -5  -4   4         28.91         31.34         4.28 o                         
  -4  -4   4         17.90         18.79         3.97 o                         
  -3  -4   4         23.02         26.17         2.94 o                         
  -2  -4   4         58.23         64.51         3.72 o                         
  -1  -4   4        120.01        117.09         3.87 o                         
   0  -4   4        776.37        774.59         9.64 o                         
   1  -4   4       3770.11       3849.76        29.59 o                         
   2  -4   4        121.20        128.57         2.82 o                         
   3  -4   4        841.16        828.12         8.54 o                         
   4  -4   4       2185.38       2099.86        17.80 o                         
   5  -4   4        247.34        249.43         5.38 o                         
   6  -4   4        179.16        178.74         5.08 o                         
   7  -4   4         41.03         49.60         3.77 o                         
   8  -4   4          2.99          4.60         2.46 o                         
  -6  -3   4        125.93        120.83         7.39 o                         
  -5  -3   4         64.06         56.71         4.07 o                         
  -4  -3   4        449.86        465.62        14.82 o                         
  -3  -3   4        128.17        126.74         4.29 o                         
  -2  -3   4        254.77        267.18         9.95 o                         
  -1  -3   4        287.82        248.13         6.69 o                         
   0  -3   4        157.13        163.46         2.73 o                         
   1  -3   4       1710.72       1777.71        14.58 o                         
   2  -3   4       1327.60       1343.47        11.66 o                         
   3  -3   4          1.00          2.79         1.04 o                         
   4  -3   4       1427.20       1432.75        13.35 o                         
   5  -3   4       2927.98       2905.05        41.75 o                         
   6  -3   4        102.47        104.52         6.29 o                         
   7  -3   4        208.67        200.81         5.89 o                         
   8  -3   4        276.55        284.84         7.56 o                         
  -6  -2   4       1088.67       1093.38        23.89 o                         
  -5  -2   4        386.34        377.89         7.86 o                         
  -4  -2   4         82.13         77.58         3.61 o                         
  -3  -2   4       1141.78       1175.27        11.88 o                         
  -2  -2   4        519.52        517.70         8.07 o                         
  -1  -2   4          0.80          0.20         1.02 o                         
   0  -2   4       1169.83       1071.38         9.24 o                         
   1  -2   4        872.52        968.70         8.52 o                         
   2  -2   4        293.53        332.08         4.04 o                         
   3  -2   4       3405.20       3439.73        34.41 o                         
   4  -2   4         83.01         89.05         5.41 o                         
   5  -2   4         84.73         83.97         3.46 o                         
   6  -2   4        514.76        511.79         8.84 o                         
   7  -2   4         48.15         50.38         4.81 o                         
   8  -2   4         28.50         33.20         5.33 o                         
  -7  -1   4        170.37        169.85        12.91 o                         
  -6  -1   4         60.00         71.20         5.54 o                         
  -5  -1   4        272.52        283.45         6.37 o                         
  -4  -1   4        694.99        687.31         9.62 o                         
  -3  -1   4         47.21         44.02         1.74 o                         
  -2  -1   4       1823.95       1792.50        14.51 o                         
  -1  -1   4        671.31        728.41         6.64 o                         
   0  -1   4         60.05         60.16         2.40 o                         
   1  -1   4       7878.86       7478.66        62.43 o                         
   2  -1   4         63.28         47.41         1.88 o                         
   3  -1   4        434.63        438.42         6.23 o                         
   4  -1   4       1297.83       1299.90        14.34 o                         
   5  -1   4        113.77        114.06         3.93 o                         
   6  -1   4          6.18          5.18         1.98 o                         
   7  -1   4         66.56         68.78         4.28 o                         
   8  -1   4         28.26         29.08        10.68 o                         
  -7   0   4        248.74        242.04         8.42 o                         
  -6   0   4         65.27         64.20         4.89 o                         
  -5   0   4          2.23          3.12         1.62 o                         
  -4   0   4        122.80        122.34         2.91 o                         
  -3   0   4        250.59        246.88         3.69 o                         
  -2   0   4        260.36        289.52         3.64 o                         
  -1   0   4        337.63        343.27         4.08 o                         
   0   0   4        679.83        683.48         7.71 o                         
   1   0   4        202.40        183.87         2.50 o                         
   2   0   4        367.74        359.42         4.05 o                         
   3   0   4        361.18        344.44         5.28 o                         
   4   0   4        123.02        126.26         3.75 o                         
   5   0   4        637.80        611.99         9.40 o                         
   6   0   4        114.59        131.28         6.25 o                         
   7   0   4          4.75          5.29         2.84 o                         
  -8   1   4        182.62        196.42         8.15 o                         
  -7   1   4        129.39        121.29         6.08 o                         
  -6   1   4        289.35        266.87         7.71 o                         
  -5   1   4        235.17        236.09         4.31 o                         
  -4   1   4        266.57        269.14         5.54 o                         
  -3   1   4        219.34        247.37         3.66 o                         
  -2   1   4         51.74         38.55         1.51 o                         
  -1   1   4        775.17        828.68         7.99 o                         
   0   1   4         80.18         71.11         1.77 o                         
   1   1   4         39.38         22.52         1.18 o                         
   2   1   4        263.06        271.84         4.70 o                         
   3   1   4        589.03        569.89         6.39 o                         
   4   1   4        848.23        843.82        11.04 o                         
   5   1   4         56.58         63.80         3.67 o                         
   6   1   4         46.79         41.03         4.45 o                         
   7   1   4        287.66        287.08         9.88 o                         
  -8   2   4          2.82          2.37         2.80 o                         
  -7   2   4        164.02        171.34         8.34 o                         
  -6   2   4       1553.38       1532.61        14.77 o                         
  -5   2   4         42.72         49.14         2.59 o                         
  -4   2   4        745.56        731.05         7.74 o                         
  -3   2   4       3888.21       3897.36        29.37 o                         
  -2   2   4        239.34        281.08         3.56 o                         
  -1   2   4        841.38        922.59        10.58 o                         
   0   2   4        657.89        618.03         7.01 o                         
   1   2   4        884.88        931.95         8.70 o                         
   2   2   4        565.18        570.90         6.47 o                         
   3   2   4         62.42         65.18         2.36 o                         
   4   2   4          8.36          9.94         2.96 o                         
   5   2   4        625.34        629.03        17.59 o                         
   6   2   4        122.07        112.22        11.60 o                         
  -8   3   4        112.93        107.51         5.69 o                         
  -7   3   4         74.47         66.44        10.04 o                         
  -6   3   4          7.13          8.90         1.56 o                         
  -5   3   4       2133.01       2133.98        18.38 o                         
  -4   3   4          1.20          1.48         0.97 o                         
  -3   3   4        111.99         98.07         2.71 o                         
  -2   3   4       2114.52       2138.29        17.03 o                         
  -1   3   4        270.39        279.47         3.70 o                         
   0   3   4        764.86        766.71         7.74 o                         
   1   3   4        508.33        478.06         5.82 o                         
   2   3   4        211.94        220.40         4.05 o                         
   3   3   4         92.02         90.17         2.92 o                         
   4   3   4        487.02        492.35        11.19 o                         
   5   3   4         25.99         29.48         4.23 o                         
   6   3   4        108.67        111.67        14.44 o                         
  -8   4   4          2.38          0.87         2.66 o                         
  -7   4   4        277.35        287.38         8.58 o                         
  -6   4   4         54.43         56.43         3.39 o                         
  -5   4   4         33.72         41.03         2.80 o                         
  -4   4   4        536.01        519.85         8.14 o                         
  -3   4   4        356.53        373.98         6.22 o                         
  -2   4   4         53.09         53.45         2.17 o                         
  -1   4   4       1410.51       1375.74        12.23 o                         
   0   4   4        339.43        364.92         6.51 o                         
   1   4   4         25.96         25.41         2.11 o                         
   2   4   4        379.81        369.84         5.72 o                         
   3   4   4         28.39         29.29         2.84 o                         
   4   4   4         29.79         22.44         3.53 o                         
   5   4   4        145.46        155.28         7.60 o                         
  -8   5   4         30.39         27.76         4.99 o                         
  -7   5   4         59.29         62.42         5.21 o                         
  -6   5   4        766.83        761.49        11.20 o                         
  -5   5   4         16.66         24.41         3.41 o                         
  -4   5   4         47.96         49.06         3.04 o                         
  -3   5   4       1314.57       1326.90        15.19 o                         
  -2   5   4        620.83        610.91         8.92 o                         
  -1   5   4         13.58          9.83         1.71 o                         
   0   5   4        179.27        187.03         4.48 o                         
   1   5   4        505.89        493.28         6.93 o                         
   2   5   4          3.61          6.31         2.01 o                         
   3   5   4         52.32         57.75         3.98 o                         
   4   5   4          0.37          1.80         3.00 o                         
  -8   6   4          1.34          1.12         2.82 o                         
  -7   6   4        409.15        385.73        10.52 o                         
  -6   6   4          1.69         -0.39         1.78 o                         
  -5   6   4        127.16        135.30         4.67 o                         
  -4   6   4        685.05        663.94        10.20 o                         
  -3   6   4          1.31          1.92         1.68 o                         
  -2   6   4        395.39        398.51         7.50 o                         
  -1   6   4        346.16        351.72        10.34 o                         
   0   6   4        161.25        154.20         8.39 o                         
   1   6   4        280.37        276.29         8.52 o                         
   2   6   4        174.55        159.22         7.00 o                         
   3   6   4          8.91         10.75         4.76 o                         
  -8   7   4         18.41         20.36         4.05 o                         
  -7   7   4         18.26         17.03         2.88 o                         
  -6   7   4        472.90        462.99        13.73 o                         
  -5   7   4        123.16        124.19         4.90 o                         
  -4   7   4         61.98         58.76         3.88 o                         
  -3   7   4        700.35        718.25        14.10 o                         
  -2   7   4         40.01         34.14         3.13 o                         
  -1   7   4         60.33         63.47        13.98 o                         
   0   7   4        147.93        156.44         7.05 o                         
   1   7   4         93.53         92.40         6.54 o                         
  -7   8   4         12.95         17.03         3.11 o                         
  -6   8   4          9.65         13.11         3.96 o                         
  -5   8   4        220.96        223.26         6.65 o                         
  -4   8   4        115.71        114.28         5.08 o                         
  -3   8   4         45.40         44.57         3.28 o                         
  -2   8   4        257.95        248.34         8.94 o                         
  -1   8   4          0.91         -0.50         2.80 o                         
   0   8   4         11.25          9.08         3.64 o                         
  -5   9   4         66.36         63.94         4.06 o                         
  -4   9   4        158.07        158.54         6.19 o                         
   4  -9   5        221.06        229.43         9.12 o                         
   0  -8   5         47.74         52.49         5.65 o                         
   1  -8   5          0.47          5.62         3.06 o                         
   2  -8   5        145.30        159.38         7.41 o                         
   3  -8   5        144.74        133.63        10.91 o                         
   4  -8   5          0.41          0.40         2.65 o                         
   5  -8   5        185.78        188.94         6.44 o                         
   6  -8   5          0.76          3.63         3.07 o                         
   7  -8   5         37.59         39.01         5.03 o                         
  -1  -7   5         45.72         52.59         5.29 o                         
   0  -7   5        464.01        455.97        14.13 o                         
   1  -7   5         79.70         80.00        11.52 o                         
   2  -7   5          9.76          7.46         3.99 o                         
   3  -7   5        250.87        246.94         6.92 o                         
   4  -7   5          0.70          2.71         1.97 o                         
   5  -7   5         92.88         80.52         5.13 o                         
   6  -7   5        220.28        213.93         8.09 o                         
   7  -7   5         37.87         32.07         4.55 o                         
  -3  -6   5         14.42         20.23         3.21 o                         
  -2  -6   5         14.63         14.20         2.78 o                         
  -1  -6   5        329.34        311.65         7.36 o                         
   0  -6   5         15.80         18.22         2.48 o                         
   1  -6   5        679.97        664.04        10.07 o                         
   2  -6   5        295.48        290.93         6.80 o                         
   3  -6   5        368.25        367.54         9.06 o                         
   4  -6   5        726.14        728.04        14.84 o                         
   5  -6   5         43.34         39.19         3.96 o                         
   6  -6   5        107.20        107.89         8.45 o                         
   7  -6   5         93.87         82.70        15.51 o                         
   8  -6   5         21.70         20.06         4.00 o                         
  -4  -5   5          4.87          0.05         2.34 o                         
  -3  -5   5        287.87        274.84         7.30 o                         
  -2  -5   5          2.85          2.82         1.99 o                         
  -1  -5   5        185.99        183.15         5.27 o                         
   0  -5   5        733.95        701.34        15.18 o                         
   1  -5   5        213.30        218.74         4.00 o                         
   2  -5   5         27.57         30.25         2.15 o                         
   3  -5   5       1753.78       1736.71        15.65 o                         
   4  -5   5        271.87        263.07         4.66 o                         
   5  -5   5        148.42        153.46         5.32 o                         
   6  -5   5         26.52         28.66         4.76 o                         
   7  -5   5          0.63          3.01         2.71 o                         
   8  -5   5        366.90        368.92        11.02 o                         
  -5  -4   5        152.02        152.96         6.82 o                         
  -4  -4   5         81.16         90.27         5.04 o                         
  -3  -4   5          7.11          8.71         4.00 o                         
  -2  -4   5        917.11        875.67        12.14 o                         
  -1  -4   5         76.88         80.61         3.42 o                         
   0  -4   5         76.93         74.47         2.28 o                         
   1  -4   5       1724.63       1692.19        15.04 o                         
   2  -4   5        732.24        785.26         8.26 o                         
   3  -4   5          6.67          9.06         1.29 o                         
   4  -4   5        113.41        113.82         2.95 o                         
   5  -4   5        878.63        854.06        11.34 o                         
   6  -4   5         58.63         59.84         5.52 o                         
   7  -4   5        215.63        219.64         6.17 o                         
   8  -4   5         32.11         31.69         3.45 o                         
  -5  -3   5         47.36         46.33         4.91 o                         
  -4  -3   5          6.07          9.99         2.36 o                         
  -3  -3   5        330.34        324.46         6.77 o                         
  -2  -3   5         64.84         70.57         3.21 o                         
  -1  -3   5        544.36        537.43        10.25 o                         
   0  -3   5        901.72        885.53         8.49 o                         
   1  -3   5         18.97         29.28         2.46 o                         
   2  -3   5       1365.46       1341.65        11.87 o                         
   3  -3   5          0.88          2.81         0.98 o                         
   4  -3   5          0.45          1.19         1.35 o                         
   5  -3   5         95.54         99.69         3.15 o                         
   6  -3   5        188.10        187.02         5.35 o                         
   7  -3   5         13.15         14.81         2.65 o                         
   8  -3   5         36.13         29.69         3.37 o                         
  -6  -2   5         74.46         64.22         6.53 o                         
  -5  -2   5          1.54          1.43         1.83 o                         
  -4  -2   5        177.88        181.22         5.95 o                         
  -3  -2   5         12.25          9.90         1.77 o                         
  -2  -2   5         31.86         40.81         3.17 o                         
  -1  -2   5       1119.96       1158.43        10.17 o                         
   0  -2   5        619.43        636.61         6.37 o                         
   1  -2   5       2634.09       2510.51        19.49 o                         
   2  -2   5        415.67        465.35         5.92 o                         
   3  -2   5       1184.78       1206.61        10.70 o                         
   4  -2   5       2681.46       2672.78        25.69 o                         
   5  -2   5        490.37        493.00         8.66 o                         
   6  -2   5         14.77         17.85         2.38 o                         
   7  -2   5         77.20         76.34         4.43 o                         
   8  -2   5          2.96          4.14         2.37 o                         
  -7  -1   5        235.19        242.36         9.07 o                         
  -6  -1   5        522.07        511.87        12.00 o                         
  -5  -1   5        401.48        390.04         7.62 o                         
  -4  -1   5         85.43         93.91         4.48 o                         
  -3  -1   5        734.68        722.10         7.59 o                         
  -2  -1   5         28.24         35.81         1.77 o                         
  -1  -1   5        631.88        754.43         9.76 o                         
   0  -1   5        378.07        370.80         4.10 o                         
   1  -1   5       3613.65       3802.83        28.10 o                         
   2  -1   5       3423.51       3504.53        43.19 o                         
   3  -1   5        451.71        451.55         4.90 o                         
   4  -1   5          2.36          2.08         1.29 o                         
   5  -1   5       2207.04       2232.97        31.42 o                         
   6  -1   5          6.30          4.36         1.91 o                         
   7  -1   5          0.86          1.45         2.06 o                         
   8  -1   5        136.79        147.35         7.50 o                         
  -7   0   5          0.79          0.93         2.55 o                         
  -6   0   5        860.57        880.13        13.65 o                         
  -5   0   5       1700.48       1704.10        28.31 o                         
  -4   0   5        566.09        566.87         7.45 o                         
  -3   0   5        312.91        318.05         4.87 o                         
  -2   0   5       3216.33       3338.63        27.36 o                         
  -1   0   5       1856.09       1909.14        14.93 o                         
   0   0   5       1522.58       1446.10        13.87 o                         
   1   0   5        998.13        979.59         9.11 o                         
   2   0   5        191.22        217.85         3.11 o                         
   3   0   5        296.65        298.11         3.86 o                         
   4   0   5        871.16        912.18        11.52 o                         
   5   0   5        227.24        233.15         6.36 o                         
   6   0   5        342.19        355.33         7.62 o                         
   7   0   5         86.57         84.17         8.06 o                         
  -8   1   5         72.97         75.33        12.36 o                         
  -7   1   5        638.23        625.96        13.31 o                         
  -6   1   5         39.93         49.14         3.32 o                         
  -5   1   5        232.46        239.00         4.50 o                         
  -4   1   5       2181.78       2149.73        18.12 o                         
  -3   1   5          3.01          5.02         0.99 o                         
  -2   1   5        120.63        103.66         2.99 o                         
  -1   1   5       4009.02       4152.78        30.43 o                         
   0   1   5        462.01        445.76         4.56 o                         
   1   1   5        624.09        597.47         6.03 o                         
   2   1   5        687.98        651.59         6.75 o                         
   3   1   5         47.18         38.63         1.84 o                         
   4   1   5       1103.59       1122.75        15.69 o                         
   5   1   5        119.98        128.56         4.63 o                         
   6   1   5         11.59         13.14         6.07 o                         
   7   1   5         44.60         42.45         4.92 o                         
  -8   2   5          2.48          2.07         2.72 o                         
  -7   2   5          7.76          2.83         2.22 o                         
  -6   2   5        514.80        496.01         7.04 o                         
  -5   2   5          8.14          6.57         1.37 o                         
  -4   2   5          3.62          4.33         1.11 o                         
  -3   2   5       1088.88       1080.18         9.96 o                         
  -2   2   5         22.70         29.10         2.20 o                         
  -1   2   5          2.31          5.12         0.83 o                         
   0   2   5        125.01        100.33         2.28 o                         
   1   2   5        323.00        337.82         4.41 o                         
   2   2   5        405.48        402.76         4.73 o                         
   3   2   5        970.75        967.19        10.06 o                         
   4   2   5        182.89        180.33         4.95 o                         
   5   2   5        140.49        148.92         6.46 o                         
   6   2   5        367.91        396.40        11.18 o                         
  -8   3   5         53.88         57.25         4.39 o                         
  -7   3   5        169.25        158.27         5.05 o                         
  -6   3   5        200.84        192.66         4.26 o                         
  -5   3   5        233.14        238.84         5.03 o                         
  -4   3   5         49.04         55.40         2.44 o                         
  -3   3   5          0.50          1.45         0.84 o                         
  -2   3   5        242.08        240.63         3.49 o                         
  -1   3   5         67.62         79.51         2.92 o                         
   0   3   5        276.52        263.02         3.92 o                         
   1   3   5        496.76        510.86         6.26 o                         
   2   3   5         12.43         13.51         1.57 o                         
   3   3   5          0.47         -0.15         1.21 o                         
   4   3   5        603.78        571.36        13.75 o                         
   5   3   5        173.58        193.28         7.71 o                         
  -8   4   5         38.46         42.87         4.67 o                         
  -7   4   5        181.03        178.52         6.90 o                         
  -6   4   5        758.81        721.85        10.53 o                         
  -5   4   5         22.64         27.38         2.46 o                         
  -4   4   5        173.34        168.15         6.00 o                         
  -3   4   5       1421.90       1447.95        18.93 o                         
  -2   4   5         65.10         69.77         1.95 o                         
  -1   4   5         26.11         31.80         1.71 o                         
   0   4   5        221.45        225.14         4.28 o                         
   1   4   5          6.06          6.83         1.36 o                         
   2   4   5        297.86        306.31         5.30 o                         
   3   4   5        126.54        127.72         4.59 o                         
   4   4   5        117.59        119.14         6.30 o                         
   5   4   5        141.89        149.09        15.75 o                         
  -8   5   5         46.63         43.61         6.38 o                         
  -7   5   5         69.08         70.20         5.36 o                         
  -6   5   5         88.81         85.07         3.99 o                         
  -5   5   5       1279.03       1235.62        21.65 o                         
  -4   5   5         41.13         40.93         2.81 o                         
  -3   5   5         36.32         38.66         2.75 o                         
  -2   5   5       1267.44       1261.69        14.71 o                         
  -1   5   5         21.16         19.47         2.38 o                         
   0   5   5         56.74         59.14         2.97 o                         
   1   5   5        537.87        522.56         7.33 o                         
   2   5   5        111.80        107.24         6.15 o                         
   3   5   5         68.21         68.40         4.40 o                         
   4   5   5         49.01         39.89         4.59 o                         
  -8   6   5          1.08          0.87         2.73 o                         
  -7   6   5         99.30         92.02         4.66 o                         
  -6   6   5        360.50        361.03         7.71 o                         
  -5   6   5          9.49         13.80         2.33 o                         
  -4   6   5        225.75        223.19         5.78 o                         
  -3   6   5        308.44        305.18         6.55 o                         
  -2   6   5          2.43          2.00         1.88 o                         
  -1   6   5        129.26        139.92         4.62 o                         
   0   6   5         81.72         78.57         3.47 o                         
   1   6   5          4.92         -1.08         3.53 o                         
   2   6   5         23.60         23.97         3.86 o                         
  -7   7   5          1.88         -0.88         2.67 o                         
  -6   7   5         59.33         73.59         4.92 o                         
  -5   7   5        184.42        185.62         5.84 o                         
  -4   7   5          9.95          8.18         2.11 o                         
  -3   7   5        142.00        157.72         5.37 o                         
  -2   7   5        529.50        534.81         9.56 o                         
  -1   7   5          0.41          2.01         1.75 o                         
   0   7   5          8.50         11.67         3.20 o                         
   1   7   5         78.09         78.17         8.29 o                         
  -7   8   5        148.21        153.66         6.16 o                         
  -6   8   5         18.30         17.12         3.01 o                         
  -5   8   5          7.22         12.41         2.75 o                         
  -4   8   5        352.09        351.13         8.27 o                         
  -3   8   5         11.48         11.54         2.55 o                         
  -2   8   5         77.00         82.16         6.30 o                         
  -1   8   5        366.70        391.53        11.33 o                         
   1  -8   6         20.67         19.99         4.11 o                         
   2  -8   6         15.26         15.17         3.63 o                         
   3  -8   6        158.03        166.93         7.55 o                         
   4  -8   6          2.25          0.63         2.58 o                         
   5  -8   6        134.49        138.16         5.58 o                         
   6  -8   6         44.87         46.92         8.60 o                         
  -1  -7   6          2.92         -0.55         2.91 o                         
   0  -7   6         40.45         45.13         4.97 o                         
   1  -7   6        451.46        442.87        23.74 o                         
   2  -7   6          1.34          3.53         2.44 o                         
   3  -7   6          8.44         12.74         3.14 o                         
   4  -7   6        288.23        278.45         6.76 o                         
   5  -7   6          4.24          2.19         2.66 o                         
   6  -7   6         19.49         19.38         3.64 o                         
   7  -7   6        403.42        407.92        11.57 o                         
  -2  -6   6         61.90         62.61         4.91 o                         
  -1  -6   6        555.62        553.64        13.03 o                         
   0  -6   6        131.55        143.82         5.00 o                         
   1  -6   6         25.78         26.08         2.64 o                         
   2  -6   6        575.97        603.56        12.16 o                         
   3  -6   6         13.42         10.95         2.51 o                         
   4  -6   6          1.35          2.22         1.74 o                         
   5  -6   6        669.11        660.52        13.20 o                         
   6  -6   6        118.16        106.15         5.98 o                         
   7  -6   6          5.07          1.15         2.60 o                         
   8  -6   6        211.27        203.54         8.63 o                         
  -4  -5   6          3.66          3.78         2.46 o                         
  -3  -5   6        206.75        211.78         6.59 o                         
  -2  -5   6        377.03        378.47         8.09 o                         
  -1  -5   6          6.98          3.64         1.89 o                         
   0  -5   6        632.41        617.28         9.47 o                         
   1  -5   6        267.13        256.55         5.56 o                         
   2  -5   6         84.70         96.89         2.91 o                         
   3  -5   6        291.75        300.38         5.01 o                         
   4  -5   6        301.62        288.71         5.01 o                         
   5  -5   6         49.75         52.96         3.29 o                         
   6  -5   6        137.11        149.55         6.40 o                         
   7  -5   6         37.07         37.56         4.40 o                         
   8  -5   6         66.98         57.12         5.43 o                         
  -5  -4   6          1.63         -0.37         2.81 o                         
  -4  -4   6        108.94        111.92         5.09 o                         
  -3  -4   6        237.30        234.87         6.29 o                         
  -2  -4   6          1.69          3.86         3.25 o                         
  -1  -4   6        309.28        298.45         6.58 o                         
   0  -4   6        205.60        204.99         4.79 o                         
   1  -4   6        575.75        585.57         6.87 o                         
   2  -4   6        360.60        344.34         5.01 o                         
   3  -4   6         67.95         75.36         2.55 o                         
   4  -4   6         47.82         55.87         2.56 o                         
   5  -4   6         14.81         15.54         2.79 o                         
   6  -4   6         70.38         69.11         3.72 o                         
   7  -4   6        133.36        141.79         6.23 o                         
   8  -4   6         49.24         49.59         4.57 o                         
  -5  -3   6         33.92         34.43         6.30 o                         
  -4  -3   6         99.63         97.48         4.43 o                         
  -3  -3   6         77.92         87.53         4.88 o                         
  -2  -3   6        438.37        405.49         8.82 o                         
  -1  -3   6        133.16        136.01         3.87 o                         
   0  -3   6        398.74        394.19         6.10 o                         
   1  -3   6       2009.28       2048.14        16.96 o                         
   2  -3   6         75.23         82.59         2.34 o                         
   3  -3   6        270.30        255.22         4.05 o                         
   4  -3   6        278.41        266.69         5.34 o                         
   5  -3   6        125.21        128.20         4.25 o                         
   6  -3   6         43.51         42.58         2.79 o                         
   7  -3   6          0.38          1.19         1.97 o                         
   8  -3   6          8.81         12.17         2.75 o                         
  -6  -2   6          2.24          2.21         5.38 o                         
  -5  -2   6          1.41          1.34         2.71 o                         
  -4  -2   6        420.33        403.76         7.70 o                         
  -3  -2   6          3.67          3.07         1.63 o                         
  -2  -2   6        874.31        875.84        10.79 o                         
  -1  -2   6         97.83         83.44         4.59 o                         
   0  -2   6         91.30         83.04         3.35 o                         
   1  -2   6       1577.80       1562.81        13.14 o                         
   2  -2   6       2138.32       2256.14        18.15 o                         
   3  -2   6         15.47         13.75         1.29 o                         
   4  -2   6        577.55        591.33         8.83 o                         
   5  -2   6       1551.79       1523.13        17.35 o                         
   6  -2   6          6.77          8.31         2.08 o                         
   7  -2   6         22.74         28.41         3.16 o                         
   8  -2   6        311.96        302.35        12.35 o                         
  -7  -1   6         13.80         11.94         7.22 o                         
  -6  -1   6        213.50        225.06         8.02 o                         
  -5  -1   6        277.97        263.54         7.37 o                         
  -4  -1   6          2.34          2.68         1.72 o                         
  -3  -1   6       1521.61       1516.70        13.48 o                         
  -2  -1   6         37.19         52.96         1.83 o                         
  -1  -1   6        283.05        281.83         3.70 o                         
   0  -1   6       2649.55       2659.24        20.42 o                         
   1  -1   6         81.61        114.35         2.32 o                         
   2  -1   6       1210.81       1229.47        10.75 o                         
   3  -1   6       1310.21       1365.68        11.87 o                         
   4  -1   6        232.73        238.06         5.16 o                         
   5  -1   6          0.76          0.20         1.47 o                         
   6  -1   6        860.38        857.06        12.53 o                         
   7  -1   6          3.86          2.71         2.21 o                         
  -7   0   6         11.40         10.65         4.30 o                         
  -6   0   6          0.36          2.49         1.89 o                         
  -5   0   6        170.72        174.78         8.01 o                         
  -4   0   6         56.21         54.41         2.32 o                         
  -3   0   6         13.70         21.07         1.51 o                         
  -2   0   6        353.19        311.55         5.79 o                         
  -1   0   6       2098.52       2294.15        26.01 o                         
   0   0   6        107.45        129.33         3.04 o                         
   1   0   6       5039.84       4963.63        36.37 o                         
   2   0   6        190.20        224.57         3.34 o                         
   3   0   6          0.95          1.18         1.08 o                         
   4   0   6       1464.98       1443.85        16.17 o                         
   5   0   6        108.92        103.47         8.24 o                         
   6   0   6         27.99         28.42         3.01 o                         
   7   0   6        130.40        144.04        12.52 o                         
  -8   1   6         28.34         34.13         4.45 o                         
  -7   1   6        256.89        262.84         8.53 o                         
  -6   1   6        629.96        631.70         9.96 o                         
  -5   1   6       1429.21       1402.59        13.64 o                         
  -4   1   6         18.61         20.37         1.70 o                         
  -3   1   6        795.45        822.31        12.73 o                         
  -2   1   6         88.90         83.98         2.06 o                         
  -1   1   6        367.08        465.91         4.79 o                         
   0   1   6        414.44        391.16         5.59 o                         
   1   1   6       1817.26       1901.54        18.89 o                         
   2   1   6       1484.49       1554.71        17.45 o                         
   3   1   6        108.82        107.46         2.69 o                         
   4   1   6         39.23         42.23         3.44 o                         
   5   1   6       1185.50       1197.56        15.41 o                         
   6   1   6         50.69         42.22         4.50 o                         
   7   1   6         69.38         57.16         5.92 o                         
  -8   2   6        289.35        312.21        11.06 o                         
  -7   2   6          6.59          5.47         2.66 o                         
  -6   2   6        150.69        152.50         4.48 o                         
  -5   2   6       2252.86       2283.71        19.76 o                         
  -4   2   6        294.65        275.81         4.44 o                         
  -3   2   6          6.70         10.53         1.16 o                         
  -2   2   6       1670.06       1740.05        14.39 o                         
  -1   2   6        386.84        416.43         5.95 o                         
   0   2   6        258.95        241.38         4.37 o                         
   1   2   6        195.45        183.97         3.27 o                         
   2   2   6        944.63        995.57         9.94 o                         
   3   2   6        632.56        660.62         7.85 o                         
   4   2   6        144.37        154.46         4.78 o                         
   5   2   6         32.65         40.05         4.35 o                         
   6   2   6        293.91        309.78         9.98 o                         
  -8   3   6         44.47         47.01         6.76 o                         
  -7   3   6        307.95        307.27         7.56 o                         
  -6   3   6        191.60        191.38         6.81 o                         
  -5   3   6        634.65        626.50         7.76 o                         
  -4   3   6        635.00        619.96         7.23 o                         
  -3   3   6         87.53         98.57         2.43 o                         
  -2   3   6          2.36          2.05         0.87 o                         
  -1   3   6       2291.84       2368.78        19.14 o                         
   0   3   6          1.05          2.74         0.96 o                         
   1   3   6        207.81        218.30         3.91 o                         
   2   3   6        443.99        434.86         6.16 o                         
   3   3   6          0.57          1.57         1.31 o                         
   4   3   6        222.26        220.65         7.55 o                         
   5   3   6        217.35        214.53         8.20 o                         
  -8   4   6         69.35         57.56         7.45 o                         
  -7   4   6         74.95         69.82         5.15 o                         
  -6   4   6        420.49        411.51         8.48 o                         
  -5   4   6         32.66         31.26         2.64 o                         
  -4   4   6         20.94         20.64         2.06 o                         
  -3   4   6        679.48        668.57        11.00 o                         
  -2   4   6        790.71        777.05         8.09 o                         
  -1   4   6         17.95         20.07         1.54 o                         
   0   4   6         40.56         44.77         1.90 o                         
   1   4   6        681.18        678.07         8.16 o                         
   2   4   6          0.38          0.37         1.24 o                         
   3   4   6        322.05        335.17         9.02 o                         
   4   4   6         42.36         39.06         4.45 o                         
  -8   5   6          0.41          4.53         2.93 o                         
  -7   5   6        157.17        157.36         5.43 o                         
  -6   5   6         10.11          7.54         2.03 o                         
  -5   5   6         55.99         54.97         3.39 o                         
  -4   5   6        432.19        415.72        14.33 o                         
  -3   5   6         86.55         90.61         3.52 o                         
  -2   5   6         20.91         22.84         3.65 o                         
  -1   5   6        113.11        111.20         3.86 o                         
   0   5   6         17.00         14.87         2.13 o                         
   1   5   6          7.07          7.74         1.61 o                         
   2   5   6        402.79        402.49         8.04 o                         
   3   5   6          4.07          6.12         2.76 o                         
  -8   6   6         24.74         25.73         5.92 o                         
  -7   6   6          0.47          2.91         2.01 o                         
  -6   6   6        790.88        774.73        11.96 o                         
  -5   6   6        261.83        256.45         6.41 o                         
  -4   6   6        186.80        187.76         5.36 o                         
  -3   6   6        792.59        790.82        11.48 o                         
  -2   6   6         15.45         15.54         2.20 o                         
  -1   6   6          7.85          5.70         1.94 o                         
   0   6   6        293.51        307.99         6.81 o                         
   1   6   6          4.24         -2.00         2.16 o                         
   2   6   6         56.84         51.93         4.99 o                         
  -7   7   6        174.63        182.04         6.23 o                         
  -6   7   6         37.32         44.13         3.72 o                         
  -5   7   6        398.48        390.67         8.36 o                         
  -4   7   6         70.95         72.32         4.28 o                         
  -3   7   6          1.84          3.26         2.00 o                         
  -2   7   6        759.72        777.69        12.10 o                         
  -1   7   6         66.24         66.45         9.61 o                         
   0   7   6        123.18        115.42         6.34 o                         
   1   7   6        376.43        378.38        10.86 o                         
  -6   8   6        118.21        124.80         5.76 o                         
  -5   8   6         33.91         39.22         3.76 o                         
  -4   8   6        422.48        430.42         9.21 o                         
  -3   8   6         42.20         41.83         3.75 o                         
  -2   8   6          6.34          4.85         2.34 o                         
  -1   8   6         88.93         91.68         6.68 o                         
   1  -8   7         44.44         53.57         5.54 o                         
   2  -8   7          0.95          1.65         5.76 o                         
   3  -8   7        136.77        147.04         7.22 o                         
   4  -8   7         55.74         49.58         5.00 o                         
   5  -8   7          0.41          4.02         2.82 o                         
   6  -8   7        163.47        173.05         9.37 o                         
  -1  -7   7        219.75        211.77         8.72 o                         
   0  -7   7         14.37         18.34         3.89 o                         
   1  -7   7        303.04        305.88        12.29 o                         
   2  -7   7        214.23        216.25         7.91 o                         
   3  -7   7        134.55        137.77         6.41 o                         
   4  -7   7        402.95        419.78         8.39 o                         
   5  -7   7        106.28        107.68         6.03 o                         
   6  -7   7          3.50          3.84         2.93 o                         
   7  -7   7         87.72         86.02         8.22 o                         
  -2  -6   7          8.89          9.54         2.60 o                         
  -1  -6   7          8.09          9.26         2.60 o                         
   0  -6   7        208.27        200.33         5.78 o                         
   1  -6   7         19.30         19.94         2.46 o                         
   2  -6   7         26.91         26.61         3.18 o                         
   3  -6   7        395.59        379.38         7.35 o                         
   4  -6   7          0.60          0.86         1.80 o                         
   5  -6   7         59.94         66.86         5.10 o                         
   6  -6   7        270.59        275.54         8.74 o                         
   7  -6   7          2.70         -0.05         5.76 o                         
   8  -6   7         62.98         63.71         5.79 o                         
  -3  -5   7          5.49          0.07         2.37 o                         
  -2  -5   7        609.15        612.53        10.70 o                         
  -1  -5   7         52.70         54.88         4.54 o                         
   0  -5   7         38.12         37.01         2.92 o                         
   1  -5   7        221.42        205.26         5.13 o                         
   2  -5   7        214.24        218.03         4.32 o                         
   3  -5   7         41.61         44.46         2.51 o                         
   4  -5   7        154.09        168.02         4.44 o                         
   5  -5   7        388.52        373.53        11.60 o                         
   6  -5   7         76.04         70.45         3.98 o                         
   7  -5   7        278.54        294.70         9.48 o                         
   8  -5   7         48.12         65.79         6.01 o                         
  -4  -4   7        147.02        146.82         5.73 o                         
  -3  -4   7        956.38        975.17        14.03 o                         
  -2  -4   7          1.18          0.74         1.78 o                         
  -1  -4   7        107.34        117.19         4.14 o                         
   0  -4   7       1222.88       1217.83        14.34 o                         
   1  -4   7         22.81         24.23         2.59 o                         
   2  -4   7        660.00        696.09         7.98 o                         
   3  -4   7         67.90         64.41         2.64 o                         
   4  -4   7          5.45          6.12         1.35 o                         
   5  -4   7        368.86        381.37         7.65 o                         
   6  -4   7        436.71        407.17         8.96 o                         
   7  -4   7          4.12          4.91         2.26 o                         
   8  -4   7        246.01        248.35        16.06 o                         
  -5  -3   7        348.48        347.30        12.58 o                         
  -4  -3   7         17.63         13.04         2.53 o                         
  -3  -3   7         14.73         18.47         2.42 o                         
  -2  -3   7       1012.88        993.21        12.73 o                         
  -1  -3   7        332.79        340.15         7.14 o                         
   0  -3   7        413.72        435.85         5.68 o                         
   1  -3   7       1370.86       1343.79        12.23 o                         
   2  -3   7        428.44        464.83         6.19 o                         
   3  -3   7        303.87        340.69         5.01 o                         
   4  -3   7        940.93        914.29        11.63 o                         
   5  -3   7        146.44        146.63         5.20 o                         
   6  -3   7        483.86        481.37         8.88 o                         
   7  -3   7        241.67        233.04         6.61 o                         
   8  -3   7          2.94          3.01         1.97 o                         
  -6  -2   7        115.99        122.97         6.66 o                         
  -5  -2   7         36.92         41.87         3.49 o                         
  -4  -2   7         71.36         73.52         4.12 o                         
  -3  -2   7        520.13        516.13         8.39 o                         
  -2  -2   7        577.31        612.35         8.66 o                         
  -1  -2   7        540.32        540.93         6.12 o                         
   0  -2   7          5.40          8.20         1.08 o                         
   1  -2   7        666.05        673.36         7.00 o                         
   2  -2   7        817.23        788.18         7.97 o                         
   3  -2   7        150.80        168.62         4.41 o                         
   4  -2   7         13.48         12.55         1.78 o                         
   5  -2   7        576.10        560.61         9.06 o                         
   6  -2   7        193.42        201.06         5.75 o                         
   7  -2   7         43.77         45.23         3.69 o                         
   8  -2   7        182.43        204.88        11.35 o                         
  -6  -1   7         34.27         36.37         3.48 o                         
  -5  -1   7         30.84         29.33         2.92 o                         
  -4  -1   7          9.79         11.53         2.10 o                         
  -3  -1   7        384.11        372.13         6.48 o                         
  -2  -1   7        364.09        354.61         4.75 o                         
  -1  -1   7          0.48          1.08         0.81 o                         
   0  -1   7       1006.24        997.03         9.01 o                         
   1  -1   7       1242.43       1271.76        11.61 o                         
   2  -1   7        545.26        598.08         6.44 o                         
   3  -1   7          2.04          2.08         0.87 o                         
   4  -1   7         60.46         59.60         3.12 o                         
   5  -1   7         25.78         24.87         2.63 o                         
   6  -1   7          0.71          1.95         1.90 o                         
   7  -1   7          2.51          5.48         2.29 o                         
  -7   0   7        146.12        138.45         6.84 o                         
  -6   0   7         23.65         25.19         2.91 o                         
  -5   0   7         37.69         41.31         3.18 o                         
  -4   0   7        223.28        222.17         4.12 o                         
  -3   0   7         68.02         68.76         4.06 o                         
  -2   0   7        156.00        146.14         3.34 o                         
  -1   0   7       1392.39       1341.66        11.34 o                         
   0   0   7        552.62        584.77         7.57 o                         
   1   0   7        379.42        373.60         5.71 o                         
   2   0   7       1172.54       1193.57        20.62 o                         
   3   0   7        119.67        128.00         2.72 o                         
   4   0   7        154.65        147.54         4.30 o                         
   5   0   7        475.75        469.80         8.41 o                         
   6   0   7        149.39        147.04         5.26 o                         
   7   0   7         11.74          9.72         2.69 o                         
  -7   1   7         55.04         48.74         4.72 o                         
  -6   1   7        395.22        406.91         7.89 o                         
  -5   1   7        474.72        487.22         6.85 o                         
  -4   1   7        229.48        237.08         4.54 o                         
  -3   1   7       1061.01       1094.53        10.46 o                         
  -2   1   7       2911.17       3090.68        23.99 o                         
  -1   1   7         34.60         34.10         2.90 o                         
   0   1   7         65.91         49.23         1.67 o                         
   1   1   7        670.17        666.47         6.86 o                         
   2   1   7        250.80        249.08         3.58 o                         
   3   1   7       1092.77       1091.38        13.93 o                         
   4   1   7          0.48         -0.04         1.50 o                         
   5   1   7          1.99          5.71         2.04 o                         
   6   1   7        521.05        522.54        10.03 o                         
  -8   2   7         54.45         48.09         6.07 o                         
  -7   2   7        180.39        197.16         7.11 o                         
  -6   2   7          4.29          5.03         2.76 o                         
  -5   2   7         10.83         12.46         2.24 o                         
  -4   2   7       1587.23       1579.69        14.41 o                         
  -3   2   7         57.37         50.40         1.97 o                         
  -2   2   7         22.99         16.95         1.30 o                         
  -1   2   7       2077.24       2203.32        17.77 o                         
   0   2   7        174.81        189.13         3.18 o                         
   1   2   7       1322.15       1336.49        12.14 o                         
   2   2   7        287.57        280.49         4.55 o                         
   3   2   7        115.62        115.21         3.92 o                         
   4   2   7        456.76        455.38        12.39 o                         
   5   2   7          9.10         10.96         3.72 o                         
   6   2   7        183.21        167.62         7.69 o                         
  -8   3   7          8.50          7.07         4.30 o                         
  -7   3   7         20.92         25.83         5.83 o                         
  -6   3   7        869.57        873.52        10.33 o                         
  -5   3   7        295.52        275.33         4.91 o                         
  -4   3   7         93.43         94.60         2.75 o                         
  -3   3   7        621.83        615.37         7.01 o                         
  -2   3   7          0.50          0.05         1.10 o                         
  -1   3   7          9.02          6.30         1.06 o                         
   0   3   7       1935.01       1971.17        16.79 o                         
   1   3   7        100.68        105.80         2.91 o                         
   2   3   7        361.18        381.32         5.80 o                         
   3   3   7        231.92        242.08         7.28 o                         
   4   3   7         20.22         21.14         3.52 o                         
   5   3   7        226.18        221.10        12.28 o                         
  -8   4   7        172.02        188.12         9.83 o                         
  -7   4   7         54.84         54.13         3.80 o                         
  -6   4   7         13.88         12.73         2.18 o                         
  -5   4   7       1467.78       1435.76        16.66 o                         
  -4   4   7       1015.62        965.59        12.20 o                         
  -3   4   7        164.62        169.27         5.82 o                         
  -2   4   7       3259.05       3269.55        26.05 o                         
  -1   4   7        120.54        131.51         3.09 o                         
   0   4   7        240.72        243.98         4.39 o                         
   1   4   7        713.61        702.06        12.59 o                         
   2   4   7        299.60        303.45         5.53 o                         
   3   4   7        215.16        234.82         7.60 o                         
   4   4   7        145.39        156.88         7.05 o                         
  -8   5   7        114.45        124.77         6.66 o                         
  -7   5   7        333.93        344.99         7.79 o                         
  -6   5   7         33.51         40.76         3.99 o                         
  -5   5   7        125.79        120.16         4.38 o                         
  -4   5   7       1359.38       1375.16        16.29 o                         
  -3   5   7         93.27         96.55         4.40 o                         
  -2   5   7        250.06        235.96         5.39 o                         
  -1   5   7        767.81        767.01        10.73 o                         
   0   5   7         33.15         35.67         2.83 o                         
   1   5   7         28.60         30.11         2.41 o                         
   2   5   7        356.07        361.34         7.60 o                         
   3   5   7         15.44         12.43         3.20 o                         
  -8   6   7         80.35         78.32         6.15 o                         
  -7   6   7          8.61         11.04         3.51 o                         
  -6   6   7        450.81        431.26         8.68 o                         
  -5   6   7         48.60         48.67         3.60 o                         
  -4   6   7         87.72         85.91         4.23 o                         
  -3   6   7        124.33        122.63         4.44 o                         
  -2   6   7        218.53        226.79         5.89 o                         
  -1   6   7         78.26         81.70         5.07 o                         
   0   6   7        145.76        151.37         5.06 o                         
   1   6   7        146.48        141.63         6.45 o                         
   2   6   7          4.95          3.04         2.84 o                         
  -7   7   7         77.12         77.14         4.92 o                         
  -6   7   7        154.31        150.50         5.62 o                         
  -5   7   7          9.65         11.03         2.46 o                         
  -4   7   7          0.78          0.79         1.90 o                         
  -3   7   7          9.64         11.50         2.37 o                         
  -2   7   7        162.22        179.12         6.48 o                         
  -1   7   7         50.84         56.22         5.10 o                         
   0   7   7          0.80         -0.03         2.71 o                         
   1   7   7          0.69          1.57         2.91 o                         
  -6   8   7         12.15         16.57         2.92 o                         
  -5   8   7        280.27        278.87         7.68 o                         
  -4   8   7         20.93         21.78         3.10 o                         
  -3   8   7        174.22        181.42         7.39 o                         
  -2   8   7          7.64          5.57         2.46 o                         
   2  -8   8         45.43         39.71         5.04 o                         
   3  -8   8         85.73         80.87         6.12 o                         
   4  -8   8        355.87        366.04        10.76 o                         
   5  -8   8         24.84         23.22         6.38 o                         
  -1  -7   8        129.84        117.32        11.45 o                         
   0  -7   8         39.88         40.76         4.92 o                         
   1  -7   8         21.67         20.96         3.67 o                         
   2  -7   8         46.36         49.86         4.94 o                         
   3  -7   8         60.18         67.54         5.32 o                         
   4  -7   8         52.67         58.40         3.96 o                         
   5  -7   8        695.93        730.44        14.67 o                         
   6  -7   8        297.24        302.75         9.67 o                         
   7  -7   8         31.57         33.71         4.72 o                         
  -2  -6   8        677.26        650.48        11.86 o                         
  -1  -6   8          9.49          5.96         2.25 o                         
   0  -6   8        103.10        100.18         4.55 o                         
   1  -6   8        213.10        222.13         6.01 o                         
   2  -6   8        162.73        158.19         5.13 o                         
   3  -6   8         50.25         59.23         3.33 o                         
   4  -6   8        648.55        683.03        10.58 o                         
   5  -6   8         17.97         18.56         3.42 o                         
   6  -6   8        183.21        190.93        13.29 o                         
   7  -6   8        436.93        425.27        11.65 o                         
  -3  -5   8        126.38        121.27         5.57 o                         
  -2  -5   8         16.57         21.33         2.93 o                         
  -1  -5   8       1271.77       1264.66        16.22 o                         
   0  -5   8         11.26         10.24         2.12 o                         
   1  -5   8         39.36         43.81         3.51 o                         
   2  -5   8       1078.45       1077.78        11.46 o                         
   3  -5   8         81.70         84.51         3.11 o                         
   4  -5   8        293.51        303.89         5.44 o                         
   5  -5   8        410.85        416.90        14.15 o                         
   6  -5   8         14.03         14.94         2.55 o                         
   7  -5   8        109.80        106.96         6.52 o                         
   8  -5   8        309.34        309.51        10.31 o                         
  -4  -4   8          3.16         -0.99         2.18 o                         
  -3  -4   8        475.47        490.97         9.48 o                         
  -2  -4   8        157.02        151.58         4.91 o                         
  -1  -4   8         43.35         42.64         4.15 o                         
   0  -4   8        116.49        118.82         4.01 o                         
   1  -4   8        616.04        588.31         7.23 o                         
   2  -4   8         32.12         38.98         3.16 o                         
   3  -4   8        299.17        299.00         5.04 o                         
   4  -4   8         75.17         85.85         3.57 o                         
   5  -4   8        242.06        251.64         6.04 o                         
   6  -4   8        556.87        560.88         9.77 o                         
   7  -4   8         18.40         18.47         2.76 o                         
   8  -4   8         45.14         48.52         4.16 o                         
  -5  -3   8        103.37        115.87         5.29 o                         
  -4  -3   8        311.96        313.77         7.51 o                         
  -3  -3   8         22.54         26.00         2.34 o                         
  -2  -3   8        314.71        315.06         6.45 o                         
  -1  -3   8        100.66         99.94         4.40 o                         
   0  -3   8        283.19        299.33         4.57 o                         
   1  -3   8          7.73          9.17         1.25 o                         
   2  -3   8          2.74          2.80         1.07 o                         
   3  -3   8          0.44         -0.72         1.02 o                         
   4  -3   8        209.18        217.17         5.15 o                         
   5  -3   8        330.74        324.30         6.72 o                         
   6  -3   8         33.22         29.44         3.08 o                         
   7  -3   8        173.44        173.24         8.90 o                         
   8  -3   8         50.68         51.84         4.32 o                         
  -6  -2   8        128.50        140.85         5.85 o                         
  -5  -2   8         75.92         82.47         6.12 o                         
  -4  -2   8          7.75          8.04         2.08 o                         
  -3  -2   8       1084.33       1066.13        13.53 o                         
  -2  -2   8        425.24        442.13         7.25 o                         
  -1  -2   8        144.32        141.93         4.86 o                         
   0  -2   8        286.57        279.21         4.14 o                         
   1  -2   8         10.61         12.66         1.28 o                         
   2  -2   8        699.50        721.31         7.70 o                         
   3  -2   8        159.65        161.54         3.28 o                         
   4  -2   8         24.53         27.33         2.38 o                         
   5  -2   8         18.21         21.47         4.25 o                         
   6  -2   8        424.62        429.98         8.56 o                         
   7  -2   8          3.56          1.86         1.88 o                         
  -6  -1   8         30.67         31.53         3.34 o                         
  -5  -1   8        132.30        139.20         4.97 o                         
  -4  -1   8        228.93        228.34         5.62 o                         
  -3  -1   8        172.02        169.08         5.89 o                         
  -2  -1   8        979.57        970.18        10.58 o                         
  -1  -1   8        895.08        889.62         8.67 o                         
   0  -1   8        201.82        209.87         3.41 o                         
   1  -1   8       3233.70       3276.21        25.36 o                         
   2  -1   8        194.37        179.91         3.20 o                         
   3  -1   8         25.62         23.34         1.56 o                         
   4  -1   8        406.13        402.61         7.13 o                         
   5  -1   8         46.49         42.18         3.89 o                         
   6  -1   8        211.62        219.09        10.39 o                         
   7  -1   8        211.02        221.70         6.79 o                         
  -7   0   8         17.76         20.36         3.75 o                         
  -6   0   8        397.59        401.25         8.31 o                         
  -5   0   8          4.76          4.86         1.86 o                         
  -4   0   8        311.07        299.34         6.92 o                         
  -3   0   8        708.26        730.91         8.04 o                         
  -2   0   8        179.14        192.37         3.28 o                         
  -1   0   8        523.50        518.30         7.35 o                         
   0   0   8       2350.06       2383.65        32.37 o                         
   1   0   8         45.16         44.54         2.13 o                         
   2   0   8          0.98          1.18         0.88 o                         
   3   0   8        164.60        148.34         4.00 o                         
   4   0   8         46.38         41.50         2.87 o                         
   5   0   8        475.78        472.43         8.77 o                         
   6   0   8          0.55         -1.36         1.94 o                         
   7   0   8         11.51         11.38         3.87 o                         
  -7   1   8          8.23         10.66         4.07 o                         
  -6   1   8          3.53          3.60         1.99 o                         
  -5   1   8        666.18        681.72         8.57 o                         
  -4   1   8        214.49        204.80         4.06 o                         
  -3   1   8         20.82         16.74         1.48 o                         
  -2   1   8       3936.04       3955.61        30.23 o                         
  -1   1   8         99.22        104.91         3.21 o                         
   0   1   8         39.39         36.08         2.24 o                         
   1   1   8        283.73        279.04         3.96 o                         
   2   1   8        549.74        564.71         6.61 o                         
   3   1   8          4.24          1.32         1.87 o                         
   4   1   8         92.70         89.24         5.39 o                         
   5   1   8         35.74         29.58         2.98 o                         
   6   1   8          0.76          2.28         2.19 o                         
  -7   2   8        116.47        117.32         5.91 o                         
  -6   2   8         17.32         15.89         2.03 o                         
  -5   2   8         29.49         34.25         2.35 o                         
  -4   2   8        245.10        256.03         4.47 o                         
  -3   2   8         98.01         99.78         2.71 o                         
  -2   2   8          8.22         12.94         1.23 o                         
  -1   2   8       1134.01       1089.43        14.79 o                         
   0   2   8          2.49          1.03         0.88 o                         
   1   2   8        554.63        554.54         6.55 o                         
   2   2   8       1598.51       1634.27        13.45 o                         
   3   2   8          6.72          2.81         2.00 o                         
   4   2   8          0.54          1.62         1.79 o                         
   5   2   8        279.13        263.53         6.91 o                         
   6   2   8         76.95         79.87         6.19 o                         
  -7   3   8         13.55         13.31         2.48 o                         
  -6   3   8        287.50        279.52         5.97 o                         
  -5   3   8        278.31        293.14         5.23 o                         
  -4   3   8          5.87          6.00         1.31 o                         
  -3   3   8        184.31        183.05         3.53 o                         
  -2   3   8        387.20        409.19         5.31 o                         
  -1   3   8         82.77         82.87         2.38 o                         
   0   3   8        629.66        608.93         7.11 o                         
   1   3   8        364.43        370.52         5.50 o                         
   2   3   8         56.21         58.42         3.07 o                         
   3   3   8        800.69        808.20        11.56 o                         
   4   3   8         45.30         43.23         5.52 o                         
   5   3   8          1.01          3.76         5.15 o                         
  -8   4   8         25.71         28.88         5.84 o                         
  -7   4   8        113.15        114.26         4.84 o                         
  -6   4   8         83.69         91.41         4.07 o                         
  -5   4   8        137.65        132.89         4.39 o                         
  -4   4   8        554.45        552.71         8.66 o                         
  -3   4   8         19.59         25.40         2.31 o                         
  -2   4   8        640.21        650.23         7.54 o                         
  -1   4   8       1191.83       1210.58        11.86 o                         
   0   4   8         47.92         53.36         2.36 o                         
   1   4   8         13.09         12.93         1.73 o                         
   2   4   8        451.28        450.78         6.19 o                         
   3   4   8          0.81          2.98         2.44 o                         
   4   4   8         87.87         90.60         6.29 o                         
  -8   5   8         21.32         33.95         6.45 o                         
  -7   5   8         24.36         27.85         3.87 o                         
  -6   5   8        252.61        256.08         6.50 o                         
  -5   5   8          0.58          1.45         1.76 o                         
  -4   5   8        111.82        115.05         5.86 o                         
  -3   5   8       1050.10       1057.43        23.26 o                         
  -2   5   8        131.56        135.97         4.29 o                         
  -1   5   8         47.92         57.63         4.10 o                         
   0   5   8        613.41        615.70         9.67 o                         
   1   5   8        430.66        428.33         6.86 o                         
   2   5   8        177.24        179.23         4.84 o                         
   3   5   8         10.02          9.72         3.69 o                         
  -7   6   8        105.09         91.51         6.35 o                         
  -6   6   8         23.11         27.72         7.45 o                         
  -5   6   8        354.50        350.41         8.37 o                         
  -4   6   8         13.60         15.33         2.51 o                         
  -3   6   8        464.22        460.37         8.60 o                         
  -2   6   8        378.53        399.55        14.12 o                         
  -1   6   8        198.70        195.83         5.78 o                         
   0   6   8         49.15         48.80         3.63 o                         
   1   6   8        287.53        285.38         7.23 o                         
   2   6   8         83.21         88.95         7.21 o                         
  -7   7   8         14.80         14.03         3.74 o                         
  -6   7   8        170.43        160.24         7.71 o                         
  -5   7   8         48.22         44.97         4.89 o                         
  -4   7   8        174.46        165.48         7.39 o                         
  -3   7   8         16.20         13.82         3.61 o                         
  -2   7   8         25.28         28.35         3.45 o                         
  -1   7   8        253.02        255.54         7.12 o                         
   0   7   8         55.24         71.10         4.90 o                         
  -5   8   8         86.24         85.77         6.73 o                         
  -4   8   8         70.55         64.87         8.91 o                         
  -3   8   8        143.27        132.11         9.83 o                         
  -2   8   8        175.66        187.45         8.08 o                         
   2  -8   9        128.05        149.12         7.57 o                         
   3  -8   9         69.21         59.72         5.49 o                         
   4  -8   9        284.52        309.70         9.94 o                         
   5  -8   9        184.28        183.74        11.06 o                         
   0  -7   9         53.65         50.32         5.14 o                         
   1  -7   9         14.82         15.94         3.62 o                         
   2  -7   9        350.94        356.46        10.25 o                         
   3  -7   9        275.03        282.07         8.96 o                         
   4  -7   9        115.36        109.82         4.87 o                         
   5  -7   9         67.62         60.00         5.11 o                         
   6  -7   9        394.10        383.22        10.91 o                         
  -2  -6   9          0.56         -1.79         3.79 o                         
  -1  -6   9        118.53        117.29         5.22 o                         
   0  -6   9        189.87        193.86         6.01 o                         
   1  -6   9        140.30        146.32         7.15 o                         
   2  -6   9         40.44         40.52         3.26 o                         
   3  -6   9         84.14         80.06         3.43 o                         
   4  -6   9        494.43        499.80         8.96 o                         
   5  -6   9        221.28        232.50        12.74 o                         
   6  -6   9         29.68         33.71         4.30 o                         
   7  -6   9         72.31         65.24         5.65 o                         
  -3  -5   9        261.91        258.23         7.49 o                         
  -2  -5   9          3.06          2.67         2.12 o                         
  -1  -5   9        219.24        211.83         6.04 o                         
   0  -5   9         97.33         83.86         4.41 o                         
   1  -5   9         23.56         25.67         2.65 o                         
   2  -5   9          9.55         18.50         1.92 o                         
   3  -5   9        333.71        356.30         6.20 o                         
   4  -5   9        133.33        122.37         4.37 o                         
   5  -5   9        175.47        180.27         5.92 o                         
   6  -5   9        272.16        277.05         6.99 o                         
   7  -5   9          3.18          0.64         2.65 o                         
  -4  -4   9         44.69         43.51         4.05 o                         
  -3  -4   9         22.80         19.32         2.92 o                         
  -2  -4   9        950.76        964.69        13.57 o                         
  -1  -4   9          7.18          8.17         2.08 o                         
   0  -4   9        404.45        376.20         9.66 o                         
   1  -4   9        418.69        411.32         6.00 o                         
   2  -4   9        132.61        126.54         3.40 o                         
   3  -4   9         14.66          7.36         1.47 o                         
   4  -4   9        254.80        269.00         6.01 o                         
   5  -4   9         19.42         18.68         4.04 o                         
   6  -4   9        252.78        261.00         8.38 o                         
   7  -4   9        393.87        392.16         9.19 o                         
  -5  -3   9          3.26          2.01         2.27 o                         
  -4  -3   9        218.98        209.82         6.31 o                         
  -3  -3   9        690.59        709.25        11.15 o                         
  -2  -3   9         20.69         16.81         3.24 o                         
  -1  -3   9       1028.90       1045.15        12.99 o                         
   0  -3   9        441.49        422.79         5.79 o                         
   1  -3   9          0.45          0.52         1.05 o                         
   2  -3   9        482.50        465.99         6.18 o                         
   3  -3   9          3.85          6.68         1.30 o                         
   4  -3   9         22.75         29.27         3.39 o                         
   5  -3   9       1262.16       1252.80        15.58 o                         
   6  -3   9          4.61          7.23         2.14 o                         
   7  -3   9          0.31          1.44         2.19 o                         
  -5  -2   9        160.60        171.23         5.90 o                         
  -4  -2   9          1.04         -0.52         1.94 o                         
  -3  -2   9        285.82        294.05         6.37 o                         
  -2  -2   9       1263.36       1249.57        20.61 o                         
  -1  -2   9          1.00          0.74         0.95 o                         
   0  -2   9         59.76         56.37         2.42 o                         
   1  -2   9        684.71        687.05         7.53 o                         
   2  -2   9          4.37          5.40         1.14 o                         
   3  -2   9        695.02        693.98         9.78 o                         
   4  -2   9        184.42        173.91         4.69 o                         
   5  -2   9          1.87         -0.12         2.27 o                         
   6  -2   9        381.84        397.11         8.32 o                         
   7  -2   9        100.87         92.68        10.12 o                         
  -6  -1   9          8.92         14.85         2.90 o                         
  -5  -1   9        120.90        125.65         4.88 o                         
  -4  -1   9        772.15        786.71        14.88 o                         
  -3  -1   9         87.82         83.43         3.95 o                         
  -2  -1   9        358.63        356.47         5.04 o                         
  -1  -1   9        644.21        641.17         6.98 o                         
   0  -1   9         53.36         49.54         2.15 o                         
   1  -1   9          1.49          1.67         1.00 o                         
   2  -1   9       1017.16       1035.09        10.10 o                         
   3  -1   9         10.18         11.57         1.53 o                         
   4  -1   9          1.31          0.51         2.76 o                         
   5  -1   9        318.60        306.25         6.77 o                         
   6  -1   9         12.10         14.70         2.96 o                         
   7  -1   9         85.07         75.60         4.23 o                         
  -7   0   9          1.82          2.61         3.99 o                         
  -6   0   9        262.31        279.96        21.20 o                         
  -5   0   9        129.50        132.18         4.76 o                         
  -4   0   9         56.59         58.72         3.34 o                         
  -3   0   9       1816.25       1787.24        15.92 o                         
  -2   0   9         89.63        103.03         3.74 o                         
  -1   0   9          4.90          4.34         1.30 o                         
   0   0   9       1071.77       1088.00        20.43 o                         
   1   0   9         15.33         14.92         1.09 o                         
   2   0   9          0.70          1.73         0.96 o                         
   3   0   9         53.47         51.41         4.48 o                         
   4   0   9         15.48         14.02         2.13 o                         
   5   0   9        102.72        100.14         4.25 o                         
   6   0   9        231.76        232.14         6.72 o                         
  -7   1   9          1.33         -0.61         3.84 o                         
  -6   1   9         41.43         39.89         4.22 o                         
  -5   1   9        116.61        116.30         4.05 o                         
  -4   1   9        226.40        227.19         4.78 o                         
  -3   1   9        102.13        107.45         4.47 o                         
  -2   1   9        909.52        862.97        11.01 o                         
  -1   1   9       1327.07       1364.76        15.07 o                         
   0   1   9        200.54        206.80         4.61 o                         
   1   1   9        572.62        552.42         6.27 o                         
   2   1   9        120.49        113.45         2.82 o                         
   3   1   9         64.63         67.44         3.77 o                         
   4   1   9        362.03        346.74         8.58 o                         
   5   1   9          3.58          4.40         2.38 o                         
   6   1   9         45.75         42.16         3.71 o                         
  -7   2   9         14.00         14.62         3.37 o                         
  -6   2   9        314.67        306.86         6.91 o                         
  -5   2   9        178.99        196.23         9.15 o                         
  -4   2   9        339.33        323.28         7.05 o                         
  -3   2   9        210.34        212.50         8.65 o                         
  -2   2   9        918.99        931.78        11.62 o                         
  -1   2   9        175.99        175.39         4.35 o                         
   0   2   9        417.18        402.02         6.79 o                         
   1   2   9        168.25        164.49         3.37 o                         
   2   2   9        195.35        203.78         4.04 o                         
   3   2   9        137.30        128.95         3.88 o                         
   4   2   9         51.36         50.86         3.48 o                         
   5   2   9        126.86        120.67         5.52 o                         
  -7   3   9        215.77        220.89        15.28 o                         
  -6   3   9         13.76         19.67         2.56 o                         
  -5   3   9        463.51        467.50         8.29 o                         
  -4   3   9         24.28         37.27         2.87 o                         
  -3   3   9         37.09         33.71         5.56 o                         
  -2   3   9       1382.41       1407.37        15.84 o                         
  -1   3   9        349.65        357.90         7.43 o                         
   0   3   9        164.93        173.31         4.60 o                         
   1   3   9        283.37        291.00         4.93 o                         
   2   3   9        194.80        209.14         6.51 o                         
   3   3   9        116.01        112.72         4.36 o                         
   4   3   9         65.38         67.79         6.47 o                         
   5   3   9         53.64         60.83         5.54 o                         
  -7   4   9          1.41          1.89         2.58 o                         
  -6   4   9         84.05         91.35         6.02 o                         
  -5   4   9         28.32         29.90         5.76 o                         
  -4   4   9         19.39         20.70         3.31 o                         
  -3   4   9        437.27        426.71         9.88 o                         
  -2   4   9         62.86         59.91         3.12 o                         
  -1   4   9        948.66        912.50        11.85 o                         
   0   4   9        211.46        207.33         6.39 o                         
   1   4   9         12.80          9.99         1.74 o                         
   2   4   9        332.55        343.86         6.13 o                         
   3   4   9        237.47        255.21         7.98 o                         
   4   4   9         19.57         17.30         3.57 o                         
  -7   5   9         22.73         26.30         5.45 o                         
  -6   5   9         37.69         33.86         5.38 o                         
  -5   5   9        376.59        369.34        15.28 o                         
  -4   5   9          4.45          1.18         2.38 o                         
  -3   5   9         28.85         34.20         4.15 o                         
  -2   5   9        743.91        729.20        14.07 o                         
  -1   5   9          2.92          2.20         2.43 o                         
   0   5   9          0.59          1.54         3.00 o                         
   1   5   9        626.31        647.01        13.15 o                         
   2   5   9          0.62          0.67         1.77 o                         
   3   5   9        173.17        161.37        12.75 o                         
  -7   6   9        329.10        345.24        10.58 o                         
  -6   6   9        119.26        117.23         6.46 o                         
  -5   6   9         17.30         18.01         3.47 o                         
  -4   6   9        580.98        574.49        13.09 o                         
  -3   6   9         15.60         20.43         3.58 o                         
  -2   6   9         42.18         45.44        11.45 o                         
  -1   6   9        601.79        646.04        13.74 o                         
   0   6   9        104.93         98.50         6.76 o                         
   1   6   9          3.44          2.58         2.77 o                         
  -6   7   9         59.01         44.72        10.45 o                         
  -5   7   9        102.12         83.56         6.25 o                         
  -4   7   9         44.63         46.39         5.04 o                         
  -3   7   9        720.69        683.94        21.36 o                         
  -2   7   9         98.19         84.39         6.08 o                         
  -1   7   9          6.61          3.95         2.88 o                         
   0   7   9        416.54        413.24        16.59 o                         
  -4   8   9          2.40          1.00         2.93 o                         
  -3   8   9        165.50        162.88         7.91 o                         
   0  -7  10         69.18         66.80         5.84 o                         
   1  -7  10        186.34        182.78        12.91 o                         
   2  -7  10         21.91         31.02         4.27 o                         
   3  -7  10         84.85         91.00        11.75 o                         
   4  -7  10        301.71        293.05        13.06 o                         
   5  -7  10          1.74         -0.11         2.60 o                         
   6  -7  10         19.70         16.59         3.80 o                         
  -1  -6  10        133.02        147.46         5.74 o                         
   0  -6  10         56.75         61.21         4.27 o                         
   1  -6  10         27.42         27.88         3.08 o                         
   2  -6  10        367.11        373.11         7.83 o                         
   3  -6  10         64.97         60.82         3.29 o                         
   4  -6  10        103.41        110.03         5.54 o                         
   5  -6  10        511.77        497.05        11.72 o                         
   6  -6  10        105.97        114.06         6.14 o                         
   7  -6  10         17.50         19.56         3.96 o                         
  -3  -5  10        127.92        130.41         5.74 o                         
  -2  -5  10        367.06        361.60         8.38 o                         
  -1  -5  10         13.34         15.39         3.29 o                         
   0  -5  10          2.77          2.35         1.89 o                         
   1  -5  10        215.57        203.96         5.55 o                         
   2  -5  10         34.96         33.74         2.42 o                         
   3  -5  10        526.49        561.71         7.92 o                         
   4  -5  10          0.63          0.69         1.71 o                         
   5  -5  10          7.04          6.35         2.13 o                         
   6  -5  10        318.87        326.23         8.42 o                         
   7  -5  10         38.12         41.69         4.14 o                         
  -4  -4  10        428.01        427.27        12.22 o                         
  -3  -4  10          2.78          2.94         2.28 o                         
  -2  -4  10          0.53          2.90         1.95 o                         
  -1  -4  10        496.93        482.73         8.58 o                         
   0  -4  10        442.34        446.77         7.91 o                         
   1  -4  10         24.26         28.12         2.13 o                         
   2  -4  10        646.55        643.26         8.11 o                         
   3  -4  10        194.96        170.36         4.26 o                         
   4  -4  10        162.70        170.11         4.97 o                         
   5  -4  10        286.90        279.86         7.87 o                         
   6  -4  10         65.16         71.31         5.93 o                         
   7  -4  10        251.73        265.99         8.91 o                         
  -4  -3  10        118.25        110.02         6.52 o                         
  -3  -3  10        447.76        448.45        17.98 o                         
  -2  -3  10         27.87         33.17         2.91 o                         
  -1  -3  10        241.84        238.13         6.05 o                         
   0  -3  10        440.73        417.71         5.86 o                         
   1  -3  10        128.64        121.21         3.15 o                         
   2  -3  10        101.74        117.36         4.90 o                         
   3  -3  10        257.25        267.14         6.52 o                         
   4  -3  10        189.43        174.17         4.97 o                         
   5  -3  10        237.87        240.83         6.19 o                         
   6  -3  10        613.65        600.26        21.35 o                         
   7  -3  10         91.82         92.14         5.23 o                         
  -5  -2  10        279.37        279.74         9.51 o                         
  -4  -2  10         36.12         34.86         4.53 o                         
  -3  -2  10          9.77          6.38         2.65 o                         
  -2  -2  10       1000.32        973.43        36.10 o                         
  -1  -2  10         20.62         19.71         1.73 o                         
   0  -2  10       1589.45       1559.87        26.33 o                         
   1  -2  10        723.90        744.30         8.34 o                         
   2  -2  10         64.04         60.44         2.90 o                         
   3  -2  10          1.04          4.49         1.24 o                         
   4  -2  10        594.78        624.35        12.46 o                         
   5  -2  10         20.01         20.25         3.94 o                         
   6  -2  10         85.68         95.77         6.68 o                         
   7  -2  10        225.35        227.72         7.01 o                         
  -6  -1  10        113.67        122.41         6.83 o                         
  -5  -1  10        151.95        161.14         7.17 o                         
  -4  -1  10        611.80        573.27        15.36 o                         
  -3  -1  10        287.84        301.46        12.98 o                         
  -2  -1  10         21.77         18.39         2.29 o                         
  -1  -1  10        681.74        680.30         9.53 o                         
   0  -1  10        433.71        435.64         7.26 o                         
   1  -1  10         96.10         92.33         3.45 o                         
   2  -1  10        357.31        374.37         6.70 o                         
   3  -1  10        195.42        188.12         4.56 o                         
   4  -1  10         46.32         40.56         2.98 o                         
   5  -1  10        560.45        578.18        12.22 o                         
   6  -1  10         33.11         35.95         3.48 o                         
   7  -1  10         51.56         56.28         5.75 o                         
  -6   0  10         58.11         46.86         4.83 o                         
  -5   0  10        384.74        406.64        10.65 o                         
  -4   0  10          5.90          7.22         3.76 o                         
  -3   0  10         54.85         52.14         3.43 o                         
  -2   0  10       1516.45       1495.16        16.79 o                         
  -1   0  10        183.35        179.96         5.42 o                         
   0   0  10         48.71         48.85         2.92 o                         
   1   0  10        336.93        328.05         6.08 o                         
   2   0  10        403.74        399.98         6.84 o                         
   3   0  10         21.57         23.16         3.65 o                         
   4   0  10        169.16        176.75         5.06 o                         
   5   0  10        103.52        108.29         4.52 o                         
   6   0  10        235.03        225.27         8.69 o                         
  -7   1  10        319.69        341.12        10.37 o                         
  -6   1  10        168.73        181.26        11.45 o                         
  -5   1  10          0.94          1.29         2.33 o                         
  -4   1  10        417.18        451.28        12.62 o                         
  -3   1  10        304.93        306.62         7.68 o                         
  -2   1  10         29.09         28.22         2.44 o                         
  -1   1  10        584.77        571.75         8.57 o                         
   0   1  10         72.15         79.23         3.19 o                         
   1   1  10         38.43         41.11         2.95 o                         
   2   1  10        314.41        310.56         6.12 o                         
   3   1  10        215.76        208.76         5.29 o                         
   4   1  10         15.81         20.49         2.57 o                         
   5   1  10         97.17        104.75         4.26 o                         
   6   1  10         67.95         66.23         4.55 o                         
  -7   2  10         13.94         12.98         3.41 o                         
  -6   2  10         26.78         27.14         3.72 o                         
  -5   2  10        730.26        760.33        11.39 o                         
  -4   2  10         16.31         17.89         2.33 o                         
  -3   2  10        429.32        415.29        10.91 o                         
  -2   2  10        307.11        308.81         6.18 o                         
  -1   2  10         77.65         79.10         3.33 o                         
   0   2  10        270.30        266.01         5.61 o                         
   1   2  10        384.64        386.67         6.99 o                         
   2   2  10        129.38        118.53         5.52 o                         
   3   2  10        137.34        135.87         5.87 o                         
   4   2  10         33.36         29.67         3.37 o                         
   5   2  10          4.01          8.41         3.13 o                         
  -7   3  10          5.09          2.77         3.69 o                         
  -6   3  10        171.69        171.44         7.00 o                         
  -5   3  10         72.37         71.94         4.64 o                         
  -4   3  10        210.46        210.62         8.87 o                         
  -3   3  10         17.45         17.49         3.62 o                         
  -2   3  10        504.40        473.20         7.94 o                         
  -1   3  10       1360.25       1339.57        14.17 o                         
   0   3  10        217.91        210.19         5.21 o                         
   1   3  10         35.16         37.92         3.45 o                         
   2   3  10        560.77        576.11         9.44 o                         
   3   3  10         60.21         63.19         5.09 o                         
   4   3  10         39.70         41.31         3.66 o                         
  -7   4  10          2.43          3.76         2.82 o                         
  -6   4  10        182.71        183.82         7.39 o                         
  -5   4  10         71.25         67.95         7.37 o                         
  -4   4  10         96.67         98.23         5.37 o                         
  -3   4  10        574.11        545.76        11.79 o                         
  -2   4  10        227.86        241.73         6.42 o                         
  -1   4  10         47.42         50.53         4.13 o                         
   0   4  10        477.12        470.07         8.31 o                         
   1   4  10          1.60          0.32         1.55 o                         
   2   4  10         12.52         13.34         2.82 o                         
   3   4  10        267.20        281.10         8.85 o                         
  -7   5  10        171.08        179.26        10.68 o                         
  -6   5  10         72.56         68.95         5.53 o                         
  -5   5  10        555.06        527.30        12.49 o                         
  -4   5  10        348.76        364.53        10.05 o                         
  -3   5  10         21.29         22.24         7.91 o                         
  -2   5  10        433.07        410.77        10.37 o                         
  -1   5  10        238.54        229.02        13.44 o                         
   0   5  10         58.24         48.71         5.07 o                         
   1   5  10        197.54        205.85         7.55 o                         
   2   5  10         47.33         43.09         6.61 o                         
  -7   6  10         24.68         21.05         5.68 o                         
  -6   6  10        225.48        231.15         8.90 o                         
  -5   6  10         24.70         34.07         4.40 o                         
  -4   6  10          4.74          3.97         2.93 o                         
  -3   6  10        125.22        119.20        14.29 o                         
  -2   6  10         41.75         39.79         4.56 o                         
  -1   6  10        386.97        394.57        10.81 o                         
   0   6  10        139.70        146.29         6.95 o                         
   1   6  10          2.48         -0.08         2.82 o                         
  -6   7  10          3.78          5.42         3.13 o                         
  -5   7  10          6.31          5.51         3.09 o                         
  -4   7  10         68.49         81.55         6.46 o                         
  -3   7  10         19.54         14.06         3.69 o                         
  -2   7  10        182.20        196.93         8.31 o                         
  -1   7  10         27.82         35.17         4.99 o                         
   1  -7  11        271.61        289.52        10.99 o                         
   2  -7  11        131.51        131.67         8.14 o                         
   3  -7  11          9.49          8.31         3.03 o                         
   4  -7  11        167.93        197.72        10.60 o                         
   5  -7  11         43.68         51.65         5.00 o                         
  -1  -6  11         84.40         73.51         8.83 o                         
   0  -6  11        560.74        557.42        11.53 o                         
   1  -6  11          5.96          1.47         2.00 o                         
   2  -6  11         82.44         92.85         4.62 o                         
   3  -6  11        551.54        541.98         9.67 o                         
   4  -6  11         11.06         12.06         2.38 o                         
   5  -6  11        131.96        127.08         6.28 o                         
   6  -6  11         81.36         70.44         5.84 o                         
  -2  -5  11        604.33        600.10        14.44 o                         
  -1  -5  11         21.50         21.71         4.06 o                         
   0  -5  11          0.98          1.91         2.62 o                         
   1  -5  11        600.81        587.67         9.97 o                         
   2  -5  11        230.72        236.73         5.67 o                         
   3  -5  11         87.00         78.54         3.37 o                         
   4  -5  11        455.99        435.26         8.32 o                         
   5  -5  11          1.43         -1.28         1.82 o                         
   6  -5  11         16.36         13.53         2.69 o                         
   7  -5  11         41.89         35.00         3.77 o                         
  -3  -4  11         54.90         61.50         5.67 o                         
  -2  -4  11        152.40        144.58         6.84 o                         
  -1  -4  11        105.54        110.28         5.91 o                         
   0  -4  11          7.77         10.07         2.82 o                         
   1  -4  11        115.51        114.62         4.18 o                         
   2  -4  11        547.13        563.78         9.31 o                         
   3  -4  11         23.39         19.04         2.19 o                         
   4  -4  11        114.77        109.75         4.29 o                         
   5  -4  11        474.81        465.19         8.85 o                         
   6  -4  11         44.14         50.86         3.95 o                         
   7  -4  11          0.33          2.38         2.30 o                         
  -4  -3  11         23.47         17.71         7.14 o                         
  -3  -3  11         16.81         19.76         3.74 o                         
  -2  -3  11        259.88        258.58        15.90 o                         
  -1  -3  11        303.00        296.92        13.21 o                         
   0  -3  11         13.98         13.78         2.04 o                         
   1  -3  11         32.11         33.08         3.28 o                         
   2  -3  11         56.27         50.41         3.15 o                         
   3  -3  11        445.97        450.77         7.91 o                         
   4  -3  11          0.72          3.63         2.04 o                         
   5  -3  11         30.47         31.47         3.13 o                         
   6  -3  11        297.33        303.58         7.57 o                         
   7  -3  11         71.35         76.24         5.34 o                         
  -5  -2  11          6.07          7.14         4.84 o                         
  -4  -2  11        231.10        223.75         8.53 o                         
  -3  -2  11        101.00         96.71         8.53 o                         
  -2  -2  11        122.07        135.12         6.19 o                         
  -1  -2  11        286.34        275.08         5.92 o                         
   0  -2  11        766.18        747.02        10.58 o                         
   1  -2  11         51.25         41.55         2.83 o                         
   2  -2  11        881.85        888.44        11.83 o                         
   3  -2  11        671.46        597.40        12.11 o                         
   4  -2  11          0.77          2.39         2.27 o                         
   5  -2  11        227.38        238.70        11.82 o                         
   6  -2  11          0.35         -1.21         2.27 o                         
   7  -2  11         22.73         21.68         3.96 o                         
  -6  -1  11         42.80         41.53         5.21 o                         
  -5  -1  11        218.02        225.20         8.58 o                         
  -4  -1  11         83.96         77.10         5.64 o                         
  -3  -1  11        696.81        630.20        37.33 o                         
  -2  -1  11         86.52         85.99         3.64 o                         
  -1  -1  11        670.76        643.20        14.66 o                         
   0  -1  11        873.60        862.08        11.46 o                         
   1  -1  11       1725.71       1719.89        18.77 o                         
   2  -1  11          1.01          0.73         1.41 o                         
   3  -1  11        146.90        145.21         6.15 o                         
   4  -1  11        807.01        757.53        32.42 o                         
   5  -1  11          3.37          4.62         2.82 o                         
   6  -1  11        311.34        313.77        15.06 o                         
  -6   0  11        161.13        191.53         8.09 o                         
  -5   0  11        287.67        299.30        14.75 o                         
  -4   0  11        247.95        255.33         8.25 o                         
  -3   0  11        551.20        489.79         8.48 o                         
  -2   0  11        238.58        230.18         5.50 o                         
  -1   0  11       1808.14       1777.18        39.46 o                         
   0   0  11       2187.36       2106.46        21.94 o                         
   1   0  11        162.01        159.07         4.51 o                         
   2   0  11        646.92        655.48         9.80 o                         
   3   0  11         11.72         16.59         2.88 o                         
   4   0  11        298.08        299.89         8.96 o                         
   5   0  11        226.63        233.35         8.47 o                         
   6   0  11         18.30         17.14         3.75 o                         
  -6   1  11        436.00        418.85        11.24 o                         
  -5   1  11         78.10         82.35         8.21 o                         
  -4   1  11        200.70        195.97         5.48 o                         
  -3   1  11        424.60        418.91         7.73 o                         
  -2   1  11         26.54         37.10         4.73 o                         
  -1   1  11         59.50         60.65         3.48 o                         
   0   1  11        406.65        411.65         7.33 o                         
   1   1  11        547.70        548.73        17.35 o                         
   2   1  11        132.74        133.93         4.31 o                         
   3   1  11        699.70        689.31        13.57 o                         
   4   1  11        169.68        170.52         7.06 o                         
   5   1  11        271.23        267.01        11.60 o                         
  -7   2  11         98.54        108.31        10.22 o                         
  -6   2  11         74.39         82.06         6.37 o                         
  -5   2  11        473.32        459.00         8.76 o                         
  -4   2  11        171.59        183.85         5.32 o                         
  -3   2  11        188.55        157.72         4.75 o                         
  -2   2  11        578.09        542.36        11.67 o                         
  -1   2  11         27.13         29.75         2.64 o                         
   0   2  11        260.33        238.42         5.58 o                         
   1   2  11        518.34        511.39        15.94 o                         
   2   2  11         64.22         65.78         3.71 o                         
   3   2  11          0.59         -1.88         1.88 o                         
   4   2  11        265.57        288.20         9.23 o                         
   5   2  11         11.74         13.34         3.46 o                         
  -7   3  11         76.06         76.21         8.60 o                         
  -6   3  11        257.89        280.91        16.44 o                         
  -5   3  11        147.64        148.15         5.10 o                         
  -4   3  11        182.66        185.42         6.52 o                         
  -3   3  11         27.04         31.97         4.82 o                         
  -2   3  11          0.86         -1.38         1.38 o                         
  -1   3  11       1444.46       1425.20        16.84 o                         
   0   3  11         36.23         42.96         3.16 o                         
   1   3  11         18.43         15.39         2.36 o                         
   2   3  11        165.15        185.18        12.52 o                         
   3   3  11        184.19        191.30         7.49 o                         
   4   3  11         36.91         38.81         4.67 o                         
  -7   4  11         19.66         23.92         4.07 o                         
  -6   4  11        115.38        107.14         8.99 o                         
  -5   4  11        194.04        209.55         7.93 o                         
  -4   4  11         83.01         94.39         6.25 o                         
  -3   4  11        127.38        131.12         9.53 o                         
  -2   4  11        539.93        500.65        19.13 o                         
  -1   4  11          0.41          3.43         1.78 o                         
   0   4  11          1.02          1.16         2.74 o                         
   1   4  11        230.34        232.61         7.21 o                         
   2   4  11          4.17         -1.17         2.29 o                         
   3   4  11         65.33         75.82         5.76 o                         
  -7   5  11          7.90         11.99         3.69 o                         
  -6   5  11         92.43         95.95         6.99 o                         
  -5   5  11          9.41         11.14         3.92 o                         
  -4   5  11        253.80        263.83        20.59 o                         
  -3   5  11        116.68        119.57         6.61 o                         
  -2   5  11          8.24          6.91         2.93 o                         
  -1   5  11        124.17        122.96         8.53 o                         
   0   5  11         46.60         44.79         4.45 o                         
   1   5  11          4.68          3.22         2.77 o                         
   2   5  11        230.54        222.15        11.68 o                         
  -6   6  11          1.51          0.22         2.66 o                         
  -5   6  11        649.01        672.13        15.59 o                         
  -4   6  11          0.98         -2.55         2.55 o                         
  -3   6  11          6.35          4.95         2.88 o                         
  -2   6  11        154.42        161.49         7.39 o                         
  -1   6  11         97.75        100.24        12.29 o                         
   0   6  11        139.13        156.30         7.33 o                         
  -5   7  11         11.45          8.82         3.28 o                         
  -4   7  11        397.41        360.63        11.24 o                         
  -3   7  11         49.80         52.04         6.15 o                         
  -2   7  11        151.57        152.07         7.71 o                         
   2  -7  12        350.78        351.80        16.13 o                         
   3  -7  12         20.20         18.59         5.68 o                         
   0  -6  12        205.61        213.39         8.72 o                         
   1  -6  12         72.24         72.68         5.88 o                         
   2  -6  12          8.56          9.76         3.26 o                         
   3  -6  12        168.60        169.32         7.11 o                         
   4  -6  12         12.00          9.81         3.92 o                         
   5  -6  12          6.58          3.99         3.99 o                         
  -2  -5  12         41.15         45.53         5.49 o                         
  -1  -5  12        314.62        334.00        10.53 o                         
   0  -5  12          1.38         -0.54         2.47 o                         
   1  -5  12          1.01          2.88         2.44 o                         
   2  -5  12        469.81        482.38        11.46 o                         
   3  -5  12         70.11         73.48         4.26 o                         
   4  -5  12          0.86          0.32         3.30 o                         
   5  -5  12         48.00         45.79         4.70 o                         
   6  -5  12          0.25         -2.98         4.15 o                         
  -3  -4  12        203.18        201.40        10.37 o                         
  -2  -4  12        118.31        121.57        10.83 o                         
  -1  -4  12         19.91         20.88         3.75 o                         
   0  -4  12        623.07        635.24        13.58 o                         
   1  -4  12        450.96        440.48        10.75 o                         
   2  -4  12         30.63         31.92         2.98 o                         
   3  -4  12        195.03        192.49         5.57 o                         
   4  -4  12         22.14         22.31         6.99 o                         
   5  -4  12          1.81          0.39         2.38 o                         
   6  -4  12        224.00        208.68         8.47 o                         
  -4  -3  12         62.73         57.60         5.81 o                         
  -3  -3  12         75.92         68.46         5.86 o                         
  -2  -3  12        394.64        380.52        10.65 o                         
  -1  -3  12        418.32        422.03        10.75 o                         
   0  -3  12          8.05          9.21         1.94 o                         
   1  -3  12        828.16        804.28        16.50 o                         
   2  -3  12        339.96        333.00         7.05 o                         
   3  -3  12          4.22          7.08         2.60 o                         
   4  -3  12        663.65        607.96        17.21 o                         
   5  -3  12         81.52         84.97         6.03 o                         
   6  -3  12         22.73         23.46         3.96 o                         
  -5  -2  12          3.15          2.37         2.93 o                         
  -4  -2  12          0.45          2.77         2.87 o                         
  -3  -2  12        113.04        128.51         6.68 o                         
  -2  -2  12         59.66         59.74         5.01 o                         
  -1  -2  12        360.16        349.33         7.75 o                         
   0  -2  12         31.11         32.10         2.75 o                         
   1  -2  12         62.49         61.75         3.59 o                         
   2  -2  12       1050.20       1057.13        15.58 o                         
   3  -2  12        577.45        558.49        12.06 o                         
   4  -2  12         26.10         32.66         4.06 o                         
   5  -2  12        317.93        283.94         9.18 o                         
   6  -2  12        117.48        119.00         6.74 o                         
  -5  -1  12        172.20        178.71        11.91 o                         
  -4  -1  12         33.40         28.02         4.02 o                         
  -3  -1  12          3.51          3.75         2.43 o                         
  -2  -1  12        263.14        258.68         7.39 o                         
  -1  -1  12         11.13          6.64         1.78 o                         
   0  -1  12         19.44         17.89         2.66 o                         
   1  -1  12        391.26        387.72         7.35 o                         
   2  -1  12         63.73         60.76         3.55 o                         
   3  -1  12         53.44         44.49         4.17 o                         
   4  -1  12         45.82         48.83         5.84 o                         
   5  -1  12          5.73          7.66         2.97 o                         
   6  -1  12        224.70        230.42         9.12 o                         
  -6   0  12         29.19         24.77         4.35 o                         
  -5   0  12         39.90         42.34         4.78 o                         
  -4   0  12        382.01        360.67        10.05 o                         
  -3   0  12         16.81         11.93         2.13 o                         
  -2   0  12          1.50          1.47         1.62 o                         
  -1   0  12        585.73        587.08         9.42 o                         
   0   0  12       1098.54       1091.07        13.92 o                         
   1   0  12         86.37         77.57         4.39 o                         
   2   0  12         85.79         91.74         5.40 o                         
   3   0  12        391.87        363.22        10.75 o                         
   4   0  12         55.96         46.70         4.51 o                         
   5   0  12         72.24         82.13         6.23 o                         
  -6   1  12          2.76          0.40         2.80 o                         
  -5   1  12        342.70        346.71         9.98 o                         
  -4   1  12         53.97         47.35         5.24 o                         
  -3   1  12        278.96        249.98         6.19 o                         
  -2   1  12        414.09        373.68         7.45 o                         
  -1   1  12          2.39         -0.54         1.51 o                         
   0   1  12        166.10        167.60         4.85 o                         
   1   1  12        860.18        833.73        11.75 o                         
   2   1  12        114.55        116.06         7.15 o                         
   3   1  12        287.12        300.70        11.98 o                         
   4   1  12        374.56        383.41        10.70 o                         
   5   1  12          0.62          0.75         2.66 o                         
  -6   2  12        484.16        523.21        12.69 o                         
  -5   2  12         12.41          8.20         2.30 o                         
  -4   2  12        197.56        200.02         5.81 o                         
  -3   2  12          6.05         -0.03         1.73 o                         
  -2   2  12          9.59          5.74         1.89 o                         
  -1   2  12        511.32        509.36         9.72 o                         
   0   2  12        490.55        466.56         8.39 o                         
   1   2  12        204.21        217.68         5.73 o                         
   2   2  12       1027.21       1037.15        19.44 o                         
   3   2  12          2.50          3.58         5.61 o                         
   4   2  12         30.89         36.29         4.61 o                         
  -6   3  12        138.75        141.06        11.91 o                         
  -5   3  12        501.87        540.33        23.27 o                         
  -4   3  12        160.59        139.26         4.95 o                         
  -3   3  12          4.71          3.49         1.91 o                         
  -2   3  12         17.16         19.85         2.54 o                         
  -1   3  12          5.34          3.17         1.73 o                         
   0   3  12        608.76        575.52         9.64 o                         
   1   3  12        170.50        171.05         7.73 o                         
   2   3  12         89.71         77.93         6.52 o                         
   3   3  12        500.32        517.95        12.49 o                         
   4   3  12         11.17         16.13         3.61 o                         
  -6   4  12        163.84        171.67         7.71 o                         
  -5   4  12        222.82        218.73         8.36 o                         
  -4   4  12        297.46        324.33         9.78 o                         
  -3   4  12         16.38         17.51         3.58 o                         
  -2   4  12        306.53        287.73        10.45 o                         
  -1   4  12        133.61        138.23         4.88 o                         
   0   4  12         11.08         12.75         2.35 o                         
   1   4  12         32.16         35.01         3.41 o                         
   2   4  12        179.48        191.11         7.54 o                         
   3   4  12          0.32         -0.40         2.66 o                         
  -6   5  12        458.10        468.55        13.37 o                         
  -5   5  12          8.08          5.83         3.09 o                         
  -4   5  12         19.71         22.68         4.02 o                         
  -3   5  12        473.79        490.45        12.33 o                         
  -2   5  12         12.17         14.02         5.92 o                         
  -1   5  12        155.78        163.47         7.11 o                         
   0   5  12        123.13        118.56         9.53 o                         
   1   5  12         10.73         11.07         3.25 o                         
  -5   6  12        237.25        241.97         9.34 o                         
  -4   6  12        240.57        239.03        13.06 o                         
  -3   6  12          6.06          7.09         3.09 o                         
  -2   6  12        187.25        178.37         7.98 o                         
  -1   6  12         30.03         29.91         4.39 o                         
   0   6  12         29.62         27.96         5.30 o                         
   1  -6  13        342.96        372.12        11.16 o                         
   2  -6  13        155.52        156.26         7.44 o                         
   3  -6  13         71.36         71.03         5.70 o                         
   4  -6  13        319.42        335.29         9.89 o                         
   5  -6  13         80.19         80.95         8.91 o                         
  -1  -5  13        538.97        550.22        14.00 o                         
   0  -5  13        101.37         96.92         9.91 o                         
   1  -5  13         63.38         63.30         5.53 o                         
   2  -5  13        456.71        448.14        11.46 o                         
   3  -5  13        213.16        202.47         6.34 o                         
   4  -5  13          2.71          7.05         2.82 o                         
   5  -5  13         55.71         64.14         7.45 o                         
  -2  -4  13        351.06        353.70        13.21 o                         
  -1  -4  13          0.55          1.31         2.65 o                         
   0  -4  13        106.92        115.83         6.35 o                         
   1  -4  13        600.40        613.44        13.31 o                         
   2  -4  13         18.02         21.44         2.70 o                         
   3  -4  13        225.02        234.43        15.05 o                         
   4  -4  13          6.27          4.79         2.71 o                         
   5  -4  13          6.14          8.34         3.25 o                         
   6  -4  13        217.47        207.62         8.63 o                         
  -3  -3  13          3.63          5.58         3.14 o                         
  -2  -3  13         66.51         71.24         8.52 o                         
  -1  -3  13        303.78        321.06         9.72 o                         
   0  -3  13         58.07         55.94         6.99 o                         
   1  -3  13          0.43          0.76         2.28 o                         
   2  -3  13        397.02        406.55        13.38 o                         
   3  -3  13          1.36          2.54         2.77 o                         
   4  -3  13          8.56         11.17         3.14 o                         
   5  -3  13        277.59        263.23         9.28 o                         
   6  -3  13         34.11         31.91         8.68 o                         
  -4  -2  13          0.74         -2.55         2.55 o                         
  -3  -2  13        169.86        167.67         7.60 o                         
  -2  -2  13         66.30         60.08         7.53 o                         
  -1  -2  13         26.70         33.21         4.92 o                         
   0  -2  13        491.12        497.40         8.81 o                         
   1  -2  13         44.19         40.53         5.39 o                         
   2  -2  13         24.48         21.19         2.60 o                         
   3  -2  13        294.54        302.32         9.07 o                         
   4  -2  13        110.49        108.92         8.99 o                         
   5  -2  13         84.10         74.41         5.91 o                         
   6  -2  13        107.06        114.69         7.07 o                         
  -5  -1  13         86.09         98.86         8.99 o                         
  -4  -1  13        149.92        150.50         8.22 o                         
  -3  -1  13          5.77          9.24         3.31 o                         
  -2  -1  13        233.05        211.58         7.65 o                         
  -1  -1  13        711.94        700.24        12.64 o                         
   0  -1  13          0.78          1.26         2.43 o                         
   1  -1  13        966.46        931.25        12.92 o                         
   2  -1  13        598.54        582.91         9.71 o                         
   3  -1  13         21.19         19.96         3.47 o                         
   4  -1  13         45.18         42.88         4.62 o                         
   5  -1  13         70.34         74.00        12.28 o                         
  -5   0  13         40.18         48.23         6.30 o                         
  -4   0  13          6.95          2.20         3.00 o                         
  -3   0  13         47.53         50.27         3.72 o                         
  -2   0  13         47.74         52.58         6.67 o                         
  -1   0  13        100.69         96.19         4.13 o                         
   0   0  13        523.27        512.80        11.52 o                         
   1   0  13         74.40         70.88         6.74 o                         
   2   0  13        189.17        188.07         5.39 o                         
   3   0  13        501.78        484.84        11.68 o                         
   4   0  13         19.25         13.93         3.31 o                         
   5   0  13        212.91        199.50         8.30 o                         
  -6   1  13          7.36          5.63         3.08 o                         
  -5   1  13         77.61         88.88         9.91 o                         
  -4   1  13        273.34        283.09         7.04 o                         
  -3   1  13         53.58         47.37         3.50 o                         
  -2   1  13         37.03         41.24         3.28 o                         
  -1   1  13        171.36        174.05         5.19 o                         
   0   1  13         18.18         20.91         2.59 o                         
   1   1  13          1.03          1.57         1.72 o                         
   2   1  13        362.60        363.33        13.83 o                         
   3   1  13         38.18         31.57         4.02 o                         
   4   1  13        173.18        190.19         7.98 o                         
   5   1  13          2.87          1.24         2.73 o                         
  -6   2  13        191.69        190.85        14.83 o                         
  -5   2  13         57.25         64.57         6.26 o                         
  -4   2  13         70.47         65.20         7.05 o                         
  -3   2  13        269.62        253.13         6.52 o                         
  -2   2  13         43.76         42.94         3.40 o                         
  -1   2  13        149.94        150.82         6.04 o                         
   0   2  13        549.32        559.33         9.66 o                         
   1   2  13         48.47         48.78         5.02 o                         
   2   2  13         42.00         41.36         4.51 o                         
   3   2  13        359.17        358.14        10.37 o                         
   4   2  13         27.80         31.43        10.37 o                         
  -6   3  13          4.35          4.06         7.07 o                         
  -5   3  13        286.09        277.27         9.28 o                         
  -4   3  13          3.82          1.80         2.01 o                         
  -3   3  13         31.99         32.24         5.04 o                         
  -2   3  13        620.78        585.88        10.05 o                         
  -1   3  13          6.53          5.39         1.82 o                         
   0   3  13        127.15        132.47         5.73 o                         
   1   3  13       1250.04       1278.14        23.97 o                         
   2   3  13         27.58         27.39         5.61 o                         
   3   3  13         32.88         36.37         5.30 o                         
  -6   4  13        196.97        207.12         8.63 o                         
  -5   4  13          7.41         16.98         4.53 o                         
  -4   4  13        284.44        275.73         9.29 o                         
  -3   4  13          2.14          0.46         2.61 o                         
  -2   4  13          0.35         -0.99         3.07 o                         
  -1   4  13        611.17        615.06        13.69 o                         
   0   4  13         53.11         49.57         3.74 o                         
   1   4  13          1.22          0.75         2.06 o                         
   2   4  13        975.27        951.13        36.34 o                         
  -5   5  13        585.23        602.32        17.98 o                         
  -4   5  13         58.58         49.34         5.25 o                         
  -3   5  13          3.22          5.30         3.02 o                         
  -2   5  13          1.59         -1.53         2.54 o                         
  -1   5  13          0.60          1.61         2.77 o                         
   0   5  13        176.99        169.97         7.68 o                         
   1   5  13         18.78         13.67         5.22 o                         
  -4   6  13        206.31        223.64         9.12 o                         
  -3   6  13         67.43         59.54         8.45 o                         
  -2   6  13         14.40         19.15         4.02 o                         
  -1   6  13         25.97         27.89         4.56 o                         
   2  -6  14        179.71        179.77         8.04 o                         
   3  -6  14          9.03          6.61         4.46 o                         
   0  -5  14        295.11        297.31        10.26 o                         
   1  -5  14         18.63         18.52         3.86 o                         
   2  -5  14         36.47         36.59         4.62 o                         
   3  -5  14        211.64        214.26         8.04 o                         
   4  -5  14          1.92          3.55         2.82 o                         
   5  -5  14          3.14          4.95         2.91 o                         
  -2  -4  14         87.25         87.32         6.83 o                         
  -1  -4  14        168.43        182.16         8.25 o                         
   0  -4  14          5.52          2.71         3.07 o                         
   1  -4  14        201.59        205.86         7.92 o                         
   2  -4  14        279.02        272.92         7.01 o                         
   3  -4  14         36.79         35.38         4.28 o                         
   4  -4  14         72.49         93.08         6.57 o                         
   5  -4  14         33.60         24.21         4.11 o                         
  -3  -3  14        206.49        214.54        10.91 o                         
  -2  -3  14          0.35          4.07         2.77 o                         
  -1  -3  14        553.79        514.39        12.82 o                         
   0  -3  14        180.22        178.15         7.49 o                         
   1  -3  14         26.30         29.15         3.04 o                         
   2  -3  14        200.84        208.11         6.05 o                         
   3  -3  14        299.73        286.88         9.07 o                         
   4  -3  14          0.43          0.53         2.61 o                         
   5  -3  14         36.79         40.28         4.89 o                         
  -4  -2  14        177.13        181.19        12.29 o                         
  -3  -2  14         36.20         48.72         5.37 o                         
  -2  -2  14        464.10        460.20        12.11 o                         
  -1  -2  14         53.49         48.33         4.62 o                         
   0  -2  14         31.85         36.61         3.23 o                         
   1  -2  14        727.16        722.36        11.46 o                         
   2  -2  14          0.42          1.90         1.93 o                         
   3  -2  14         65.67         61.01         5.22 o                         
   4  -2  14        197.30        183.44         7.99 o                         
   5  -2  14          2.18         -2.58         4.23 o                         
  -4  -1  14        126.03        141.40         8.60 o                         
  -3  -1  14         36.37         36.57         4.48 o                         
  -2  -1  14          2.32          0.21         2.47 o                         
  -1  -1  14        213.48        205.51         7.00 o                         
   0  -1  14        548.75        555.02         9.74 o                         
   1  -1  14         75.04         74.66         4.20 o                         
   2  -1  14        436.38        422.03         8.34 o                         
   3  -1  14        120.14        114.73         6.14 o                         
   4  -1  14         85.93         87.43         6.52 o                         
   5  -1  14        141.72        150.55        10.60 o                         
  -5   0  14        377.37        357.83        11.19 o                         
  -4   0  14        126.75        117.04         6.56 o                         
  -3   0  14         19.57         14.90         3.53 o                         
  -2   0  14        311.46        324.68         7.48 o                         
  -1   0  14         33.37         31.20         3.04 o                         
   0   0  14        166.07        169.13         5.72 o                         
   1   0  14        155.33        158.41         5.26 o                         
   2   0  14         21.00         14.68         3.13 o                         
   3   0  14         68.13         71.72         5.70 o                         
   4   0  14        204.04        192.03         8.60 o                         
   5   0  14         85.57         74.49         6.35 o                         
  -5   1  14         38.66         43.28         6.22 o                         
  -4   1  14        437.07        431.64        11.48 o                         
  -3   1  14         34.56         26.46         2.98 o                         
  -2   1  14         48.65         44.05         6.29 o                         
  -1   1  14        794.33        792.67        12.12 o                         
   0   1  14         26.72         25.81         2.87 o                         
   1   1  14        499.51        473.31        13.36 o                         
   2   1  14        367.42        353.94        10.75 o                         
   3   1  14          0.39         -0.40         2.33 o                         
   4   1  14         53.93         44.01         8.83 o                         
  -5   2  14         97.32         90.86         6.43 o                         
  -4   2  14         58.94         60.68         5.58 o                         
  -3   2  14          9.48         13.17         2.48 o                         
  -2   2  14         40.06         44.49         3.56 o                         
  -1   2  14         88.39         83.64         5.70 o                         
   0   2  14        826.09        818.68        12.50 o                         
   1   2  14         46.55         45.78         6.12 o                         
   2   2  14        185.79        178.43         8.68 o                         
   3   2  14        497.19        499.54        12.66 o                         
  -5   3  14        101.66         85.37         6.41 o                         
  -4   3  14         31.03         31.80         5.22 o                         
  -3   3  14          5.88          6.61         2.21 o                         
  -2   3  14         18.14         19.58         2.68 o                         
  -1   3  14        170.30        177.88         5.08 o                         
   0   3  14         39.80         40.64         7.08 o                         
   1   3  14          0.91          2.98         2.04 o                         
   2   3  14        269.19        274.33         9.23 o                         
  -5   4  14         27.63         21.21         4.11 o                         
  -4   4  14          2.34         -0.57         2.49 o                         
  -3   4  14        401.23        400.55        11.46 o                         
  -2   4  14          0.91          2.85         2.76 o                         
  -1   4  14          0.45          1.09         2.71 o                         
   0   4  14        140.80        145.82         5.85 o                         
   1   4  14         11.97         10.39         3.19 o                         
  -5   5  14        105.05        101.52         7.39 o                         
  -4   5  14        349.23        370.16        11.57 o                         
  -3   5  14         60.32         53.35         5.43 o                         
  -2   5  14        157.37        150.13         7.44 o                         
  -1   5  14         74.92         79.24         8.67 o                         
   0   5  14          3.04          5.97         3.20 o                         
   1  -5  15        321.51        336.73        10.75 o                         
   2  -5  15         21.60         24.09         4.06 o                         
   3  -5  15         21.99         21.05         5.68 o                         
   4  -5  15        206.84        231.35         8.85 o                         
  -1  -4  15        102.90         92.80        12.75 o                         
   0  -4  15         37.62         33.23         4.61 o                         
   1  -4  15         33.26         37.55         4.57 o                         
   2  -4  15        275.15        297.35         7.61 o                         
   3  -4  15         15.12          4.99         2.99 o                         
   4  -4  15         30.09         26.28         4.69 o                         
  -2  -3  15        448.18        466.89        21.20 o                         
  -1  -3  15         61.39         49.86        11.83 o                         
   0  -3  15        269.18        261.00         9.13 o                         
   1  -3  15         15.33         15.39         2.62 o                         
   2  -3  15        213.67        227.00         6.56 o                         
   3  -3  15        221.97        211.76         8.04 o                         
   4  -3  15        121.87        122.06        11.37 o                         
   5  -3  15        140.60        146.72         7.77 o                         
  -3  -2  15          1.27          5.36         3.28 o                         
  -2  -2  15        117.83        106.14        17.36 o                         
  -1  -2  15        437.00        443.08        11.79 o                         
   0  -2  15        118.18        118.94         5.10 o                         
   1  -2  15        187.06        193.55         9.75 o                         
   2  -2  15        503.45        471.02        14.45 o                         
   3  -2  15        101.99        106.40         6.45 o                         
   4  -2  15         17.17         25.20         4.29 o                         
   5  -2  15        106.74         96.23         7.16 o                         
  -4  -1  15          4.65          2.92         3.09 o                         
  -3  -1  15        380.26        375.46        11.18 o                         
  -2  -1  15         60.74         55.33         5.61 o                         
  -1  -1  15        121.41        117.70         4.82 o                         
   0  -1  15        680.08        652.58        11.02 o                         
   1  -1  15         17.63         17.01         2.68 o                         
   2  -1  15         41.64         45.32         4.92 o                         
   3  -1  15        352.02        361.30        10.65 o                         
   4  -1  15         25.95         20.81         4.69 o                         
  -4   0  15        226.65        228.39         9.06 o                         
  -3   0  15          0.84          1.69         2.77 o                         
  -2   0  15        329.49        336.74         7.91 o                         
  -1   0  15        249.92        229.12         7.80 o                         
   0   0  15        158.97        159.56         5.47 o                         
   1   0  15        201.45        205.22         7.90 o                         
   2   0  15          0.95          4.34         2.77 o                         
   3   0  15         52.38         49.27         5.05 o                         
   4   0  15        256.83        262.04         9.72 o                         
  -5   1  15          7.23         12.55         4.61 o                         
  -4   1  15          7.23          5.41         3.06 o                         
  -3   1  15        264.59        275.75         9.12 o                         
  -2   1  15        291.83        303.33         7.49 o                         
  -1   1  15         39.72         32.90         3.27 o                         
   0   1  15        137.12        140.88         5.86 o                         
   1   1  15         20.69         17.33         2.73 o                         
   2   1  15        266.37        264.57         9.02 o                         
   3   1  15        113.24        114.31         6.93 o                         
  -5   2  15        240.51        240.97         9.08 o                         
  -4   2  15         60.42         66.88         4.46 o                         
  -3   2  15          0.71          0.07         2.04 o                         
  -2   2  15         29.06         34.34         3.40 o                         
  -1   2  15        110.68        116.25         4.99 o                         
   0   2  15         65.37         56.49         4.05 o                         
   1   2  15        206.54        207.01         8.42 o                         
   2   2  15          1.81          0.86         2.51 o                         
   3   2  15          0.65         -0.45         2.84 o                         
  -5   3  15         59.84         72.72         6.18 o                         
  -4   3  15        238.19        245.64        12.60 o                         
  -3   3  15         58.81         66.71         8.66 o                         
  -2   3  15         22.48         29.81         3.33 o                         
  -1   3  15        656.52        664.81        11.58 o                         
   0   3  15        101.75        102.78         9.88 o                         
   1   3  15          0.62          1.78         2.33 o                         
   2   3  15         93.45        108.11         6.99 o                         
  -4   4  15          6.36          3.87         7.07 o                         
  -3   4  15         41.10         48.24         7.99 o                         
  -2   4  15        527.28        510.62        13.04 o                         
  -1   4  15          2.71          1.31         2.72 o                         
   0   4  15        179.22        179.72         6.50 o                         
   1   4  15        217.91        191.73        11.98 o                         
  -3   5  15          2.40         -3.11         5.84 o                         
  -2   5  15         40.81         33.77         9.37 o                         
   0  -4  16        180.34        192.04         8.63 o                         
   1  -4  16          3.09          4.78         5.22 o                         
   2  -4  16         13.85          8.34         4.99 o                         
   3  -4  16        111.17         99.37        10.60 o                         
  -1  -3  16          1.05          5.99         3.26 o                         
   0  -3  16         70.70         78.30         9.06 o                         
   1  -3  16        312.83        292.53         7.62 o                         
   2  -3  16         44.97         38.33         4.51 o                         
   3  -3  16         62.06         64.42         5.81 o                         
   4  -3  16        350.00        355.80        11.19 o                         
  -2  -2  16        161.57        176.11        13.90 o                         
  -1  -2  16         11.11          9.46         3.41 o                         
   0  -2  16         10.32          8.67         3.78 o                         
   1  -2  16         79.31         86.28         4.99 o                         
   2  -2  16        437.50        459.03        15.98 o                         
   3  -2  16        158.42        172.84         7.87 o                         
   4  -2  16         21.10         21.01         4.07 o                         
  -3  -1  16          7.87          1.97         2.87 o                         
  -2  -1  16        291.84        308.11        10.15 o                         
  -1  -1  16        102.02        114.06         5.31 o                         
   0  -1  16         31.98         28.75         3.23 o                         
   1  -1  16        169.04        172.38         7.46 o                         
   2  -1  16         15.88         16.41         3.41 o                         
   3  -1  16          0.77         -2.33         2.33 o                         
   4  -1  16        216.55        214.17         8.85 o                         
  -4   0  16        553.55        571.53        14.56 o                         
  -3   0  16        112.49        120.75         9.68 o                         
  -2   0  16         38.68         53.88         6.51 o                         
  -1   0  16        787.13        787.37        16.54 o                         
   0   0  16         55.15         53.28         3.99 o                         
   1   0  16          1.79          1.64         2.09 o                         
   2   0  16         60.83         61.27         5.65 o                         
   3   0  16          0.49          1.48         4.84 o                         
  -4   1  16         50.96         69.53        12.90 o                         
  -3   1  16        159.95        160.86         9.31 o                         
  -2   1  16        197.35        191.15         6.28 o                         
  -1   1  16          5.21          5.49         2.19 o                         
   0   1  16        274.74        264.51         7.21 o                         
   1   1  16          1.08         -1.03         3.18 o                         
   2   1  16          0.61          1.04         2.77 o                         
   3   1  16        431.42        427.16        21.59 o                         
  -4   2  16        360.46        339.26         8.58 o                         
  -3   2  16          2.93         -0.89         1.98 o                         
  -2   2  16         68.79         72.33         5.76 o                         
  -1   2  16        129.17        131.72         5.39 o                         
   0   2  16         39.96         37.00         3.57 o                         
   1   2  16        217.10        201.72         8.08 o                         
   2   2  16         73.78         67.92         5.92 o                         
  -4   3  16         19.09         29.04         4.67 o                         
  -3   3  16        348.43        358.69        11.12 o                         
  -2   3  16         34.84         35.43         3.66 o                         
  -1   3  16        126.73        126.25         5.47 o                         
   0   3  16        311.66        305.82         7.91 o                         
   1   3  16          8.15          5.98         4.53 o                         
  -3   4  16          9.04         13.74         4.02 o                         
  -2   4  16        179.98        193.63        13.83 o                         
  -1   4  16        133.46        147.27        21.36 o                         
   0  -3  17          1.10         -1.42         2.62 o                         
   1  -3  17         12.00         11.42         4.53 o                         
   2  -3  17        140.40        145.74         7.39 o                         
  -1  -2  17         65.89         66.57         6.02 o                         
   0  -2  17        189.12        178.46         7.00 o                         
   1  -2  17          0.38          0.02         2.16 o                         
   2  -2  17         31.21         36.42         4.67 o                         
   3  -2  17        311.00        311.36        11.98 o                         
  -2  -1  17         30.92         30.67        11.37 o                         
  -1  -1  17         39.77         37.12         3.67 o                         
   0  -1  17          0.97          3.97         2.28 o                         
   1  -1  17        371.21        359.38         9.79 o                         
   2  -1  17         32.87         37.61         4.64 o                         
   3  -1  17         17.42         22.99         4.02 o                         
  -3   0  17        205.30        210.16         8.85 o                         
  -2   0  17         63.46         69.44         5.39 o                         
  -1   0  17         15.60         22.84         5.55 o                         
   0   0  17        175.62        180.07         8.51 o                         
   1   0  17         57.04         60.70         8.04 o                         
   2   0  17        131.70        130.43         7.00 o                         
  -3   1  17          3.05          0.85         2.39 o                         
  -2   1  17        174.93        184.31         6.41 o                         
  -1   1  17        155.02        158.35         5.97 o                         
   0   1  17          0.55          0.79         2.09 o                         
   1   1  17         53.79         52.20         5.27 o                         
   2   1  17          7.28          3.10         2.91 o                         
  -3   2  17        202.73        224.23        12.54 o                         
  -2   2  17         27.50         33.52         3.66 o                         
  -1   2  17        419.35        431.56         8.40 o                         
   0   2  17         48.78         49.25         4.07 o                         
   1   2  17         22.40         23.30         4.46 o                         
  -2   3  17        278.88        293.88        19.13 o                         
  -1   3  17         10.88         19.13         3.21 o                         
  -1  -1  18        186.86        195.18         8.69 o                         
   0  -1  18          8.87          8.52         3.71 o                         
   1  -1  18          0.59          1.82         2.24 o                         
  -1   0  18         51.75         56.00         4.49 o                         
   0   0  18         91.44        100.74         5.20 o                         
   1   0  18          2.23          4.78         3.08 o                         
  -1   1  18         16.11         16.67         3.96 o                         
   0   1  18         47.06         51.44         6.15 o                         
                                                                                
